# Supplementary material for: p53-loss induced prostatic epithelial cell plasticity and invasion is driven by a crosstalk with the tumor microenvironment
Source: Cell Death Dis. 2025 Jan 26;16(1):46. doi: 10.1038/s41419-025-07361-1 (PMC11770131; doi:10.1038/s41419-025-07361-1)
Supplement: Supplementary file 6 — Dataset 1 [file 41419_2025_7361_MOESM6_ESM.xlsx]

## Sheet: Supp_table_1
	p_val	avg_log2FC	pct,1	pct,2	p_val_adj	gene	cluster
Col3a1	0	2.53679	0.967	0.534	0	Col3a1	0
Col5a2	0	1.49473	0.829	0.259	0	Col5a2	0
Prrx1	0	1.48293	0.781	0.169	0	Prrx1	0
Cd34	0	1.49637	0.788	0.205	0	Cd34	0
Dpt	0	1.67916	0.735	0.22	0	Dpt	0
Ddr2	0	1.30651	0.679	0.131	0	Ddr2	0
Ifi205	0	1.59221	0.721	0.192	0	Ifi205	0
Col5a1	0	1.1946	0.784	0.218	0	Col5a1	0
Scn7a	0	1.35326	0.728	0.123	0	Scn7a	0
Itih5	0	1.45667	0.659	0.159	0	Itih5	0
Fbn1	0	1.53246	0.756	0.232	0	Fbn1	0
Wt1	0	1.27784	0.558	0.1	0	Wt1	0
Entpd2	0	1.6821	0.874	0.264	0	Entpd2	0
Ptgis	0	1.11174	0.732	0.199	0	Ptgis	0
Serping1	0	2.78027	0.99	0.453	0	Serping1	0
Gsn	0	2.47797	0.986	0.788	0	Gsn	0
Meis2	0	1.83521	0.823	0.217	0	Meis2	0
Thbd	0	1.44375	0.718	0.203	0	Thbd	0
Bgn	0	1.43782	0.943	0.404	0	Bgn	0
Vegfd	0	1.38703	0.584	0.109	0	Vegfd	0
Zfhx4	0	0.892055	0.545	0.055	0	Zfhx4	0
Olfml3	0	1.69229	0.869	0.348	0	Olfml3	0
Thbs3	0	0.816906	0.587	0.118	0	Thbs3	0
Plpp3	0	2.02454	0.841	0.316	0	Plpp3	0
Bnc2	0	1.44206	0.629	0.115	0	Bnc2	0
Adamtsl1	0	1.2992	0.712	0.164	0	Adamtsl1	0
Mmp23	0	1.72933	0.824	0.217	0	Mmp23	0
Ror1	0	1.84547	0.72	0.168	0	Ror1	0
Svep1	0	1.76008	0.79	0.171	0	Svep1	0
Lpar1	0	1.03154	0.701	0.19	0	Lpar1	0
Penk	0	2.93882	0.895	0.318	0	Penk	0
Tgfbr3	0	1.30698	0.786	0.243	0	Tgfbr3	0
Pdgfra	0	1.494	0.827	0.203	0	Pdgfra	0
Htra3	0	1.315	0.715	0.19	0	Htra3	0
Sult1e1	0	2.7694	0.745	0.183	0	Sult1e1	0
Adgrd1	0	1.62842	0.726	0.124	0	Adgrd1	0
Pcolce	0	1.82137	0.905	0.319	0	Pcolce	0
Nsg1	0	0.87731	0.558	0.1	0	Nsg1	0
Mfap5	0	2.03519	0.913	0.298	0	Mfap5	0
C1ra	0	1.62101	0.84	0.234	0	C1ra	0
Col1a2	0	2.21024	0.975	0.483	0	Col1a2	0
C1s1	0	1.98774	0.929	0.303	0	C1s1	0
Rarres2	0	2.06911	0.907	0.261	0	Rarres2	0
Fbln2	0	1.49299	0.8	0.256	0	Fbln2	0
Ndn	0	0.753547	0.594	0.115	0	Ndn	0
Cavin3	0	1.38095	0.828	0.272	0	Cavin3	0
Ltbp4	0	1.41308	0.87	0.323	0	Ltbp4	0
Serpinh1	0	1.6972	0.889	0.316	0	Serpinh1	0
Fxyd1	0	1.64488	0.849	0.217	0	Fxyd1	0
Ebf3	0	0.745067	0.5	0.057	0	Ebf3	0
Lama2	0	1.22172	0.742	0.192	0	Lama2	0
Igf1	0	2.24963	0.903	0.39	0	Igf1	0
Lama4	0	0.994342	0.68	0.169	0	Lama4	0
Dcn	0	3.08926	0.999	0.791	0	Dcn	0
Lum	0	2.32021	0.916	0.318	0	Lum	0
Lrp1	0	1.47645	0.911	0.489	0	Lrp1	0
Bicc1	0	1.73	0.846	0.224	0	Bicc1	0
Akap12	0	1.2739	0.676	0.155	0	Akap12	0
Col6a1	0	1.52234	0.86	0.293	0	Col6a1	0
Sfrp1	0	2.39421	0.867	0.295	0	Sfrp1	0
Dpep1	0	1.5761	0.748	0.152	0	Dpep1	0
Scara5	0	1.72784	0.681	0.137	0	Scara5	0
Rnase4	0	1.82106	0.935	0.473	0	Rnase4	0
Plac9	0	2.7842	0.979	0.467	0	Plac9	0
Islr	0	1.13327	0.716	0.181	0	Islr	0
Lamb2	0	1.28197	0.809	0.281	0	Lamb2	0
Calml4	0	1.1129	0.654	0.156	0	Calml4	0
Bmper	0	1.02854	0.511	0.076	0	Bmper	0
Clec3b	0	2.45455	0.73	0.169	0	Clec3b	0
Serpinf1	0	1.88681	0.903	0.306	0	Serpinf1	0
Efemp1	0	2.03331	0.829	0.262	0	Efemp1	0
Igfbp4	0	2.35916	0.909	0.543	0	Igfbp4	0
Cygb	0	1.71714	0.874	0.281	0	Cygb	0
Slit3	0	3.14282	0.926	0.273	0	Slit3	0
Cavin1	0	1.16337	0.778	0.247	0	Cavin1	0
Ebf1	0	1.82895	0.825	0.187	0	Ebf1	0
Timp2	0	1.88307	0.979	0.714	0	Timp2	0
Gfpt2	0	2.32531	0.801	0.197	0	Gfpt2	0
Adamts2	0	1.09536	0.711	0.175	0	Adamts2	0
Gpx3	0	2.54949	0.916	0.454	0	Gpx3	0
Sparc	0	2.21799	0.97	0.526	0	Sparc	0
Selenom	0	1.72953	0.883	0.342	0	Selenom	0
Tmem100	0	1.43624	0.625	0.141	0	Tmem100	0
Aebp1	0	2.48578	0.945	0.339	0	Aebp1	0
Grb10	0	0.817483	0.559	0.093	0	Grb10	0
Ogn	0	2.18232	0.824	0.183	0	Ogn	0
Gpx8	0	1.21426	0.756	0.209	0	Gpx8	0
Nid1	0	1.5105	0.806	0.234	0	Nid1	0
Ntrk2	0	0.98783	0.586	0.091	0	Ntrk2	0
Gas1	0	2.28175	0.833	0.177	0	Gas1	0
Flrt2	0	1.37456	0.673	0.124	0	Flrt2	0
Rhoj	0	1.32004	0.75	0.195	0	Rhoj	0
Serpina3n	0	2.1466	0.915	0.319	0	Serpina3n	0
Meg3	0	1.76579	0.609	0.118	0	Meg3	0
C7	0	2.20754	0.705	0.108	0	C7	0
Fbln1	0	2.00974	0.868	0.274	0	Fbln1	0
Matn2	0	1.98695	0.878	0.294	0	Matn2	0
Zfpm2	0	1.4327	0.533	0.065	0	Zfpm2	0
Igfbp6	0	2.34214	0.95	0.389	0	Igfbp6	0
Fstl1	0	1.93738	0.918	0.332	0	Fstl1	0
Boc	0	1.04314	0.675	0.143	0	Boc	0
Ccdc80	0	1.93149	0.872	0.292	0	Ccdc80	0
Abi3bp	0	1.0257	0.594	0.117	0	Abi3bp	0
Apod	0	2.75932	0.961	0.587	0	Apod	0
Tnxb	0	1.88002	0.845	0.191	0	Tnxb	0
C3	0	2.70845	0.973	0.529	0	C3	0
Vit	0	1.33141	0.688	0.101	0	Vit	0
Lox	0	1.28867	0.745	0.226	0	Lox	0
Colec12	0	1.24977	0.794	0.241	0	Colec12	0
Cd248	0	1.38763	0.729	0.185	0	Cd248	0
Il33	0	1.82021	0.817	0.265	0	Il33	0
Ms4a4d	0	1.06272	0.71	0.123	0	Ms4a4d	0
Ildr2	2.90382e-307	0.758521	0.516	0.082	6.44386e-303	Ildr2	0
Egfr	3.65259e-305	1.48536	0.76	0.252	8.10546e-301	Egfr	0
Ramp2	5.44351e-304	1.0203	0.662	0.163	1.20797e-299	Ramp2	0
Dsel	1.76852e-303	0.669081	0.542	0.097	3.92453e-299	Dsel	0
Thsd7a	4.71768e-302	1.37141	0.695	0.185	1.0469e-297	Thsd7a	0
Lbp	6.97471e-302	1.77261	0.855	0.339	1.54776e-297	Lbp	0
Fst	1.2395e-301	1.21554	0.632	0.148	2.75058e-297	Fst	0
Angpt4	1.93552e-300	1.10223	0.532	0.1	4.29511e-296	Angpt4	0
Col6a2	4.27189e-300	1.23794	0.786	0.259	9.47976e-296	Col6a2	0
Prnp	1.33069e-298	1.07627	0.759	0.248	2.95293e-294	Prnp	0
Adamts5	4.1225e-298	1.44451	0.529	0.098	9.14825e-294	Adamts5	0
Col4a1	2.02148e-296	1.21753	0.823	0.294	4.48586e-292	Col4a1	0
Ly6a	5.71517e-296	1.84366	0.97	0.675	1.26825e-291	Ly6a	0
Dlc1	1.75395e-295	1.3578	0.657	0.167	3.89219e-291	Dlc1	0
Gdf10	1.15203e-294	1.25048	0.652	0.17	2.55647e-290	Gdf10	0
ENSMUSG00000121069	2.89321e-293	2.02106	0.932	0.656	6.42033e-289	ENSMUSG00000121069	0
Pdpn	8.59366e-293	1.41491	0.862	0.373	1.90702e-288	Pdpn	0
Col1a1	2.8751e-292	1.9916	0.95	0.471	6.38012e-288	Col1a1	0
Rcn3	3.0908e-292	1.2473	0.806	0.286	6.85879e-288	Rcn3	0
Sdk1	1.59267e-290	1.34285	0.548	0.106	3.5343e-286	Sdk1	0
Sulf1	9.53125e-287	1.45909	0.687	0.194	2.11508e-282	Sulf1	0
Tshz2	3.06633e-284	1.47144	0.862	0.36	6.8045e-280	Tshz2	0
Sparcl1	6.18532e-284	1.38243	0.809	0.299	1.37258e-279	Sparcl1	0
Fgfr1	8.54508e-284	1.08956	0.764	0.26	1.89624e-279	Fgfr1	0
Igfbp7	7.84121e-283	1.46899	0.965	0.533	1.74004e-278	Igfbp7	0
Ctsk	7.099e-282	1.05681	0.679	0.187	1.57534e-277	Ctsk	0
Nenf	2.16397e-281	1.59884	0.887	0.478	4.80207e-277	Nenf	0
Cped1	6.15825e-281	1.11488	0.696	0.19	1.36658e-276	Cped1	0
Nedd4	9.88199e-281	1.25521	0.912	0.506	2.19291e-276	Nedd4	0
Steap3	8.00041e-280	0.727192	0.587	0.139	1.77537e-275	Steap3	0
Mxra8	3.60349e-277	0.927649	0.757	0.242	7.99651e-273	Mxra8	0
Id3	7.90685e-275	1.62364	0.923	0.473	1.75461e-270	Id3	0
Cpxm1	1.57174e-274	2.07142	0.707	0.227	3.48784e-270	Cpxm1	0
Ctsl	3.22085e-274	1.28835	0.946	0.691	7.14739e-270	Ctsl	0
Cdkn1c	4.36857e-274	0.891586	0.512	0.099	9.69429e-270	Cdkn1c	0
Sgce	2.50768e-273	0.607211	0.534	0.105	5.5648e-269	Sgce	0
Fermt2	3.01201e-272	1.01956	0.758	0.254	6.68396e-268	Fermt2	0
Vkorc1	2.46102e-271	1.34705	0.804	0.364	5.46126e-267	Vkorc1	0
Heg1	2.615e-271	1.18399	0.752	0.269	5.80294e-267	Heg1	0
Vcan	4.32799e-270	1.17665	0.712	0.22	9.60424e-266	Vcan	0
Ahnak2	3.5889e-269	0.763722	0.575	0.133	7.96412e-265	Ahnak2	0
Fkbp9	9.39888e-269	0.888227	0.748	0.261	2.0857e-264	Fkbp9	0
Sod3	2.2224e-268	0.727201	0.527	0.104	4.93173e-264	Sod3	0
Cd302	1.69013e-267	1.33886	0.862	0.433	3.75056e-263	Cd302	0
Prelp	7.01874e-267	0.976561	0.762	0.248	1.55753e-262	Prelp	0
Bmp1	2.25669e-266	0.946568	0.695	0.217	5.00783e-262	Bmp1	0
C2	7.40513e-265	1.25176	0.623	0.172	1.64327e-260	C2	0
Mrc2	3.96887e-264	0.690029	0.584	0.131	8.80732e-260	Mrc2	0
Ly6c1	1.79566e-263	1.92463	0.883	0.443	3.98476e-259	Ly6c1	0
Antxr1	3.27782e-263	0.735931	0.582	0.139	7.2738e-259	Antxr1	0
Col6a3	4.72903e-263	1.3183	0.77	0.276	1.04942e-258	Col6a3	0
Frmd6	9.45224e-263	1.16279	0.757	0.287	2.09755e-258	Frmd6	0
Gli3	7.32782e-262	0.632339	0.5	0.091	1.62612e-257	Gli3	0
Sox5	2.2421e-260	1.27495	0.577	0.139	4.97545e-256	Sox5	0
Medag	7.37887e-257	0.74428	0.563	0.13	1.63745e-252	Medag	0
Loxl1	2.02052e-256	0.95487	0.655	0.187	4.48374e-252	Loxl1	0
Prickle1	2.53573e-255	1.24961	0.652	0.192	5.62704e-251	Prickle1	0
Cdh11	2.73744e-255	0.952655	0.642	0.174	6.07464e-251	Cdh11	0
Nbl1	2.7443e-255	1.15945	0.86	0.329	6.08987e-251	Nbl1	0
Adgrg2	1.08997e-253	0.876628	0.504	0.102	2.41876e-249	Adgrg2	0
Mt2	4.07317e-253	1.63106	0.975	0.694	9.03876e-249	Mt2	0
Fmo1	5.4506e-253	0.698337	0.526	0.111	1.20954e-248	Fmo1	0
P3h3	4.25046e-251	0.68625	0.641	0.174	9.4322e-247	P3h3	0
Pbx1	1.48845e-250	1.74353	0.892	0.487	3.30302e-246	Pbx1	0
Has1	1.2684e-249	2.20102	0.661	0.238	2.8147e-245	Has1	0
Sned1	1.11205e-247	1.01005	0.515	0.114	2.46776e-243	Sned1	0
Fkbp7	2.77182e-246	0.799212	0.665	0.203	6.15095e-242	Fkbp7	0
Hspb8	3.27348e-246	0.799956	0.574	0.152	7.26418e-242	Hspb8	0
Rbp1	6.23922e-244	1.17658	0.879	0.366	1.38455e-239	Rbp1	0
Pdzrn3	7.90649e-244	0.947212	0.594	0.15	1.75453e-239	Pdzrn3	0
Adh1	1.34032e-243	1.18539	0.622	0.185	2.97431e-239	Adh1	0
Vwa1	1.3592e-243	0.623003	0.5	0.102	3.0162e-239	Vwa1	0
Ddah2	8.53655e-243	0.968224	0.752	0.298	1.89435e-238	Ddah2	0
Prss23	3.54941e-242	1.34467	0.675	0.225	7.8765e-238	Prss23	0
Gulp1	1.08529e-241	0.814671	0.534	0.121	2.40836e-237	Gulp1	0
Snhg18	1.1936e-239	1.00769	0.809	0.304	2.64871e-235	Snhg18	0
Kirrel	1.98545e-239	0.60237	0.513	0.11	4.40591e-235	Kirrel	0
Il11ra1	7.13638e-239	1.01284	0.769	0.332	1.58363e-234	Il11ra1	0
Efemp2	3.27969e-238	0.916632	0.696	0.236	7.27796e-234	Efemp2	0
Fzd1	5.70121e-238	0.793532	0.664	0.2	1.26516e-233	Fzd1	0
Cald1	1.33844e-236	0.800196	0.776	0.276	2.97013e-232	Cald1	0
Mfap2	4.67826e-236	0.884833	0.564	0.144	1.03815e-231	Mfap2	0
Ntn1	7.51917e-236	0.566055	0.518	0.109	1.66858e-231	Ntn1	0
Crtap	2.36596e-235	0.772621	0.66	0.222	5.25029e-231	Crtap	0
Gm12840	1.90575e-232	1.53027	0.634	0.216	4.22905e-228	Gm12840	0
Slc43a3	3.99759e-230	0.75369	0.549	0.141	8.87106e-226	Slc43a3	0
Amotl2	4.33012e-227	0.813169	0.598	0.177	9.60898e-223	Amotl2	0
Gpx7	1.67371e-226	0.649021	0.526	0.124	3.71412e-222	Gpx7	0
Fmo2	1.1605e-224	1.53229	0.68	0.253	2.57526e-220	Fmo2	0
Inmt	1.68313e-224	2.11976	0.585	0.176	3.73503e-220	Inmt	0
Tcf21	4.14129e-224	0.795245	0.633	0.18	9.18993e-220	Tcf21	0
Osmr	8.75636e-224	0.911599	0.661	0.213	1.94312e-219	Osmr	0
C4b	4.11592e-223	1.48534	0.782	0.328	9.13364e-219	C4b	0
Nfia	7.23026e-223	1.50293	0.865	0.495	1.60447e-218	Nfia	0
Cxcl12	7.34713e-222	1.34148	0.668	0.23	1.6304e-217	Cxcl12	0
Cpne8	1.98256e-221	1.06899	0.666	0.225	4.3995e-217	Cpne8	0
Serpine2	3.197e-221	1.21239	0.773	0.324	7.09446e-217	Serpine2	0
Parva	8.43282e-221	0.802472	0.708	0.257	1.87133e-216	Parva	0
Fos	8.21201e-220	1.31075	0.987	0.937	1.82233e-215	Fos	0
Tuba1a	5.79404e-219	1.2902	0.849	0.469	1.28576e-214	Tuba1a	0
Gstm2	6.34257e-219	0.90703	0.705	0.262	1.40748e-214	Gstm2	0
Pals2	4.51337e-218	1.16245	0.734	0.344	1.00156e-213	Pals2	0
Hspg2	8.82082e-218	0.763061	0.695	0.234	1.95743e-213	Hspg2	0
Srpx	1.56654e-217	0.720164	0.529	0.139	3.47631e-213	Srpx	0
S100a16	3.38351e-216	0.926032	0.789	0.327	7.50834e-212	S100a16	0
Plat	2.40054e-215	1.10132	0.759	0.325	5.32704e-211	Plat	0
Pkdcc	6.89859e-215	0.691066	0.537	0.148	1.53087e-210	Pkdcc	0
Smim41	2.50528e-214	0.869257	0.557	0.153	5.55947e-210	Smim41	0
Emp1	2.86062e-214	1.13507	0.907	0.508	6.34799e-210	Emp1	0
Prkg1	5.05196e-214	1.15587	0.515	0.128	1.12108e-209	Prkg1	0
Ecm1	1.04216e-213	1.11761	0.836	0.406	2.31265e-209	Ecm1	0
Ugdh	1.76315e-213	1.77074	0.658	0.256	3.9126e-209	Ugdh	0
Fkbp10	2.84158e-212	0.497605	0.51	0.119	6.30576e-208	Fkbp10	0
Nhsl2	6.83448e-212	1.05815	0.577	0.167	1.51664e-207	Nhsl2	0
Magi2	1.07146e-211	1.16303	0.5	0.122	2.37767e-207	Magi2	0
Gadd45g	8.24089e-210	1.65051	0.885	0.536	1.82874e-205	Gadd45g	0
Tcf7l1	3.87359e-209	0.626976	0.513	0.125	8.59589e-205	Tcf7l1	0
Pmp22	5.46956e-209	0.876834	0.795	0.346	1.21375e-204	Pmp22	0
Il1r1	2.12288e-208	1.14877	0.685	0.255	4.71088e-204	Il1r1	0
Slc25a4	4.27283e-208	1.03516	0.869	0.57	9.48184e-204	Slc25a4	0
Adamts1	4.57414e-208	1.07316	0.689	0.257	1.01505e-203	Adamts1	0
Fosb	4.99451e-208	1.30681	0.966	0.855	1.10833e-203	Fosb	0
Vim	1.97803e-207	1.18099	0.965	0.765	4.38945e-203	Vim	0
Ifitm3	4.92419e-206	1.13976	0.977	0.799	1.09273e-201	Ifitm3	0
Ehd2	4.14744e-202	0.485309	0.57	0.159	9.20358e-198	Ehd2	0
Col14a1	7.72549e-202	1.26496	0.606	0.209	1.71436e-197	Col14a1	0
Rbms3	1.37386e-201	0.971799	0.697	0.25	3.04873e-197	Rbms3	0
C1qtnf7	3.28396e-200	0.838498	0.505	0.128	7.28743e-196	C1qtnf7	0
Col4a2	1.39277e-199	0.739965	0.672	0.236	3.0907e-195	Col4a2	0
Egr1	4.59274e-199	1.25091	0.966	0.864	1.01917e-194	Egr1	0
Gstt1	7.19335e-199	0.640227	0.581	0.174	1.59628e-194	Gstt1	0
Ackr3	3.43929e-198	1.17599	0.562	0.178	7.63213e-194	Ackr3	0
Sptbn1	4.42013e-198	1.0671	0.866	0.556	9.80872e-194	Sptbn1	0
Tnfaip6	4.85118e-198	2.31406	0.576	0.197	1.07652e-193	Tnfaip6	0
Naaladl2	6.08238e-198	1.31007	0.648	0.233	1.34974e-193	Naaladl2	0
Dpysl3	6.8821e-198	0.808153	0.651	0.222	1.52721e-193	Dpysl3	0
Col16a1	1.70823e-196	0.673041	0.635	0.208	3.79073e-192	Col16a1	0
Emilin1	3.00323e-196	0.617313	0.595	0.184	6.66447e-192	Emilin1	0
Arhgap10	5.58028e-195	0.919966	0.708	0.292	1.23832e-190	Arhgap10	0
Rab34	1.06508e-194	0.579808	0.605	0.193	2.36352e-190	Rab34	0
Des	1.47879e-194	0.771906	0.522	0.142	3.28158e-190	Des	0
Il6st	4.04528e-194	0.845869	0.756	0.366	8.97687e-190	Il6st	0
Lhfp	1.34047e-193	0.885246	0.599	0.191	2.97464e-189	Lhfp	0
Cfh	3.94151e-192	1.01988	0.826	0.395	8.7466e-188	Cfh	0
Mmp2	3.21677e-191	1.10106	0.712	0.281	7.13834e-187	Mmp2	0
Klf9	4.60541e-191	1.07768	0.769	0.381	1.02199e-186	Klf9	0
Pard3b	9.70637e-190	1.20134	0.644	0.239	2.15394e-185	Pard3b	0
Sdc2	4.79841e-187	0.605226	0.618	0.205	1.06481e-182	Sdc2	0
Cd55	1.10814e-186	0.997643	0.629	0.232	2.45908e-182	Cd55	0
Crispld2	1.55577e-186	0.777866	0.649	0.221	3.45241e-182	Crispld2	0
Copz2	5.6174e-186	0.777825	0.659	0.249	1.24656e-181	Copz2	0
Ar	9.1543e-185	0.870552	0.768	0.341	2.03143e-180	Ar	0
Rpl22l1	3.59663e-184	1.10357	0.944	0.78	7.98129e-180	Rpl22l1	0
Lamc1	8.84539e-184	0.827383	0.741	0.337	1.96288e-179	Lamc1	0
Timp1	1.76809e-183	1.95574	0.808	0.366	3.92356e-179	Timp1	0
Nfix	1.23224e-182	0.838172	0.8	0.425	2.73446e-178	Nfix	0
Rhoc	5.00198e-182	0.920957	0.796	0.412	1.10999e-177	Rhoc	0
Ppic	5.88435e-182	0.579281	0.582	0.181	1.3058e-177	Ppic	0
Steap4	4.54313e-181	0.796593	0.513	0.153	1.00817e-176	Steap4	0
Csrp2	7.02561e-181	1.04493	0.673	0.264	1.55905e-176	Csrp2	0
Cebpd	8.39964e-180	1.32645	0.848	0.51	1.86396e-175	Cebpd	0
ENSMUSG00000121137	3.76142e-179	1.20901	0.686	0.305	8.34698e-175	ENSMUSG00000121137	0
Maged2	9.282e-179	0.678769	0.57	0.193	2.05977e-174	Maged2	0
Zcchc24	1.22097e-178	0.612366	0.653	0.256	2.70946e-174	Zcchc24	0
Plod2	1.5077e-178	0.643418	0.512	0.144	3.34574e-174	Plod2	0
Jun	3.99715e-178	1.17409	0.969	0.869	8.87008e-174	Jun	0
Pi16	4.12248e-178	1.54974	0.666	0.269	9.14819e-174	Pi16	0
Rras	8.96405e-177	0.777376	0.713	0.339	1.98921e-172	Rras	0
ENSMUSG00000120849	6.32795e-176	0.632023	0.641	0.246	1.40424e-171	ENSMUSG00000120849	0
Bag3	1.25735e-175	0.854423	0.715	0.349	2.79018e-171	Bag3	0
Cacna2d1	4.61938e-174	0.687101	0.52	0.149	1.02509e-169	Cacna2d1	0
S100a6	5.9068e-173	1.0588	0.997	0.909	1.31078e-168	S100a6	0
Klf4	1.12794e-171	1.26383	0.909	0.658	2.50302e-167	Klf4	0
Rnd3	2.18691e-169	0.774337	0.62	0.227	4.85297e-165	Rnd3	0
Ccn1	2.60849e-168	1.29749	0.84	0.477	5.78849e-164	Ccn1	0
Cyb5a	2.91714e-168	0.925321	0.88	0.588	6.47342e-164	Cyb5a	0
Serpinb6a	1.50528e-166	0.902938	0.853	0.535	3.34036e-162	Serpinb6a	0
Selenow	5.16693e-166	1.04264	0.877	0.616	1.14659e-161	Selenow	0
Laptm4a	1.87057e-165	0.816193	0.889	0.71	4.15099e-161	Laptm4a	0
Cilp	1.92718e-165	1.40285	0.554	0.196	4.2766e-161	Cilp	0
Tead1	9.3581e-165	0.774805	0.606	0.219	2.07666e-160	Tead1	0
Ahnak	5.29416e-164	0.945161	0.972	0.782	1.17483e-159	Ahnak	0
Oat	1.48398e-163	0.786366	0.777	0.438	3.29311e-159	Oat	0
Csf1	9.76988e-163	0.361369	0.701	0.283	2.16803e-158	Csf1	0
Maged1	1.30136e-162	0.693346	0.762	0.363	2.88785e-158	Maged1	0
Ace	2.76802e-162	0.706611	0.54	0.183	6.14252e-158	Ace	0
Gem	1.53747e-161	1.04631	0.661	0.288	3.41179e-157	Gem	0
Auts2	1.56988e-161	1.12185	0.586	0.217	3.48373e-157	Auts2	0
Cfb	6.47433e-161	0.695236	0.511	0.164	1.43672e-156	Cfb	0
Il6	6.1848e-160	1.4773	0.597	0.241	1.37247e-155	Il6	0
Ubtd2	1.26337e-159	0.575485	0.505	0.153	2.80354e-155	Ubtd2	0
Lgals1	1.43492e-159	1.06393	0.948	0.659	3.18424e-155	Lgals1	0
Meis1	4.6653e-159	0.697331	0.594	0.208	1.03528e-154	Meis1	0
Rbfox2	5.76968e-159	0.626592	0.63	0.24	1.28035e-154	Rbfox2	0
Gstm1	3.03888e-158	1.02361	0.724	0.361	6.74358e-154	Gstm1	0
Gng11	7.72238e-158	0.394323	0.622	0.218	1.71367e-153	Gng11	0
Plac8	2.30728e-157	0.885125	0.768	0.391	5.12009e-153	Plac8	0
S100a13	3.64838e-157	0.922192	0.859	0.587	8.09613e-153	S100a13	0
Thra	8.55998e-157	0.434881	0.578	0.209	1.89955e-152	Thra	0
Npdc1	1.16113e-156	0.673839	0.697	0.299	2.57667e-152	Npdc1	0
Hsd11b1	1.74741e-156	1.12679	0.674	0.305	3.87767e-152	Hsd11b1	0
Map1b	2.71121e-155	0.567309	0.554	0.188	6.01645e-151	Map1b	0
Tmed3	1.33215e-152	1.06959	0.837	0.536	2.95618e-148	Tmed3	0
Ltbp3	2.04416e-152	0.622394	0.671	0.295	4.5362e-148	Ltbp3	0
Mt1	3.29758e-151	1.12556	0.987	0.886	7.31765e-147	Mt1	0
Nr2f2	1.14675e-150	0.753703	0.709	0.317	2.54475e-146	Nr2f2	0
Pros1	8.18863e-149	0.628295	0.668	0.293	1.81714e-144	Pros1	0
Pnp	1.38585e-146	1.16321	0.815	0.549	3.07534e-142	Pnp	0
Add3	1.59195e-146	0.793437	0.754	0.422	3.5327e-142	Add3	0
Gaa	2.57961e-146	0.650243	0.668	0.32	5.72442e-142	Gaa	0
Ppib	2.15121e-145	0.91589	0.941	0.755	4.77376e-141	Ppib	0
Epas1	2.50705e-145	0.425346	0.554	0.193	5.5634e-141	Epas1	0
Mmp14	1.00634e-144	0.689109	0.664	0.297	2.23318e-140	Mmp14	0
Ifi211	1.53558e-144	0.674724	0.624	0.261	3.4076e-140	Ifi211	0
Cyp27a1	2.01524e-143	0.623235	0.595	0.247	4.47202e-139	Cyp27a1	0
Ehbp1	3.0192e-143	0.809096	0.6	0.245	6.69991e-139	Ehbp1	0
Socs3	5.11978e-143	1.27397	0.906	0.725	1.13613e-138	Socs3	0
Phlda3	5.62736e-143	0.628253	0.587	0.223	1.24877e-138	Phlda3	0
Mir99ahg	8.09384e-143	1.1806	0.699	0.339	1.7961e-138	Mir99ahg	0
Nfib	1.09479e-142	0.700657	0.811	0.424	2.42945e-138	Nfib	0
Fam102b	3.88092e-142	0.657575	0.707	0.354	8.61216e-138	Fam102b	0
Spon1	4.16411e-142	0.862799	0.542	0.203	9.24057e-138	Spon1	0
Trip10	1.41084e-140	0.454822	0.547	0.208	3.1308e-136	Trip10	0
Mgst1	2.36915e-140	0.776595	0.792	0.422	5.25739e-136	Mgst1	0
Crip2	3.80897e-140	0.794454	0.7	0.313	8.45247e-136	Crip2	0
Tpst1	4.13321e-140	0.401866	0.515	0.177	9.17201e-136	Tpst1	0
Gm20186	1.06783e-139	0.951334	0.844	0.584	2.36962e-135	Gm20186	0
Nav1	2.39984e-139	0.7446	0.75	0.389	5.32548e-135	Nav1	0
Laptm4b	2.79497e-139	0.523742	0.552	0.21	6.20231e-135	Laptm4b	0
Ikbip	1.0412e-138	0.432706	0.566	0.217	2.31054e-134	Ikbip	0
S100a1	6.00423e-138	0.886935	0.791	0.462	1.3324e-133	S100a1	0
Myc	6.32119e-137	0.936796	0.569	0.248	1.40274e-132	Myc	0
Fcgrt	1.42773e-136	0.610579	0.773	0.42	3.16827e-132	Fcgrt	0
Tspan4	4.04448e-136	0.684758	0.617	0.273	8.97511e-132	Tspan4	0
Calu	2.2847e-134	0.668277	0.782	0.483	5.06997e-130	Calu	0
Zfp503	2.51233e-134	0.493822	0.527	0.19	5.57511e-130	Zfp503	0
Wwtr1	1.01737e-133	0.555372	0.648	0.268	2.25764e-129	Wwtr1	0
Mgp	2.54431e-133	1.02434	0.961	0.783	5.64607e-129	Mgp	0
Gstm5	1.05701e-132	0.567646	0.61	0.258	2.34561e-128	Gstm5	0
Txndc5	1.20232e-132	0.520575	0.711	0.38	2.66806e-128	Txndc5	0
Adk	2.32156e-132	0.674441	0.688	0.351	5.15178e-128	Adk	0
Ryk	3.29824e-132	0.449116	0.562	0.219	7.31912e-128	Ryk	0
Sema5a	5.0742e-132	0.853259	0.563	0.22	1.12602e-127	Sema5a	0
Kifap3	2.8192e-131	0.423094	0.53	0.2	6.25609e-127	Kifap3	0
Oaf	1.02737e-130	0.484433	0.508	0.182	2.27983e-126	Oaf	0
Chpf	3.32608e-130	0.452425	0.556	0.212	7.38091e-126	Chpf	0
Xdh	1.98162e-129	0.778637	0.681	0.349	4.39741e-125	Xdh	0
Tnfsf12	1.5905e-127	0.525988	0.63	0.282	3.52948e-123	Tnfsf12	0
Aldh1a1	8.64174e-126	0.537398	0.569	0.225	1.91769e-121	Aldh1a1	0
Lix1l	9.92641e-126	0.354909	0.545	0.207	2.20277e-121	Lix1l	0
Vat1	4.70495e-125	0.551884	0.665	0.335	1.04408e-120	Vat1	0
Axl	2.9676e-124	0.641481	0.743	0.381	6.58539e-120	Axl	0
Ube2e2	3.58585e-124	0.774481	0.633	0.292	7.95736e-120	Ube2e2	0
Pttg1ip	2.29634e-123	0.583428	0.761	0.458	5.09581e-119	Pttg1ip	0
S100a10	2.93576e-123	0.911147	0.929	0.692	6.51474e-119	S100a10	0
Krtcap2	3.79434e-123	0.886192	0.866	0.625	8.42002e-119	Krtcap2	0
Cnn3	5.9164e-121	0.497918	0.727	0.348	1.31291e-116	Cnn3	0
Rcn1	2.28252e-119	0.460208	0.639	0.291	5.06514e-115	Rcn1	0
Cpq	4.23339e-119	0.648389	0.786	0.485	9.39431e-115	Cpq	0
Samd4	5.36502e-119	1.059	0.575	0.249	1.19055e-114	Samd4	0
Rps20	8.74201e-119	0.803589	0.99	0.938	1.93994e-114	Rps20	0
Rhou	2.54818e-118	0.503863	0.621	0.272	5.65467e-114	Rhou	0
Dtx3	1.63911e-117	0.32057	0.517	0.198	3.63736e-113	Dtx3	0
Pdlim4	3.79268e-117	0.607355	0.673	0.345	8.41635e-113	Pdlim4	0
Pkd2	4.68887e-117	0.398134	0.549	0.216	1.04051e-112	Pkd2	0
Irak3	7.19047e-117	0.455626	0.614	0.265	1.59564e-112	Irak3	0
Rps4x	6.31236e-116	0.728886	0.975	0.883	1.40078e-111	Rps4x	0
Slc1a5	6.25526e-115	0.54906	0.69	0.359	1.38811e-110	Slc1a5	0
Rps2	1.29155e-113	0.812331	0.979	0.904	2.86607e-109	Rps2	0
Ergic3	2.64859e-112	0.709722	0.775	0.489	5.87749e-108	Ergic3	0
Lima1	4.26209e-112	0.71908	0.779	0.463	9.45801e-108	Lima1	0
Cd81	4.33843e-112	0.706837	0.897	0.637	9.62742e-108	Cd81	0
Ghr	3.70177e-111	0.557852	0.505	0.191	8.21459e-107	Ghr	0
Rpl36a	7.3452e-111	0.683006	0.963	0.823	1.62997e-106	Rpl36a	0
Gas6	1.63544e-110	0.886063	0.763	0.437	3.62921e-106	Gas6	0
Cyth3	2.55663e-110	0.527282	0.629	0.303	5.67341e-106	Cyth3	0
Anxa1	8.72532e-110	0.625385	0.887	0.66	1.93624e-105	Anxa1	0
Tceal8	1.44455e-109	0.522139	0.627	0.306	3.20561e-105	Tceal8	0
Pdlim2	9.74157e-109	0.62542	0.667	0.359	2.16175e-104	Pdlim2	0
Pla1a	2.07148e-108	0.771587	0.546	0.244	4.59683e-104	Pla1a	0
Dpm3	1.18695e-107	0.9199	0.802	0.531	2.63395e-103	Dpm3	0
Map1lc3a	7.543e-107	0.585171	0.748	0.433	1.67387e-102	Map1lc3a	0
Ckap4	7.92584e-106	0.512124	0.661	0.346	1.75882e-101	Ckap4	0
Apbb2	1.55307e-105	0.348808	0.594	0.26	3.44641e-101	Apbb2	0
Tns1	3.30651e-105	0.4462	0.567	0.244	7.33747e-101	Tns1	0
Cd63	1.75571e-104	0.715815	0.939	0.724	3.89609e-100	Cd63	0
Hcfc1r1	5.05503e-104	0.759766	0.758	0.494	1.12176e-99	Hcfc1r1	0
Pmm1	1.10847e-103	0.392549	0.506	0.21	2.45979e-99	Pmm1	0
Gnas	4.25986e-103	0.551999	0.945	0.839	9.45304e-99	Gnas	0
Sulf2	2.47139e-102	0.558759	0.575	0.273	5.48426e-98	Sulf2	0
Uap1	3.42226e-102	1.29238	0.626	0.363	7.59433e-98	Uap1	0
Man2a1	3.64581e-102	0.722582	0.831	0.609	8.09042e-98	Man2a1	0
Fkbp5	4.5242e-102	0.630493	0.673	0.359	1.00397e-97	Fkbp5	0
Arhgap6	1.68417e-101	1.07149	0.517	0.239	3.73735e-97	Arhgap6	0
Ptov1	4.61782e-101	0.526933	0.657	0.365	1.02474e-96	Ptov1	0
Hyi	5.73226e-101	0.465374	0.549	0.246	1.27205e-96	Hyi	0
Fundc2	1.18923e-100	0.623531	0.729	0.442	2.63902e-96	Fundc2	0
Cltb	1.677e-100	0.497243	0.685	0.386	3.72143e-96	Cltb	0
Carhsp1	2.64705e-100	0.527419	0.683	0.377	5.87406e-96	Carhsp1	0
Lrpap1	5.82155e-100	0.547939	0.74	0.467	1.29186e-95	Lrpap1	0
Rpl6	4.53623e-99	0.70863	0.982	0.912	1.00663e-94	Rpl6	0
Tsen34	2.43814e-98	0.419451	0.637	0.336	5.41049e-94	Tsen34	0
Sfxn1	3.98181e-97	0.371479	0.549	0.257	8.83604e-93	Sfxn1	0
Mxra7	2.84159e-96	0.291243	0.59	0.261	6.30578e-92	Mxra7	0
Slc44a1	3.04966e-96	0.491353	0.652	0.35	6.76749e-92	Slc44a1	0
Sh3d19	3.68456e-96	0.415405	0.505	0.213	8.17641e-92	Sh3d19	0
Rbpms	1.03281e-95	0.525906	0.674	0.361	2.29191e-91	Rbpms	0
Acadsb	2.35838e-95	0.35588	0.541	0.247	5.23349e-91	Acadsb	0
Ybx3	5.19202e-95	0.548452	0.753	0.485	1.15216e-90	Ybx3	0
Rbbp7	8.46445e-95	0.609848	0.782	0.536	1.87835e-90	Rbbp7	0
Bmpr1a	9.48514e-95	0.359421	0.574	0.256	2.10485e-90	Bmpr1a	0
Ifitm2	2.01705e-94	0.615824	0.936	0.764	4.47603e-90	Ifitm2	0
Mesd	5.28322e-94	0.381699	0.543	0.261	1.1724e-89	Mesd	0
Rora	6.50586e-94	0.629819	0.683	0.381	1.44372e-89	Rora	0
Mtch1	4.03802e-93	0.561136	0.774	0.536	8.96076e-89	Mtch1	0
Emp3	7.66915e-93	0.693234	0.882	0.612	1.70186e-88	Emp3	0
Arhgap24	7.95381e-92	0.728128	0.596	0.287	1.76503e-87	Arhgap24	0
Cnpy2	9.31427e-91	0.531181	0.78	0.494	2.06693e-86	Cnpy2	0
Tbrg1	4.87851e-90	0.488926	0.748	0.479	1.08259e-85	Tbrg1	0
Tm4sf1	1.03008e-89	0.344863	0.633	0.294	2.28586e-85	Tm4sf1	0
H6pd	1.14628e-89	0.376179	0.528	0.242	2.54371e-85	H6pd	0
Eef1d	4.12298e-89	0.619544	0.858	0.683	9.1493e-85	Eef1d	0
Tmem106b	4.35224e-89	0.404691	0.616	0.323	9.65806e-85	Tmem106b	0
Rpl41	4.77664e-89	0.65173	0.997	0.977	1.05999e-84	Rpl41	0
Aldh2	1.08251e-88	0.543015	0.772	0.506	2.4022e-84	Aldh2	0
Vwa5a	1.95561e-88	0.448121	0.636	0.354	4.3397e-84	Vwa5a	0
Tmsb10	3.53576e-88	1.0016	0.959	0.726	7.8462e-84	Tmsb10	0
Blvrb	7.9834e-88	0.527125	0.734	0.43	1.7716e-83	Blvrb	0
Ralgps2	1.04948e-87	0.428291	0.53	0.249	2.32889e-83	Ralgps2	0
Ang	7.11841e-87	0.346346	0.513	0.225	1.57965e-82	Ang	0
Ssbp2	1.21028e-86	0.501832	0.579	0.286	2.68573e-82	Ssbp2	0
Acvrl1	1.21428e-86	0.362186	0.525	0.24	2.69461e-82	Acvrl1	0
Gas5	1.30344e-85	0.572167	0.909	0.777	2.89247e-81	Gas5	0
Twsg1	1.79071e-85	0.311713	0.517	0.236	3.97376e-81	Twsg1	0
Ifi204	2.39331e-85	0.481507	0.634	0.344	5.31099e-81	Ifi204	0
Ddost	2.653e-85	0.550778	0.729	0.497	5.88727e-81	Ddost	0
Mfge8	4.91141e-85	0.297365	0.744	0.399	1.08989e-80	Mfge8	0
Ttc28	5.88001e-85	0.483611	0.575	0.284	1.30483e-80	Ttc28	0
Slfn5	1.13455e-84	0.446933	0.638	0.352	2.51767e-80	Slfn5	0
Setbp1	1.37169e-84	0.604369	0.641	0.334	3.04392e-80	Setbp1	0
Arhgap21	2.99543e-84	0.609148	0.567	0.292	6.64716e-80	Arhgap21	0
Ier2	5.07859e-84	0.749102	0.897	0.804	1.12699e-79	Ier2	0
Zfp36	5.71863e-84	0.724158	0.946	0.871	1.26902e-79	Zfp36	0
Arl4a	8.2142e-84	0.431429	0.604	0.324	1.82281e-79	Arl4a	0
Grk5	1.18231e-83	0.536387	0.503	0.231	2.62366e-79	Grk5	0
Glul	1.93223e-83	0.630465	0.769	0.524	4.28782e-79	Glul	0
Gna11	2.91698e-83	0.31274	0.525	0.248	6.47307e-79	Gna11	0
Ift27	3.29679e-82	0.34414	0.524	0.25	7.31592e-78	Ift27	0
Palld	9.55346e-82	0.353707	0.572	0.283	2.12001e-77	Palld	0
Lmna	1.08959e-81	0.66742	0.868	0.63	2.41791e-77	Lmna	0
Sigmar1	3.86751e-81	0.440793	0.545	0.284	8.58238e-77	Sigmar1	0
Sfr1	8.02867e-81	0.526142	0.802	0.585	1.78164e-76	Sfr1	0
Fam114a1	6.15376e-80	0.258783	0.543	0.258	1.36558e-75	Fam114a1	0
Ift43	1.73721e-79	0.393602	0.54	0.26	3.85505e-75	Ift43	0
Ctdsp2	3.4592e-79	0.423429	0.699	0.452	7.6763e-75	Ctdsp2	0
Prdx4	4.31559e-79	0.489229	0.666	0.388	9.57672e-75	Prdx4	0
Mrpl48	5.3621e-79	0.475246	0.587	0.331	1.1899e-74	Mrpl48	0
Rpl39	6.96021e-78	0.549059	0.991	0.954	1.54454e-73	Rpl39	0
Ggh	8.34024e-78	0.357007	0.533	0.266	1.85078e-73	Ggh	0
Rpl30	8.53529e-78	0.637176	0.983	0.936	1.89407e-73	Rpl30	0
Nucb1	1.42076e-77	0.49808	0.77	0.572	3.1528e-73	Nucb1	0
Cbx5	1.56222e-77	0.384211	0.56	0.284	3.46672e-73	Cbx5	0
Col15a1	1.99232e-77	0.526643	0.561	0.278	4.42116e-73	Col15a1	0
Slc50a1	2.80794e-77	0.483039	0.632	0.372	6.23111e-73	Slc50a1	0
Irf1	2.88357e-77	0.879706	0.727	0.526	6.39893e-73	Irf1	0
Dag1	1.13263e-76	0.386848	0.618	0.34	2.51342e-72	Dag1	0
Igsf8	1.32122e-76	0.367696	0.529	0.273	2.93192e-72	Igsf8	0
Gng12	1.43253e-76	0.455331	0.768	0.52	3.17893e-72	Gng12	0
Pard3	1.82915e-76	0.254043	0.583	0.278	4.05908e-72	Pard3	0
Fkbp1a	3.20248e-76	0.460324	0.798	0.555	7.10663e-72	Fkbp1a	0
Glrx3	2.58746e-75	0.450616	0.711	0.483	5.74184e-71	Glrx3	0
Wwc2	3.23027e-74	0.386308	0.553	0.282	7.1683e-70	Wwc2	0
Zbtb20	4.37573e-74	0.713589	0.908	0.766	9.71019e-70	Zbtb20	0
Cmtm3	2.43322e-73	0.352932	0.566	0.306	5.39957e-69	Cmtm3	0
C1d	3.58164e-73	0.39106	0.636	0.383	7.94803e-69	C1d	0
Anxa2	1.06406e-72	0.623475	0.907	0.729	2.36126e-68	Anxa2	0
Nckap1	1.33415e-72	0.283734	0.566	0.279	2.96061e-68	Nckap1	0
Camk2n1	1.43342e-72	0.326775	0.524	0.254	3.1809e-68	Camk2n1	0
Dnajb1	1.52684e-72	0.82189	0.722	0.483	3.38822e-68	Dnajb1	0
Bmpr2	9.78958e-72	0.710405	0.672	0.433	2.17241e-67	Bmpr2	0
Rps3a1	1.35365e-71	0.537665	0.984	0.937	3.00389e-67	Rps3a1	0
Rpl35	3.23311e-71	0.51958	0.94	0.801	7.1746e-67	Rpl35	0
Hsp90b1	5.07156e-71	0.538418	0.909	0.776	1.12543e-66	Hsp90b1	0
Mid1	5.2095e-71	0.587022	0.539	0.29	1.15604e-66	Mid1	0
Ppp1r2	6.53001e-71	0.549514	0.789	0.606	1.44908e-66	Ppp1r2	0
Arhgef12	6.56818e-71	0.461736	0.676	0.397	1.45754e-66	Arhgef12	0
Ssr4	1.13285e-70	0.901188	0.896	0.716	2.51391e-66	Ssr4	0
Lman1	6.08136e-70	0.356922	0.641	0.385	1.34951e-65	Lman1	0
Cfl2	1.73661e-69	0.313443	0.566	0.303	3.8537e-65	Cfl2	0
Itga5	5.13461e-69	0.76352	0.584	0.337	1.13942e-64	Itga5	0
Kdelr2	5.78435e-69	0.410346	0.731	0.481	1.28361e-64	Kdelr2	0
Kdelr1	9.76592e-69	0.411166	0.709	0.483	2.16716e-64	Kdelr1	0
Spcs1	1.17977e-68	0.634428	0.802	0.572	2.61802e-64	Spcs1	0
Ubb	1.91256e-68	0.560299	0.969	0.918	4.24416e-64	Ubb	0
Ablim1	8.62383e-68	0.351463	0.587	0.305	1.91371e-63	Ablim1	0
Rps8	1.3544e-67	0.477388	0.981	0.952	3.00555e-63	Rps8	0
Pltp	2.8284e-67	0.399295	0.719	0.424	6.27651e-63	Pltp	0
Swi5	3.13435e-67	0.545618	0.823	0.614	6.95543e-63	Swi5	0
Vcam1	7.63685e-67	0.303708	0.517	0.251	1.69469e-62	Vcam1	0
Man1a2	1.01257e-66	0.40353	0.647	0.401	2.247e-62	Man1a2	0
Ost4	2.82476e-66	0.713456	0.865	0.69	6.26842e-62	Ost4	0
Nop58	3.28063e-66	0.605444	0.664	0.435	7.28004e-62	Nop58	0
Anxa5	4.37611e-66	0.482667	0.88	0.677	9.71102e-62	Anxa5	0
Arl3	6.74646e-66	0.356584	0.579	0.323	1.49711e-61	Arl3	0
Sec24d	7.49237e-66	0.339347	0.58	0.317	1.66263e-61	Sec24d	0
Rabac1	6.62834e-65	0.497174	0.88	0.734	1.4709e-60	Rabac1	0
Csrp1	6.69042e-65	0.444391	0.713	0.451	1.48467e-60	Csrp1	0
Sntb2	8.5197e-65	0.672917	0.68	0.443	1.89061e-60	Sntb2	0
Plxdc2	1.38508e-64	0.468939	0.661	0.414	3.07363e-60	Plxdc2	0
Rpl28	3.25406e-64	0.442355	0.977	0.921	7.22108e-60	Rpl28	0
Hipk3	1.49129e-63	0.471506	0.624	0.392	3.30933e-59	Hipk3	0
Smim11	1.89561e-62	0.406152	0.663	0.417	4.20654e-58	Smim11	0
Hk2	4.60778e-62	0.830475	0.746	0.562	1.02251e-57	Hk2	0
Gabarapl1	7.04365e-62	0.292156	0.598	0.352	1.56306e-57	Gabarapl1	0
Atraid	1.37369e-61	0.43399	0.674	0.45	3.04835e-57	Atraid	0
Nxn	1.37985e-61	0.317598	0.505	0.254	3.06203e-57	Nxn	0
Rpl9	2.30479e-61	0.496521	0.978	0.925	5.11456e-57	Rpl9	0
Ccdc85b	1.96736e-60	0.305735	0.602	0.354	4.36576e-56	Ccdc85b	0
Bcl7c	2.42005e-60	0.377686	0.627	0.39	5.37033e-56	Bcl7c	0
Ifi27	1.81244e-59	0.432694	0.743	0.492	4.02199e-55	Ifi27	0
Mrpl52	6.23815e-59	0.643655	0.879	0.686	1.38431e-54	Mrpl52	0
Emc10	2.0397e-58	0.401168	0.688	0.464	4.5263e-54	Emc10	0
Airn	2.57172e-58	0.749764	0.589	0.354	5.70691e-54	Airn	0
Impdh2	4.65045e-58	0.364758	0.645	0.42	1.03198e-53	Impdh2	0
Rock2	8.64978e-58	0.643505	0.789	0.612	1.91947e-53	Rock2	0
Ppfibp1	1.2976e-57	0.25351	0.589	0.339	2.87951e-53	Ppfibp1	0
Sec61g	6.46698e-57	0.711428	0.925	0.787	1.43509e-52	Sec61g	0
Anapc11	1.9668e-56	0.439533	0.633	0.403	4.36453e-52	Anapc11	0
Marchf3	9.75424e-56	0.772415	0.555	0.321	2.16456e-51	Marchf3	0
Hes1	1.20751e-55	0.394462	0.648	0.397	2.67958e-51	Hes1	0
Dnajc3	1.32738e-55	0.395592	0.824	0.629	2.94559e-51	Dnajc3	0
Large1	2.05631e-55	0.367768	0.548	0.314	4.56316e-51	Large1	0
Prdx2	3.89054e-55	0.490572	0.84	0.631	8.6335e-51	Prdx2	0
Iah1	3.95422e-55	0.36762	0.537	0.308	8.77482e-51	Iah1	0
Icam1	5.33646e-55	0.370126	0.717	0.497	1.18421e-50	Icam1	0
Tuba1b	8.94252e-55	0.364479	0.81	0.614	1.98443e-50	Tuba1b	0
Rpl13	9.06883e-55	0.402257	0.983	0.953	2.01246e-50	Rpl13	0
Plod1	1.13911e-54	0.303884	0.503	0.274	2.52779e-50	Plod1	0
Rpl23	2.57661e-54	0.395566	0.993	0.975	5.71776e-50	Rpl23	0
Rps27a	4.65707e-54	0.518243	0.991	0.951	1.03345e-49	Rps27a	0
Pam	5.99167e-54	0.423452	0.683	0.422	1.32961e-49	Pam	0
Fdx1	8.09959e-54	0.253863	0.541	0.303	1.79738e-49	Fdx1	0
Rpsa	9.55164e-54	0.404518	0.979	0.915	2.11961e-49	Rpsa	0
Morf4l2	1.3197e-53	0.339604	0.773	0.593	2.92855e-49	Morf4l2	0
Lrp6	1.36581e-53	0.295645	0.614	0.374	3.03088e-49	Lrp6	0
Nfic	1.38382e-53	0.299585	0.644	0.406	3.07085e-49	Nfic	0
Plec	2.1572e-53	0.342881	0.706	0.469	4.78704e-49	Plec	0
Etfb	5.0823e-53	0.466069	0.706	0.485	1.12781e-48	Etfb	0
Eri3	5.35788e-53	0.282795	0.54	0.312	1.18897e-48	Eri3	0
Eva1b	6.09305e-53	0.329833	0.59	0.353	1.35211e-48	Eva1b	0
Washc3	1.27695e-52	0.329213	0.548	0.324	2.83368e-48	Washc3	0
Ssr3	1.36246e-52	0.345624	0.783	0.606	3.02343e-48	Ssr3	0
Tceal9	2.44453e-52	0.304882	0.799	0.562	5.42466e-48	Tceal9	0
Sec31a	2.51869e-52	0.334849	0.692	0.47	5.58921e-48	Sec31a	0
Cd151	2.70235e-52	0.275625	0.51	0.281	5.99678e-48	Cd151	0
Erlec1	5.53142e-52	0.310156	0.588	0.361	1.22748e-47	Erlec1	0
Dnaja1	5.7502e-52	0.420162	0.871	0.767	1.27603e-47	Dnaja1	0
Irs2	7.03761e-51	0.392038	0.561	0.335	1.56172e-46	Irs2	0
2410006H16Rik	7.53068e-51	0.718597	0.866	0.663	1.67113e-46	2410006H16Rik	0
Dnajb4	7.57968e-51	0.342403	0.575	0.357	1.68201e-46	Dnajb4	0
Ssr2	8.63422e-51	0.404197	0.713	0.489	1.91602e-46	Ssr2	0
Dst	1.91911e-50	0.319143	0.677	0.435	4.2587e-46	Dst	0
Ifi27l2a	2.69084e-49	0.456413	0.862	0.602	5.97124e-45	Ifi27l2a	0
Acly	6.50162e-49	0.403195	0.594	0.402	1.44277e-44	Acly	0
Myof	8.91853e-49	0.256365	0.69	0.451	1.97911e-44	Myof	0
Acat1	1.45569e-48	0.25865	0.585	0.362	3.23032e-44	Acat1	0
Selenof	1.75299e-48	0.356631	0.826	0.708	3.89005e-44	Selenof	0
Ostc	2.25565e-48	0.374452	0.73	0.543	5.00551e-44	Ostc	0
Celf2	6.66155e-48	0.772247	0.838	0.722	1.47827e-43	Celf2	0
Fndc3b	1.69134e-47	0.494023	0.802	0.644	3.75326e-43	Fndc3b	0
Dynlrb1	1.7316e-47	0.451283	0.768	0.566	3.84258e-43	Dynlrb1	0
Txndc17	2.92334e-47	0.327096	0.813	0.604	6.48719e-43	Txndc17	0
Cdk4	3.34661e-47	0.271515	0.581	0.372	7.42646e-43	Cdk4	0
Eci2	5.39758e-47	0.257351	0.526	0.312	1.19778e-42	Eci2	0
Anxa7	5.87e-47	0.2652	0.637	0.413	1.30261e-42	Anxa7	0
Hdlbp	7.27437e-47	0.341392	0.804	0.643	1.61425e-42	Hdlbp	0
Bola3	7.31191e-47	0.407078	0.565	0.349	1.62259e-42	Bola3	0
Rpl10a	1.06095e-46	0.400621	0.961	0.853	2.35436e-42	Rpl10a	0
Rps5	1.39853e-46	0.39877	0.962	0.893	3.10347e-42	Rps5	0
Capn2	4.73417e-46	0.26564	0.581	0.36	1.05056e-41	Capn2	0
Rpl37a	5.98924e-46	0.42647	0.987	0.96	1.32907e-41	Rpl37a	0
Yipf3	1.85381e-45	0.281988	0.598	0.398	4.11379e-41	Yipf3	0
Tubb6	2.22799e-45	0.308121	0.681	0.452	4.94413e-41	Tubb6	0
Naca	2.67506e-45	0.404429	0.951	0.839	5.93623e-41	Naca	0
Ncoa7	3.66977e-45	0.288418	0.507	0.299	8.14359e-41	Ncoa7	0
Acaa2	4.74595e-45	0.290608	0.611	0.392	1.05317e-40	Acaa2	0
Pla2g4a	4.90188e-45	0.255788	0.502	0.29	1.08778e-40	Pla2g4a	0
Hmgn1	1.16546e-44	0.266736	0.803	0.574	2.58627e-40	Hmgn1	0
Pigp	1.72325e-44	0.283117	0.546	0.339	3.82407e-40	Pigp	0
Ift20	3.2716e-44	0.372626	0.691	0.481	7.26e-40	Ift20	0
Tex264	3.75097e-44	0.28273	0.53	0.325	8.32377e-40	Tex264	0
Nsa2	4.22899e-44	0.407383	0.808	0.635	9.38456e-40	Nsa2	0
Ust	7.97446e-44	0.431448	0.505	0.293	1.76961e-39	Ust	0
Prdx1	1.16281e-43	0.446575	0.931	0.786	2.5804e-39	Prdx1	0
Plekha5	1.47939e-43	0.320759	0.5	0.289	3.28292e-39	Plekha5	0
Arl1	5.36962e-43	0.302624	0.684	0.505	1.19157e-38	Arl1	0
Dynll1	5.49433e-43	0.391413	0.842	0.713	1.21925e-38	Dynll1	0
Rab18	7.99088e-43	0.325207	0.661	0.474	1.77326e-38	Rab18	0
Rps16	8.90793e-43	0.344254	0.983	0.948	1.97676e-38	Rps16	0
Stk3	1.30282e-42	0.404211	0.561	0.361	2.89109e-38	Stk3	0
Dock1	1.47939e-42	0.277869	0.58	0.364	3.28291e-38	Dock1	0
Pik3r1	1.62864e-42	0.360333	0.71	0.506	3.61412e-38	Pik3r1	0
Naxd	3.5466e-42	0.256381	0.581	0.369	7.87025e-38	Naxd	0
Pgrmc1	4.77655e-42	0.280066	0.631	0.423	1.05997e-37	Pgrmc1	0
Ube2r2	7.59664e-42	0.286302	0.711	0.517	1.68577e-37	Ube2r2	0
Dip2c	1.29268e-41	0.255675	0.558	0.335	2.8686e-37	Dip2c	0
Slc39a1	1.43342e-41	0.305117	0.7	0.47	3.18091e-37	Slc39a1	0
Camk2d	1.51016e-41	0.398619	0.723	0.526	3.35119e-37	Camk2d	0
Ndufa5	4.23645e-41	0.402125	0.775	0.552	9.4011e-37	Ndufa5	0
Errfi1	4.83076e-41	0.338793	0.791	0.608	1.07199e-36	Errfi1	0
Drap1	1.22429e-40	0.3508	0.787	0.608	2.71682e-36	Drap1	0
Rps21	2.1203e-40	0.367453	0.984	0.96	4.70516e-36	Rps21	0
Pdia3	5.0654e-40	0.314596	0.882	0.754	1.12406e-35	Pdia3	0
Cxcl1	5.61127e-40	0.897192	0.588	0.408	1.2452e-35	Cxcl1	0
Rpl38	8.94163e-40	0.534827	0.983	0.939	1.98424e-35	Rpl38	0
Elob	1.3683e-39	0.601652	0.918	0.793	3.0364e-35	Elob	0
Trerf1	3.07722e-39	0.263678	0.564	0.345	6.82865e-35	Trerf1	0
Plp2	4.74329e-39	0.261097	0.561	0.353	1.05258e-34	Plp2	0
Arf4	5.16093e-39	0.423404	0.893	0.843	1.14526e-34	Arf4	0
Rps24	8.42545e-39	0.354585	0.993	0.961	1.86969e-34	Rps24	0
Rbms1	1.13257e-38	0.384295	0.838	0.715	2.51328e-34	Rbms1	0
Hspa1a	1.32435e-38	0.349004	0.572	0.363	2.93887e-34	Hspa1a	0
Edf1	1.37907e-38	0.482025	0.814	0.642	3.0603e-34	Edf1	0
Clpp	1.54878e-38	0.256748	0.502	0.306	3.43689e-34	Clpp	0
Churc1	1.79375e-38	0.353596	0.671	0.457	3.98051e-34	Churc1	0
Ndufa4	1.88351e-38	0.532542	0.884	0.71	4.17969e-34	Ndufa4	0
Smc1a	2.58036e-38	0.330595	0.677	0.478	5.72609e-34	Smc1a	0
Sdf4	3.335e-38	0.362513	0.788	0.633	7.4007e-34	Sdf4	0
Yif1b	3.35451e-38	0.29008	0.534	0.334	7.444e-34	Yif1b	0
Gm10076	4.06316e-38	0.359064	0.668	0.491	9.01655e-34	Gm10076	0
Tnfrsf1a	1.81093e-37	0.276033	0.695	0.521	4.01865e-33	Tnfrsf1a	0
Mcrip1	1.89149e-37	0.299015	0.622	0.437	4.19741e-33	Mcrip1	0
Serf2	2.22454e-37	0.680508	0.956	0.88	4.93648e-33	Serf2	0
Rpl37	4.97474e-37	0.512832	0.991	0.956	1.10394e-32	Rpl37	0
Mrpl17	5.03354e-37	0.312697	0.592	0.397	1.11699e-32	Mrpl17	0
Cope	5.82472e-37	0.370308	0.716	0.538	1.29256e-32	Cope	0
Crip1	1.05882e-36	0.364014	0.921	0.725	2.34962e-32	Crip1	0
Jak1	1.36489e-36	0.567687	0.852	0.765	3.02883e-32	Jak1	0
Pdcd5	2.06845e-36	0.35196	0.758	0.547	4.5901e-32	Pdcd5	0
Rplp0	4.01176e-36	0.333937	0.965	0.926	8.90249e-32	Rplp0	0
Hsd17b10	6.55587e-36	0.314229	0.6	0.411	1.45481e-31	Hsd17b10	0
Pdia6	8.63503e-36	0.317627	0.822	0.661	1.9162e-31	Pdia6	0
Rps12	1.35699e-35	0.294714	0.981	0.957	3.01129e-31	Rps12	0
Fn1	3.04746e-35	0.616094	0.576	0.395	6.76262e-31	Fn1	0
Smarca2	3.62955e-35	0.253458	0.684	0.484	8.05434e-31	Smarca2	0
Rdx	5.13833e-35	0.253617	0.703	0.523	1.14025e-30	Rdx	0
Sertad1	5.18184e-35	0.285551	0.661	0.475	1.1499e-30	Sertad1	0
Svil	1.01439e-34	0.321757	0.715	0.529	2.25103e-30	Svil	0
Dad1	1.1072e-34	0.384584	0.864	0.708	2.45699e-30	Dad1	0
Rpl29	1.16474e-34	0.373286	0.914	0.823	2.58467e-30	Rpl29	0
Atf3	1.60429e-34	0.512303	0.895	0.8	3.56007e-30	Atf3	0
Eef1a1	2.62899e-34	0.323195	0.993	0.982	5.83398e-30	Eef1a1	0
Rpl35a	3.47601e-34	0.336947	0.977	0.956	7.71362e-30	Rpl35a	0
Naa38	4.54949e-34	0.403779	0.577	0.395	1.00958e-29	Naa38	0
Ifi203	5.06022e-34	0.438168	0.6	0.396	1.12291e-29	Ifi203	0
Sar1a	5.44006e-34	0.279459	0.7	0.526	1.2072e-29	Sar1a	0
Ech1	6.24301e-34	0.289044	0.664	0.475	1.38539e-29	Ech1	0
Dbi	1.1834e-33	0.40429	0.826	0.633	2.62608e-29	Dbi	0
Zfp36l1	1.30072e-33	0.388866	0.907	0.801	2.88642e-29	Zfp36l1	0
Ripk1	1.97402e-33	0.386594	0.582	0.41	4.38055e-29	Ripk1	0
Rps26	2.92271e-33	0.335945	0.972	0.914	6.48578e-29	Rps26	0
Tomm5	2.16121e-32	0.276342	0.628	0.443	4.79594e-28	Tomm5	0
Itgb1	3.7619e-32	0.274255	0.857	0.733	8.34803e-28	Itgb1	0
Rps28	3.87017e-32	0.301598	0.983	0.946	8.58829e-28	Rps28	0
Rpn2	8.0571e-32	0.261302	0.782	0.614	1.78795e-27	Rpn2	0
Dtnbp1	8.30361e-32	0.25031	0.682	0.531	1.84265e-27	Dtnbp1	0
Ptms	9.02139e-32	0.289877	0.815	0.657	2.00194e-27	Ptms	0
Rexo2	9.02735e-32	0.267525	0.625	0.45	2.00326e-27	Rexo2	0
Atxn7l3b	1.52725e-31	0.254033	0.639	0.453	3.38913e-27	Atxn7l3b	0
Ndufs7	1.75917e-31	0.379908	0.722	0.536	3.90377e-27	Ndufs7	0
Ppdpf	1.79941e-31	0.269801	0.536	0.355	3.99306e-27	Ppdpf	0
H2az2	4.54521e-31	0.257913	0.73	0.517	1.00863e-26	H2az2	0
Trmt112	7.18271e-31	0.32111	0.685	0.507	1.59391e-26	Trmt112	0
Ndufb11	7.42894e-31	0.362637	0.815	0.641	1.64856e-26	Ndufb11	0
Ctla2a	1.12968e-30	2.34145	0.639	0.489	2.50688e-26	Ctla2a	0
Rpl24	1.59117e-30	0.297552	0.946	0.861	3.53097e-26	Rpl24	0
Eef1b2	1.64052e-30	0.278598	0.91	0.835	3.64047e-26	Eef1b2	0
Pigbos1	1.97035e-30	0.253818	0.527	0.346	4.3724e-26	Pigbos1	0
Siva1	2.2488e-30	0.271211	0.535	0.357	4.9903e-26	Siva1	0
Aprt	3.7805e-30	0.265675	0.732	0.538	8.38931e-26	Aprt	0
Pdia4	3.79147e-30	0.262446	0.593	0.431	8.41366e-26	Pdia4	0
Rbis	9.18437e-30	0.353781	0.712	0.531	2.0381e-25	Rbis	0
Tmem167	1.05368e-29	0.286799	0.728	0.565	2.33821e-25	Tmem167	0
Ppp1r14b	1.37549e-29	0.346663	0.721	0.553	3.05235e-25	Ppp1r14b	0
Rrbp1	2.98677e-29	0.262527	0.872	0.736	6.62794e-25	Rrbp1	0
Gpx4	3.84863e-29	0.313565	0.889	0.756	8.5405e-25	Gpx4	0
Ndufa11	4.54202e-29	0.321936	0.755	0.564	1.00792e-24	Ndufa11	0
Snu13	6.9739e-29	0.300986	0.776	0.607	1.54758e-24	Snu13	0
Rpl11	8.08525e-29	0.307146	0.973	0.917	1.7942e-24	Rpl11	0
Pfdn5	1.5307e-28	0.377299	0.898	0.82	3.39678e-24	Pfdn5	0
Abi1	2.30241e-28	0.655174	0.758	0.682	5.10928e-24	Abi1	0
Rpl22	6.14077e-28	0.306617	0.96	0.873	1.3627e-23	Rpl22	0
Rpl21	1.13766e-27	0.278508	0.966	0.914	2.52457e-23	Rpl21	0
Eif3i	1.92314e-27	0.272858	0.75	0.584	4.26764e-23	Eif3i	0
Myadm	2.03174e-27	0.281126	0.628	0.469	4.50863e-23	Myadm	0
Arap1	2.17738e-27	0.264024	0.592	0.422	4.83182e-23	Arap1	0
Uqcc2	4.40881e-27	0.414367	0.706	0.528	9.78359e-23	Uqcc2	0
Nr4a1	1.30692e-26	0.32606	0.876	0.784	2.90018e-22	Nr4a1	0
Sptan1	1.40398e-26	0.271625	0.687	0.534	3.11556e-22	Sptan1	0
Romo1	2.17896e-26	0.282454	0.793	0.614	4.83534e-22	Romo1	0
Thoc7	2.44362e-26	0.25533	0.634	0.466	5.42264e-22	Thoc7	0
Rpl4	2.58959e-26	0.262933	0.91	0.804	5.74656e-22	Rpl4	0
Mrpl30	3.0388e-26	0.311465	0.698	0.521	6.74339e-22	Mrpl30	0
Ufc1	4.61578e-26	0.253386	0.674	0.503	1.02429e-21	Ufc1	0
Dusp1	4.78604e-26	0.331899	0.935	0.886	1.06207e-21	Dusp1	0
Hs2st1	9.54741e-26	0.282203	0.503	0.337	2.11867e-21	Hs2st1	0
Rplp1	1.06918e-25	0.280618	0.996	0.979	2.37261e-21	Rplp1	0
Rpl15	1.0952e-25	0.259012	0.957	0.886	2.43037e-21	Rpl15	0
Mpc2	1.61911e-25	0.25791	0.744	0.563	3.59297e-21	Mpc2	0
Rps3	8.93853e-25	0.251078	0.955	0.913	1.98355e-20	Rps3	0
Tgfbr2	9.8923e-25	0.285724	0.801	0.671	2.1952e-20	Tgfbr2	0
Rpl18	1.0671e-24	0.257138	0.953	0.902	2.368e-20	Rpl18	0
Aimp1	3.51992e-24	0.255505	0.678	0.503	7.81106e-20	Aimp1	0
Phlda1	5.36753e-24	0.481796	0.668	0.527	1.19111e-19	Phlda1	0
Npc2	6.98174e-24	0.281822	0.883	0.764	1.54932e-19	Npc2	0
Pid1	1.28629e-23	0.268194	0.731	0.538	2.8544e-19	Pid1	0
Klf2	1.36968e-23	0.401882	0.795	0.648	3.03945e-19	Klf2	0
Ndufa13	3.98821e-23	0.349114	0.876	0.742	8.85023e-19	Ndufa13	0
Calr	1.29506e-22	0.260376	0.899	0.804	2.87386e-18	Calr	0
Rpl19	2.12308e-22	0.250702	0.986	0.942	4.71132e-18	Rpl19	0
Rhoq	4.09875e-22	0.355044	0.555	0.416	9.09553e-18	Rhoq	0
Mrps33	8.61948e-22	0.33374	0.679	0.515	1.91275e-17	Mrps33	0
Snrpd2	9.06331e-22	0.262301	0.773	0.599	2.01124e-17	Snrpd2	0
1810058I24Rik	1.40106e-21	0.289756	0.701	0.557	3.1091e-17	1810058I24Rik	0
Casp4	1.56503e-21	0.250603	0.635	0.482	3.47295e-17	Casp4	0
Tmem256	2.5203e-21	0.310397	0.756	0.572	5.5928e-17	Tmem256	0
Atp5g2	3.25898e-21	0.385164	0.872	0.723	7.23201e-17	Atp5g2	0
Hint1	3.61793e-21	0.265857	0.878	0.735	8.02855e-17	Hint1	0
Eif3k	8.09782e-21	0.252736	0.802	0.642	1.79699e-16	Eif3k	0
Ecpas	2.53525e-20	0.253057	0.601	0.446	5.62598e-16	Ecpas	0
Cenpx	5.51671e-20	0.325975	0.607	0.444	1.22421e-15	Cenpx	0
Ldlrad4	1.40116e-18	0.389349	0.628	0.496	3.10932e-14	Ldlrad4	0
Fis1	7.60835e-18	0.269809	0.748	0.612	1.68837e-13	Fis1	0
Rtn4	5.52897e-17	0.300257	0.842	0.753	1.22693e-12	Rtn4	0
Rpl10	7.03699e-17	0.263688	0.94	0.893	1.56158e-12	Rpl10	0
Mrps21	3.8566e-16	0.262849	0.739	0.578	8.55819e-12	Mrps21	0
Ndufv3	6.43868e-16	0.262376	0.758	0.597	1.42881e-11	Ndufv3	0
Atp5g1	1.07744e-15	0.258567	0.83	0.649	2.39095e-11	Atp5g1	0
Micos10	1.99286e-15	0.354198	0.836	0.692	4.42236e-11	Micos10	0
Ndufc1	3.88972e-15	0.260125	0.748	0.584	8.63168e-11	Ndufc1	0
Ndufb5	3.09304e-14	0.263052	0.736	0.587	6.86377e-10	Ndufb5	0
Tmem258	5.4911e-14	0.265879	0.771	0.628	1.21853e-09	Tmem258	0
Smdt1	5.64002e-13	0.256976	0.839	0.681	1.25158e-08	Smdt1	0
Oaz1	3.14285e-12	0.272556	0.92	0.858	6.9743e-08	Oaz1	0
Cox5b	4.56097e-12	0.266952	0.844	0.722	1.01213e-07	Cox5b	0
Igfbp5	8.6496e-11	0.257083	0.568	0.45	1.91943e-06	Igfbp5	0
Hivep2	1.72707e-10	0.311572	0.72	0.621	3.83254e-06	Hivep2	0
Ndufa3	2.7964e-10	0.286418	0.821	0.673	6.20548e-06	Ndufa3	0
Man1a	4.75945e-09	0.331961	0.722	0.627	0.000105617	Man1a	0
Arih1	3.66276e-08	0.628488	0.788	0.747	0.000812802	Arih1	0
Atp5e	3.95299e-08	0.315538	0.932	0.843	0.000877209	Atp5e	0
Gm37223	0	0.304793	0.515	0.036	0	Gm37223	1
Ecrg4	0	0.320869	0.745	0.088	0	Ecrg4	1
Ren1	0	0.588183	0.718	0.046	0	Ren1	1
Svs6	0	0.477119	0.862	0.126	0	Svs6	1
Lrrc26	0	0.544096	0.81	0.101	0	Lrrc26	1
Rab25	0	0.519164	0.745	0.101	0	Rab25	1
Prr9	0	0.344649	0.58	0.035	0	Prr9	1
Sprr2a3	0	0.590815	0.889	0.083	0	Sprr2a3	1
Sprr1a	0	0.344172	0.908	0.134	0	Sprr1a	1
Sfn	0	0.685394	0.948	0.164	0	Sfn	1
9530002B09Rik	0	1.60129	1	0.398	0	9530002B09Rik	1
Cxcl5	0	0.537798	0.883	0.108	0	Cxcl5	1
Tesc	0	0.438744	0.706	0.084	0	Tesc	1
Cldn3	0	1.03773	0.993	0.198	0	Cldn3	1
Sval1	0	0.684465	0.826	0.056	0	Sval1	1
Tcaf3	0	0.583752	0.826	0.101	0	Tcaf3	1
Reg3b	0	0.667684	0.899	0.12	0	Reg3b	1
Reg3g	0	0.689845	0.98	0.229	0	Reg3g	1
Fxyd4	0	0.62746	0.867	0.096	0	Fxyd4	1
Cyp2f2	0	0.377298	0.808	0.109	0	Cyp2f2	1
Fcgbp	0	0.617552	0.892	0.091	0	Fcgbp	1
Saa3	0	0.259746	0.508	0.033	0	Saa3	1
Saa1	0	0.401849	0.722	0.04	0	Saa1	1
Scgb2b7	0	0.481088	0.767	0.066	0	Scgb2b7	1
Scgb2b27	0	0.337376	0.51	0.042	0	Scgb2b27	1
Hbb-bt	0	1.10898	0.93	0.017	0	Hbb-bt	1
Hbb-bs	0	2.34406	0.996	0.091	0	Hbb-bs	1
9530003J23Rik	0	0.452511	0.732	0.055	0	9530003J23Rik	1
Defb1	0	0.873372	0.923	0.119	0	Defb1	1
Defb50	0	1.80986	1	0.455	0	Defb50	1
Rnase1	0	0.758199	0.842	0.081	0	Rnase1	1
Msmb	0	0.443271	0.652	0.034	0	Msmb	1
Fam25c	0	0.334504	0.555	0.041	0	Fam25c	1
Pate9	0	0.784978	0.917	0.125	0	Pate9	1
Ltf	0	0.347577	0.747	0.101	0	Ltf	1
Tgm4	0	1.28367	0.993	0.284	0	Tgm4	1
Krt15	0	0.3206	0.935	0.099	0	Krt15	1
Krt17	0	0.254008	0.607	0.037	0	Krt17	1
Hba-a1	0	1.55452	0.998	0.044	0	Hba-a1	1
Hba-a2	0	1.41084	0.987	0.039	0	Hba-a2	1
Mfap4	0	0.288918	0.917	0.156	0	Mfap4	1
Lypd8	0	0.484826	0.659	0.046	0	Lypd8	1
Agr2	0	1.50261	0.996	0.202	0	Agr2	1
Gpx2	0	0.827197	0.907	0.115	0	Gpx2	1
Psca	0	0.636157	0.946	0.077	0	Psca	1
Ly6d	0	0.535077	0.917	0.12	0	Ly6d	1
Krt7	0	0.406345	0.797	0.121	0	Krt7	1
Smim22	0	0.709346	0.88	0.124	0	Smim22	1
Sbp	0	2.73815	1	0.847	0	Sbp	1
Tff3	0	1.74598	0.998	0.25	0	Tff3	1
Grp	0	0.28675	0.637	0.024	0	Grp	1
Spinkl	0	0.394119	0.837	0.075	0	Spinkl	1
Muc19	3.81223e-305	0.254432	0.575	0.059	8.45973e-301	Muc19	1
Fam3d	5.15303e-305	0.437045	0.756	0.112	1.14351e-300	Fam3d	1
Svs5	3.7108e-302	1.14914	1	0.785	8.23463e-298	Svs5	1
Svs4	1.52681e-299	0.603615	0.998	0.333	3.38814e-295	Svs4	1
Hoxb13	1.76875e-298	0.453404	0.792	0.126	3.92504e-294	Hoxb13	1
Ly6k	1.71953e-297	0.280562	0.583	0.063	3.8158e-293	Ly6k	1
Spink1	5.5069e-297	2.14411	1	0.938	1.22204e-292	Spink1	1
Fxyd3	1.10768e-293	1.40176	1	0.307	2.45806e-289	Fxyd3	1
9530053A07Rik	1.12788e-292	1.70092	1	0.477	2.50287e-288	9530053A07Rik	1
Tacstd2	4.22326e-292	0.456346	0.873	0.156	9.37185e-288	Tacstd2	1
Chchd10	8.62253e-290	0.653918	0.876	0.178	1.91342e-285	Chchd10	1
Cdcp3	2.36456e-289	0.263207	0.855	0.161	5.2472e-285	Cdcp3	1
Tspan1	2.4144e-287	1.05269	0.995	0.278	5.3578e-283	Tspan1	1
Slc39a4	1.84915e-285	0.490737	0.774	0.129	4.10344e-281	Slc39a4	1
S100a14	2.62769e-282	0.316092	0.605	0.074	5.8311e-278	S100a14	1
Wfdc2	2.38478e-281	1.58681	1	0.5	5.29207e-277	Wfdc2	1
Wfdc18	1.45937e-277	1.75759	1	0.647	3.2385e-273	Wfdc18	1
Apoc1	5.48952e-276	0.30296	0.528	0.057	1.21818e-271	Apoc1	1
Mgst3	6.07108e-276	0.65392	0.871	0.201	1.34723e-271	Mgst3	1
Krt18	1.58341e-271	1.33342	1	0.357	3.51375e-267	Krt18	1
Phgdh	3.25486e-269	0.5599	0.838	0.175	7.22286e-265	Phgdh	1
Elf3	5.09191e-267	0.403587	0.747	0.124	1.12995e-262	Elf3	1
Pf4	1.20271e-266	0.370213	0.986	0.243	2.66894e-262	Pf4	1
Mmp7	2.61768e-265	1.19422	1	0.444	5.80889e-261	Mmp7	1
Semg1	9.77226e-265	0.507281	1	0.749	2.16856e-260	Semg1	1
Crlf1	2.83848e-263	0.261516	0.591	0.074	6.29887e-259	Crlf1	1
Lcn2	1.22666e-261	0.969036	1	0.373	2.72208e-257	Lcn2	1
Tspan8	5.93351e-261	0.586802	0.989	0.255	1.3167e-256	Tspan8	1
Mmp15	1.11802e-259	0.359047	0.736	0.121	2.48101e-255	Mmp15	1
Tst	3.10892e-258	0.553753	0.835	0.182	6.89901e-254	Tst	1
Timp11	2.93382e-257	0.73007	1	0.391	6.51045e-253	Timp1	1
Lrg1	2.45061e-256	0.441645	0.935	0.213	5.43815e-252	Lrg1	1
Ppp1r1b	3.1794e-253	0.299535	0.65	0.095	7.05541e-249	Ppp1r1b	1
Ctla2a1	3.42251e-252	0.799404	1	0.47	7.5949e-248	Ctla2a	1
Spp1	1.3808e-245	0.663898	1	0.529	3.06414e-241	Spp1	1
Pbsn	9.98516e-242	1.06014	0.996	0.417	2.21581e-237	Pbsn	1
Fabp5	2.32524e-241	0.283121	0.919	0.232	5.15994e-237	Fabp5	1
Cldn4	2.86235e-238	0.676578	0.987	0.294	6.35184e-234	Cldn4	1
Cldn7	2.50157e-237	0.323302	0.873	0.186	5.55124e-233	Cldn7	1
Rpl281	1.21739e-235	1.06672	1	0.925	2.70151e-231	Rpl28	1
Plet1	8.9715e-234	0.272516	0.797	0.158	1.99087e-229	Plet1	1
Gsta4	2.35694e-233	0.31476	0.709	0.129	5.2303e-229	Gsta4	1
Nupr1	1.40559e-232	1.34398	1	0.683	3.11913e-228	Nupr1	1
Krt8	2.70205e-230	1.10212	1	0.428	5.99611e-226	Krt8	1
Clu	1.35394e-229	1.3476	1	0.843	3.00452e-225	Clu	1
Cbr2	3.619e-229	0.359973	0.975	0.268	8.03093e-225	Cbr2	1
Urah	2.0828e-228	0.320182	0.6	0.091	4.62193e-224	Urah	1
Car2	2.29968e-226	0.309535	0.783	0.162	5.10322e-222	Car2	1
Stard10	5.70747e-226	0.481351	0.803	0.181	1.26654e-221	Stard10	1
Krt19	1.60918e-225	1.16783	1	0.496	3.57093e-221	Krt19	1
Rplp11	1.63709e-223	0.976879	1	0.98	3.63287e-219	Rplp1	1
Trem2	7.55743e-222	0.464826	0.923	0.215	1.67707e-217	Trem2	1
Rpl36	6.57509e-221	0.978844	1	0.913	1.45908e-216	Rpl36	1
Gm17268	2.24436e-213	0.272306	0.84	0.186	4.98047e-209	Gm17268	1
Tpm2	2.38606e-211	0.38127	0.865	0.206	5.29491e-207	Tpm2	1
Rpl32	7.06621e-211	0.966935	1	0.943	1.56806e-206	Rpl32	1
Rpl241	4.87222e-209	0.987728	1	0.865	1.08119e-204	Rpl24	1
Prr15l	4.12517e-207	0.260352	0.585	0.094	9.15416e-203	Prr15l	1
Spint2	4.2161e-207	0.614305	0.973	0.306	9.35595e-203	Spint2	1
Epcam	3.89568e-206	0.544058	0.996	0.344	8.6449e-202	Epcam	1
Dcxr	4.33217e-205	0.521208	0.855	0.245	9.61352e-201	Dcxr	1
Rps14	5.7594e-204	0.883475	1	0.956	1.27807e-199	Rps14	1
Rpl111	6.65033e-204	0.916115	1	0.92	1.47577e-199	Rpl11	1
Rplp01	7.51973e-204	0.986081	1	0.927	1.6687e-199	Rplp0	1
Rpl7	9.1749e-204	0.939167	1	0.889	2.036e-199	Rpl7	1
mt-Atp6	1.59022e-203	0.998879	1	0.986	3.52885e-199	mt-Atp6	1
Rpl8	4.93045e-203	0.912605	1	0.92	1.09412e-198	Rpl8	1
Rpl411	4.24576e-202	0.898433	1	0.978	9.42178e-198	Rpl41	1
Rpl151	4.73351e-202	0.947895	1	0.889	1.05041e-197	Rpl15	1
Rps23	1.11807e-201	0.890276	1	0.954	2.48112e-197	Rps23	1
Dpep11	4.27725e-198	0.304553	0.867	0.199	9.49165e-194	Dpep1	1
Hspb1	2.27528e-197	0.890545	1	0.432	5.04908e-193	Hspb1	1
2200002D01Rik	2.42122e-197	0.288654	0.645	0.123	5.37292e-193	2200002D01Rik	1
Wfdc17	1.1971e-195	0.258239	0.986	0.302	2.65648e-191	Wfdc17	1
Rpl37a1	2.9823e-195	0.881713	1	0.962	6.61802e-191	Rpl37a	1
Uqcr11	6.18057e-192	0.98722	0.998	0.681	1.37153e-187	Uqcr11	1
Tcim	1.66457e-191	0.307078	0.776	0.179	3.69384e-187	Tcim	1
mt-Co3	5.01394e-191	0.926822	1	0.983	1.11264e-186	mt-Co3	1
mt-Co2	9.29493e-187	0.847304	1	0.978	2.06264e-182	mt-Co2	1
Krtcap3	4.36015e-184	0.276813	0.521	0.086	9.67561e-180	Krtcap3	1
Smim411	5.66466e-181	0.313083	0.765	0.173	1.25705e-176	Smim41	1
Cystm1	6.80889e-181	0.703476	0.982	0.384	1.51096e-176	Cystm1	1
Uqcr10	4.31487e-180	0.917332	1	0.669	9.57512e-176	Uqcr10	1
Pglyrp1	9.67134e-180	0.368911	0.921	0.27	2.14617e-175	Pglyrp1	1
Fkbp11	2.21192e-177	0.378635	0.715	0.177	4.90847e-173	Fkbp11	1
mt-Co1	3.21267e-177	0.746488	1	0.98	7.12924e-173	mt-Co1	1
S100a4	9.77999e-177	0.368276	0.998	0.354	2.17028e-172	S100a4	1
Rpl14	3.94735e-176	0.878379	1	0.869	8.75957e-172	Rpl14	1
H2aj	9.63489e-176	0.92908	1	0.708	2.13808e-171	H2aj	1
Rps10	1.72228e-175	0.86204	1	0.875	3.82191e-171	Rps10	1
Rpl3	8.22097e-175	0.873268	1	0.876	1.82432e-170	Rpl3	1
mt-Cytb	1.58372e-174	0.785322	1	0.951	3.51444e-170	mt-Cytb	1
Ssr41	2.97729e-174	0.845392	1	0.724	6.60691e-170	Ssr4	1
Ecscr	4.54371e-174	0.2586	0.729	0.166	1.00829e-169	Ecscr	1
Fau	9.04372e-173	0.749179	1	0.972	2.00689e-168	Fau	1
Mmp231	1.96683e-172	0.363084	0.937	0.265	4.3646e-168	Mmp23	1
Pigr	7.06688e-172	0.414411	1	0.526	1.56821e-167	Pigr	1
Cd2481	6.06671e-171	0.333135	0.871	0.224	1.34626e-166	Cd248	1
Rps201	1.32773e-170	0.833397	1	0.942	2.94636e-166	Rps20	1
Atp5j2	2.98679e-170	0.887842	1	0.739	6.62799e-166	Atp5j2	1
Prdx6	9.09326e-170	0.855552	1	0.707	2.01788e-165	Prdx6	1
Rps19	9.31141e-170	0.85413	1	0.913	2.0663e-165	Rps19	1
Rpl131	1.35252e-169	0.818821	1	0.954	3.00139e-165	Rpl13	1
Tmed31	8.11927e-169	0.828599	0.998	0.55	1.80175e-164	Tmed3	1
Rpl26	1.30684e-168	0.789619	1	0.933	2.90001e-164	Rpl26	1
Ramp1	2.25353e-168	0.422678	0.883	0.284	5.00081e-164	Ramp1	1
Rps211	9.93606e-168	0.762946	1	0.961	2.20491e-163	Rps21	1
Rps18	1.32847e-167	0.846647	1	0.914	2.94802e-163	Rps18	1
Rpsa1	2.62731e-167	0.857008	1	0.92	5.83027e-163	Rpsa	1
Ndufb9	4.6532e-167	0.857132	1	0.669	1.03259e-162	Ndufb9	1
Mt11	6.00185e-167	1.01566	1	0.895	1.33187e-162	Mt1	1
Micos13	3.14676e-165	0.832713	0.991	0.583	6.98298e-161	Micos13	1
Gpx31	1.49934e-164	0.503002	1	0.491	3.32719e-160	Gpx3	1
mt-Nd3	3.81002e-164	0.868129	0.998	0.817	8.45481e-160	mt-Nd3	1
C4b1	7.48689e-163	0.440644	0.996	0.353	1.66142e-158	C4b	1
Serinc2	9.69876e-163	0.275859	0.623	0.134	2.15225e-158	Serinc2	1
Cox4i1	4.02722e-162	0.763333	1	0.869	8.93681e-158	Cox4i1	1
Atp5g11	5.04673e-162	0.82852	1	0.651	1.11992e-157	Atp5g1	1
Mfap51	1.13942e-161	0.511177	1	0.35	2.52848e-157	Mfap5	1
Atp5e1	4.87254e-161	0.765299	1	0.845	1.08126e-156	Atp5e	1
Serpina3n1	2.03474e-160	0.508274	1	0.369	4.51529e-156	Serpina3n	1
Rps15a	8.55305e-160	0.792528	1	0.921	1.89801e-155	Rps15a	1
Pafah1b3	1.12802e-159	0.480363	0.817	0.272	2.50319e-155	Pafah1b3	1
Ndufa131	1.58527e-159	0.815741	1	0.744	3.51787e-155	Ndufa13	1
Rpl181	3.83511e-159	0.805533	1	0.903	8.5105e-155	Rpl18	1
Lamtor4	1.19378e-158	0.743551	0.989	0.534	2.64912e-154	Lamtor4	1
Tspo	2.96091e-158	0.843493	1	0.754	6.57055e-154	Tspo	1
Selenom1	4.3092e-158	0.561655	0.998	0.384	9.56254e-154	Selenom	1
Rps31	9.49737e-158	0.805925	1	0.913	2.10756e-153	Rps3	1
mt-Nd4	6.33133e-157	0.696128	1	0.925	1.40499e-152	mt-Nd4	1
Tmem238	8.77016e-157	0.381312	0.702	0.193	1.94619e-152	Tmem238	1
Aif1	2.98238e-156	0.290007	0.982	0.285	6.61819e-152	Aif1	1
mt-Nd2	6.91803e-155	0.720868	1	0.908	1.53518e-150	mt-Nd2	1
Gpx41	1.34727e-154	0.830756	1	0.759	2.98973e-150	Gpx4	1
Timm13	1.98343e-154	0.746545	0.984	0.573	4.40144e-150	Timm13	1
AW112010	3.88579e-154	0.394282	0.996	0.456	8.62297e-150	AW112010	1
Nbl11	3.98684e-154	0.258576	0.996	0.368	8.8472e-150	Nbl1	1
Trappc6a	5.04767e-154	0.562671	0.878	0.356	1.12013e-149	Trappc6a	1
Apoe	5.06853e-154	0.627049	1	0.923	1.12476e-149	Apoe	1
Rpl34	2.81161e-153	0.734113	1	0.945	6.23925e-149	Rpl34	1
Sec61g1	1.0806e-152	0.726279	1	0.793	2.39797e-148	Sec61g	1
Rps22	2.14386e-152	0.811963	1	0.91	4.75745e-148	Rps2	1
Igfbp61	7.52773e-152	0.474799	1	0.439	1.67048e-147	Igfbp6	1
Phlda31	1.18505e-151	0.367384	0.824	0.236	2.62974e-147	Phlda3	1
C1qb	1.47933e-151	0.660079	1	0.468	3.28278e-147	C1qb	1
Rarres21	1.47954e-151	0.465658	0.998	0.315	3.28325e-147	Rarres2	1
Mgp1	5.43577e-150	0.475134	1	0.797	1.20625e-145	Mgp	1
Rps13	1.31128e-149	0.745604	1	0.931	2.90987e-145	Rps13	1
Cst3	2.66832e-149	0.716162	1	0.909	5.92126e-145	Cst3	1
Serf21	3.39759e-149	0.650715	1	0.883	7.5396e-145	Serf2	1
S100a61	3.84527e-149	0.890714	1	0.917	8.53305e-145	S100a6	1
Csrp21	4.25118e-149	0.341663	0.889	0.284	9.4338e-145	Csrp2	1
Hint11	1.22859e-148	0.784306	1	0.738	2.72636e-144	Hint1	1
Hint2	1.61554e-148	0.493677	0.849	0.337	3.58505e-144	Hint2	1
Fbln11	3.50242e-148	0.294758	0.989	0.32	7.77222e-144	Fbln1	1
Pgls	2.25383e-147	0.724873	0.978	0.53	5.00148e-143	Pgls	1
Pcolce1	2.36832e-147	0.402579	0.996	0.368	5.25553e-143	Pcolce	1
Plac91	6.50747e-147	0.803402	1	0.515	1.44407e-142	Plac9	1
Uqcrq	7.64108e-147	0.74844	1	0.716	1.69563e-142	Uqcrq	1
Rps27l	1.08695e-146	0.780142	1	0.688	2.41204e-142	Rps27l	1
Lbp1	1.91606e-146	0.382239	0.993	0.376	4.25193e-142	Lbp	1
C1qa	3.14367e-146	0.500826	1	0.479	6.97612e-142	C1qa	1
Rpl381	6.59311e-146	0.661477	1	0.942	1.46308e-141	Rpl38	1
Cdc42ep5	2.34389e-145	0.39008	0.779	0.239	5.20133e-141	Cdc42ep5	1
Ppp1r14b1	3.73073e-145	0.736583	0.991	0.545	8.27886e-141	Ppp1r14b	1
Entpd21	4.86012e-145	0.376868	0.977	0.313	1.07851e-140	Entpd2	1
Mien1	2.5764e-144	0.645609	0.959	0.484	5.71729e-140	Mien1	1
Serpinf11	1.05852e-143	0.49035	0.996	0.355	2.34896e-139	Serpinf1	1
Rpl35a1	1.33899e-143	0.676282	1	0.956	2.97135e-139	Rpl35a	1
Cox6b1	3.89992e-143	0.722869	1	0.786	8.65431e-139	Cox6b1	1
Ndufb8	6.32239e-143	0.734039	0.987	0.606	1.403e-138	Ndufb8	1
Rex1bd	7.77876e-143	0.660176	0.964	0.5	1.72618e-138	Rex1bd	1
Timm8b	2.41089e-142	0.603316	0.948	0.459	5.35e-138	Timm8b	1
Fkbp2	1.88818e-141	0.673538	0.986	0.545	4.19006e-137	Fkbp2	1
Rpl27a	1.93283e-141	0.705389	1	0.943	4.28913e-137	Rpl27a	1
2310039H08Rik	1.38469e-140	0.401237	0.741	0.247	3.07277e-136	2310039H08Rik	1
Ccl2	3.02896e-140	0.283853	1	0.548	6.72157e-136	Ccl2	1
Chchd2	8.78438e-140	0.662631	1	0.86	1.94934e-135	Chchd2	1
Gm8797	9.01271e-139	0.728849	0.998	0.726	2.00001e-134	Gm8797	1
Rps4x1	3.69978e-138	0.768753	1	0.89	8.21018e-134	Rps4x	1
Cox8a	3.93493e-138	0.67754	1	0.875	8.73201e-134	Cox8a	1
Rpl18a	3.9441e-138	0.704259	1	0.937	8.75235e-134	Rpl18a	1
Ly6c11	9.96561e-138	0.549699	1	0.475	2.21147e-133	Ly6c1	1
H2-DMa	2.90939e-137	0.34343	0.973	0.324	6.45624e-133	H2-DMa	1
Pebp1	5.40146e-137	0.738354	0.998	0.644	1.19864e-132	Pebp1	1
Uqcc21	3.46985e-136	0.581857	0.973	0.521	7.69994e-132	Uqcc2	1
Mettl26	3.73914e-136	0.399952	0.779	0.269	8.29753e-132	Mettl26	1
Snhg181	4.08484e-136	0.49496	0.961	0.339	9.06466e-132	Snhg18	1
Nenf1	7.8581e-136	0.555122	0.996	0.508	1.74379e-131	Nenf	1
Rpl221	2.14307e-135	0.698669	1	0.878	4.75569e-131	Rpl22	1
Rpl10a1	5.44291e-135	0.755377	1	0.86	1.20784e-130	Rpl10a	1
Crip11	2.16497e-134	0.786051	1	0.736	4.80429e-130	Crip1	1
Ndufa7	7.18422e-134	0.69436	1	0.734	1.59425e-129	Ndufa7	1
Cox6c	8.72317e-134	0.678365	1	0.821	1.93576e-129	Cox6c	1
Hras	1.02885e-133	0.46647	0.826	0.328	2.28312e-129	Hras	1
Mrpl12	1.48674e-133	0.504565	0.878	0.376	3.29922e-129	Mrpl12	1
Bok	1.77714e-133	0.272848	0.636	0.168	3.94365e-129	Bok	1
Ndufb2	5.97337e-133	0.636247	0.968	0.52	1.32555e-128	Ndufb2	1
Bsg	1.7558e-132	0.657647	1	0.735	3.89629e-128	Bsg	1
Rpl231	1.9058e-132	0.658401	1	0.976	4.22917e-128	Rpl23	1
Qsox1	2.75814e-132	0.320117	0.851	0.317	6.1206e-128	Qsox1	1
Npdc11	4.58256e-132	0.469356	0.899	0.319	1.01692e-127	Npdc1	1
Lamb21	4.84062e-132	0.298789	0.925	0.322	1.07418e-127	Lamb2	1
Eif4ebp1	9.84088e-132	0.521391	0.935	0.427	2.18379e-127	Eif4ebp1	1
Rpl191	1.99073e-131	0.669755	1	0.945	4.41762e-127	Rpl19	1
Prdx41	2.50602e-131	0.482628	0.932	0.39	5.56111e-127	Prdx4	1
Ndufa12	2.58709e-131	0.600579	0.962	0.519	5.74101e-127	Ndufa12	1
Cnpy21	6.37424e-131	0.640431	0.968	0.504	1.41451e-126	Cnpy2	1
Atp5k	1.15247e-130	0.672773	0.993	0.64	2.55746e-126	Atp5k	1
Rack1	1.33099e-130	0.72224	1	0.867	2.95359e-126	Rack1	1
Pfdn51	1.39336e-130	0.681714	1	0.819	3.092e-126	Pfdn5	1
Aprt1	1.86138e-130	0.622937	0.986	0.534	4.1306e-126	Aprt	1
Park7	3.10536e-130	0.676099	0.995	0.646	6.89111e-126	Park7	1
Coa3	5.26834e-130	0.550648	0.926	0.455	1.1691e-125	Coa3	1
Sec61b	7.03556e-130	0.688567	1	0.759	1.56126e-125	Sec61b	1
Nans	1.22569e-129	0.422506	0.824	0.316	2.71993e-125	Nans	1
Rps241	1.61673e-129	0.652879	1	0.964	3.58769e-125	Rps24	1
Rpl91	2.03448e-129	0.694382	1	0.928	4.5147e-125	Rpl9	1
0610012G03Rik	2.94979e-129	0.511793	0.905	0.417	6.54587e-125	0610012G03Rik	1
Slc39a11	7.18122e-129	0.50856	0.944	0.47	1.59359e-124	Slc39a1	1
Rps51	1.18492e-128	0.722966	1	0.896	2.62945e-124	Rps5	1
Elob1	1.24957e-128	0.624732	1	0.798	2.77293e-124	Elob	1
Cox7c	1.90539e-128	0.681562	1	0.806	4.22825e-124	Cox7c	1
Rpl36al	2.41778e-128	0.69707	1	0.758	5.36529e-124	Rpl36al	1
Gm2000	2.74735e-128	0.650855	0.989	0.572	6.09664e-124	Gm2000	1
Sec11c	2.9589e-128	0.657318	0.989	0.589	6.56609e-124	Sec11c	1
Rps27	6.63164e-128	0.594333	1	0.966	1.47163e-123	Rps27	1
Avpi1	8.21207e-128	0.346337	0.734	0.248	1.82234e-123	Avpi1	1
Vamp8	1.31421e-127	0.699711	0.996	0.635	2.91635e-123	Vamp8	1
Bola2	1.54245e-127	0.615344	0.964	0.519	3.42285e-123	Bola2	1
Lyz2	2.44502e-127	0.356958	1	0.674	5.42574e-123	Lyz2	1
Mfge81	2.62136e-127	0.309339	0.98	0.411	5.81707e-123	Mfge8	1
Igfbp71	4.95323e-127	0.478649	1	0.571	1.09917e-122	Igfbp7	1
Arpp19	5.65448e-127	0.650734	0.996	0.657	1.25479e-122	Arpp19	1
Prdx21	7.22995e-127	0.670601	0.993	0.637	1.6044e-122	Prdx2	1
Plac81	7.25483e-127	0.382562	0.998	0.407	1.60992e-122	Plac8	1
Scand1	9.92624e-127	0.664783	0.996	0.673	2.20273e-122	Scand1	1
Smim1	1.04615e-126	0.315991	0.67	0.203	2.32152e-122	Smim1	1
Tmem205	1.1048e-126	0.439937	0.831	0.33	2.45167e-122	Tmem205	1
Anapc13	1.20574e-126	0.605023	0.971	0.534	2.67565e-122	Anapc13	1
Uqcrh	1.69762e-126	0.687328	1	0.795	3.76718e-122	Uqcrh	1
Tmem2561	1.72361e-126	0.621079	0.987	0.569	3.82486e-122	Tmem256	1
Atpif1	1.74816e-126	0.686658	1	0.694	3.87935e-122	Atpif1	1
Tmem208	2.26712e-126	0.52521	0.916	0.43	5.03096e-122	Tmem208	1
Nme1	4.73067e-126	0.618405	0.987	0.559	1.04978e-121	Nme1	1
Ecm11	2.08648e-125	0.473632	0.987	0.434	4.63011e-121	Ecm1	1
Rbp11	2.2161e-124	0.489677	1	0.405	4.91774e-120	Rbp1	1
Ssr21	2.61265e-124	0.556849	0.955	0.489	5.79774e-120	Ssr2	1
Ifi271	2.99268e-124	0.610287	0.978	0.495	6.64105e-120	Ifi27	1
Ubb1	1.1387e-123	0.616859	1	0.92	2.52689e-119	Ubb	1
Ppa1	4.73306e-123	0.37372	0.865	0.334	1.05031e-118	Ppa1	1
Rps27a1	7.96268e-123	0.616485	1	0.954	1.767e-118	Rps27a	1
Uqcc3	2.56726e-122	0.469415	0.862	0.38	5.69702e-118	Uqcc3	1
Id31	1.08859e-121	0.537449	1	0.509	2.4157e-117	Id3	1
Dbi1	2.13558e-121	0.610558	0.998	0.636	4.73907e-117	Dbi	1
Atp5d	2.70029e-121	0.674073	0.998	0.698	5.99222e-117	Atp5d	1
Mif	2.99087e-121	0.517542	1	0.678	6.63705e-117	Mif	1
Psmb10	4.01104e-121	0.533976	0.955	0.496	8.9009e-117	Psmb10	1
Cavin31	2.28294e-120	0.25415	0.957	0.314	5.06608e-116	Cavin3	1
Tmem147	2.79854e-120	0.451942	0.88	0.395	6.21024e-116	Tmem147	1
Bbln	3.39605e-120	0.387385	0.856	0.353	7.53618e-116	Bbln	1
Ndufb7	5.55009e-120	0.626822	0.98	0.624	1.23162e-115	Ndufb7	1
Gfus	6.00718e-120	0.321524	0.688	0.234	1.33305e-115	Gfus	1
Atp5h	7.33148e-120	0.644456	0.998	0.771	1.62693e-115	Atp5h	1
Tmem2581	1.5926e-119	0.635483	0.984	0.623	3.53413e-115	Tmem258	1
Mrpl34	4.64499e-119	0.428476	0.799	0.33	1.03077e-114	Mrpl34	1
Ndufa1	4.80816e-119	0.597891	0.996	0.681	1.06698e-114	Ndufa1	1
Ndufa41	5.11378e-119	0.628855	1	0.716	1.1348e-114	Ndufa4	1
Ndufa2	6.2108e-119	0.638619	0.998	0.736	1.37824e-114	Ndufa2	1
Rps3a11	2.18938e-118	0.634897	1	0.94	4.85844e-114	Rps3a1	1
S100a11	5.81212e-118	0.488628	0.978	0.477	1.28977e-113	S100a1	1
Polr2i	7.28033e-118	0.423737	0.833	0.358	1.61558e-113	Polr2i	1
Rps161	7.53856e-118	0.641062	1	0.95	1.67288e-113	Rps16	1
Rps15	9.2387e-118	0.63064	1	0.89	2.05016e-113	Rps15	1
Dpm31	1.07485e-117	0.481391	0.973	0.541	2.38519e-113	Dpm3	1
Mrpl14	1.32264e-117	0.475451	0.901	0.429	2.93507e-113	Mrpl14	1
Polr2f	2.99369e-117	0.535499	0.959	0.525	6.6433e-113	Polr2f	1
Ndufa111	6.17969e-117	0.548424	0.986	0.561	1.37133e-112	Ndufa11	1
Nhp2	3.09868e-116	0.427327	0.898	0.403	6.87629e-112	Nhp2	1
Phpt1	4.38417e-116	0.365385	0.707	0.254	9.72892e-112	Phpt1	1
Pdlim41	5.75385e-116	0.424021	0.876	0.358	1.27684e-111	Pdlim4	1
Rpl36a1	6.38145e-116	0.693381	1	0.833	1.41611e-111	Rpl36a	1
Lgals11	6.73596e-116	0.643615	1	0.682	1.49478e-111	Lgals1	1
Cox7a2	8.43358e-116	0.606169	1	0.731	1.8715e-111	Cox7a2	1
Myl6	1.09238e-115	0.567661	1	0.912	2.42411e-111	Myl6	1
Mgst11	2.2712e-115	0.524992	0.984	0.44	5.04001e-111	Mgst1	1
Guk1	2.45145e-115	0.41474	0.856	0.372	5.44002e-111	Guk1	1
Bgn1	2.78434e-115	0.302828	1	0.451	6.17873e-111	Bgn	1
Nedd8	9.11334e-115	0.613761	1	0.685	2.02234e-110	Nedd8	1
Akr1b3	1.4219e-114	0.469387	0.923	0.455	3.15534e-110	Akr1b3	1
C31	1.4548e-114	0.309311	1	0.57	3.22834e-110	C3	1
Emc6	1.64372e-114	0.45417	0.882	0.402	3.64759e-110	Emc6	1
Rpl371	3.18467e-114	0.554895	1	0.958	7.06711e-110	Rpl37	1
Ftl1	4.27174e-114	0.40627	1	0.956	9.47941e-110	Ftl1	1
Dnajb11	4.8497e-114	0.375512	0.978	0.483	1.0762e-109	Dnajb1	1
Rps7	1.26393e-113	0.660696	1	0.911	2.80479e-109	Rps7	1
Tpt1	1.43216e-113	0.557682	1	0.992	3.17811e-109	Tpt1	1
H2bc4	3.33553e-113	0.470484	0.984	0.491	7.40188e-109	H2bc4	1
Mrpl54	5.57473e-113	0.503922	0.926	0.475	1.23709e-108	Mrpl54	1
Mrps24	5.85471e-113	0.528807	0.961	0.512	1.29922e-108	Mrps24	1
Ndufa51	8.45614e-113	0.516981	0.977	0.555	1.8765e-108	Ndufa5	1
S100a161	9.49193e-113	0.400268	0.937	0.358	2.10635e-108	S100a16	1
Romo11	1.95097e-112	0.586272	0.995	0.613	4.32941e-108	Romo1	1
Ptov11	2.36678e-112	0.44698	0.878	0.374	5.25211e-108	Ptov1	1
Ndufs5	2.69694e-112	0.540671	0.984	0.577	5.98479e-108	Ndufs5	1
Ifi27l2a1	3.88506e-112	0.440536	1	0.615	8.62133e-108	Ifi27l2a	1
Rps11	5.03706e-112	0.626925	1	0.915	1.11777e-107	Rps11	1
Tuba4a	6.75527e-112	0.29095	0.777	0.276	1.49906e-107	Tuba4a	1
Ndufa31	8.68488e-112	0.564315	0.996	0.671	1.92726e-107	Ndufa3	1
Rpl5	8.79331e-112	0.63064	1	0.855	1.95132e-107	Rpl5	1
Bola1	1.50292e-111	0.370304	0.698	0.257	3.33513e-107	Bola1	1
Cib1	1.56724e-110	0.349345	0.833	0.348	3.47786e-106	Cib1	1
Hoxa11os	2.12897e-110	0.27686	0.657	0.205	4.7244e-106	Hoxa11os	1
Yif1a	2.62796e-110	0.350303	0.736	0.277	5.8317e-106	Yif1a	1
Wars	3.61477e-110	0.301707	0.706	0.25	8.02154e-106	Wars	1
Gadd45g1	1.232e-109	0.271173	1	0.559	2.73394e-105	Gadd45g	1
Atp5o,1	1.97722e-109	0.568549	0.989	0.615	4.38766e-105	Atp5o,1	1
Eva1b1	3.1298e-109	0.413457	0.855	0.352	6.94533e-105	Eva1b	1
Ckb	3.46459e-109	0.29463	0.941	0.378	7.68826e-105	Ckb	1
Micos101	2.72162e-108	0.559694	0.998	0.691	6.03954e-104	Micos10	1
Pop5	3.99474e-108	0.355606	0.716	0.274	8.86473e-104	Pop5	1
Dctn3	6.01072e-108	0.522267	0.946	0.515	1.33384e-103	Dctn3	1
Tmem176a	1.24114e-107	0.705912	1	0.621	2.75422e-103	Tmem176a	1
Mrps34	1.96602e-107	0.378358	0.776	0.321	4.36279e-103	Mrps34	1
Oaz11	2.86336e-107	0.548528	1	0.857	6.35408e-103	Oaz1	1
Tmem223	4.46948e-107	0.417109	0.808	0.342	9.91821e-103	Tmem223	1
Eif3g	8.9761e-107	0.512165	0.914	0.472	1.99189e-102	Eif3g	1
Tubb4b	1.38378e-106	0.482774	0.969	0.498	3.07075e-102	Tubb4b	1
Etfb1	1.67246e-106	0.46195	0.944	0.485	3.71136e-102	Etfb	1
Cbr1	2.20879e-106	0.332488	0.702	0.26	4.90153e-102	Cbr1	1
Selenoh	4.37548e-106	0.350748	0.776	0.316	9.70962e-102	Selenoh	1
Bex3	5.95544e-106	0.389423	0.901	0.394	1.32157e-101	Bex3	1
Mrpl521	7.44655e-106	0.573712	0.996	0.694	1.65246e-101	Mrpl52	1
Acaa21	1.37835e-105	0.401857	0.874	0.389	3.0587e-101	Acaa2	1
Eif3k1	2.80634e-105	0.584416	0.995	0.64	6.22754e-101	Eif3k	1
Ang1	3.13652e-105	0.298914	0.688	0.237	6.96026e-101	Ang	1
Pam16	6.04262e-105	0.333854	0.738	0.297	1.34092e-100	Pam16	1
Psmb4	7.26131e-105	0.566343	0.996	0.637	1.61136e-100	Psmb4	1
Blvrb1	8.4458e-105	0.448295	0.928	0.442	1.87421e-100	Blvrb	1
2410006H16Rik1	3.06282e-104	0.492272	0.996	0.671	6.79671e-100	2410006H16Rik	1
Rnh1	3.71984e-104	0.492301	0.986	0.61	8.2547e-100	Rnh1	1
H2az1	5.01626e-104	0.462222	1	0.774	1.11316e-99	H2az1	1
Cox5a	8.44622e-104	0.580861	0.998	0.677	1.8743e-99	Cox5a	1
Mrps16	8.78584e-104	0.468424	0.883	0.439	1.94967e-99	Mrps16	1
Lgals3	8.93902e-104	0.461695	1	0.706	1.98366e-99	Lgals3	1
Psmb5	1.54669e-103	0.522624	0.978	0.566	3.43226e-99	Psmb5	1
Tbcb	2.01509e-103	0.480881	0.916	0.48	4.47169e-99	Tbcb	1
Mrpl57	3.77149e-103	0.402451	0.903	0.434	8.36932e-99	Mrpl57	1
Ndufc11	1.28653e-102	0.477224	0.987	0.578	2.85494e-98	Ndufc1	1
Ubl5	1.29907e-102	0.563039	1	0.776	2.88276e-98	Ubl5	1
Fkbp4	3.12816e-102	0.333967	0.81	0.34	6.94171e-98	Fkbp4	1
Rabac11	3.37379e-102	0.604726	0.996	0.737	7.48679e-98	Rabac1	1
Gadd45gip1	4.81725e-102	0.391942	0.763	0.32	1.069e-97	Gadd45gip1	1
Zfp771	5.2746e-102	0.330639	0.679	0.254	1.17049e-97	Zfp771	1
Uqcrb	6.1677e-102	0.547116	0.993	0.679	1.36868e-97	Uqcrb	1
Mydgf	7.03393e-102	0.451654	0.914	0.464	1.5609e-97	Mydgf	1
Ndufs3	1.60524e-101	0.440662	0.898	0.439	3.56219e-97	Ndufs3	1
Tnfrsf12a	2.49557e-101	0.313722	0.91	0.391	5.53792e-97	Tnfrsf12a	1
Mrpl33	2.73471e-101	0.542517	0.993	0.657	6.0686e-97	Mrpl33	1
Ndufab1	2.87609e-101	0.458186	0.946	0.517	6.38233e-97	Ndufab1	1
Ddt	3.25082e-101	0.363866	0.819	0.363	7.21389e-97	Ddt	1
Cenpx1	9.20312e-101	0.415447	0.883	0.435	2.04226e-96	Cenpx	1
Ndufv1	1.4036e-100	0.406532	0.837	0.381	3.11474e-96	Ndufv1	1
Map1lc3a1	3.24849e-100	0.452206	0.943	0.446	7.20873e-96	Map1lc3a	1
Ndufb51	3.8714e-100	0.518191	0.978	0.579	8.59102e-96	Ndufb5	1
Timm10b	3.89953e-100	0.460566	0.939	0.506	8.65344e-96	Timm10b	1
1110065P20Rik	6.31897e-100	0.328293	0.684	0.253	1.40224e-95	1110065P20Rik	1
Fmc1	1.76643e-99	0.345381	0.804	0.343	3.91987e-95	Fmc1	1
Rpl7a	1.89005e-99	0.593675	1	0.86	4.19422e-95	Rpl7a	1
Hsd17b101	2.5521e-99	0.39424	0.871	0.405	5.66337e-95	Hsd17b10	1
Rpl27	3.28477e-99	0.535183	1	0.909	7.28924e-95	Rpl27	1
Aurkaip1	3.57527e-99	0.460944	0.93	0.493	7.93388e-95	Aurkaip1	1
Rps281	3.61369e-99	0.544161	1	0.948	8.01913e-95	Rps28	1
Ndufv31	4.21472e-99	0.487157	0.984	0.592	9.35289e-95	Ndufv3	1
Ndufb4	5.46645e-99	0.336993	0.779	0.341	1.21306e-94	Ndufb4	1
Polr1d	8.37867e-99	0.568263	0.995	0.666	1.85931e-94	Polr1d	1
Pold4	9.56118e-99	0.409066	0.912	0.436	2.12172e-94	Pold4	1
Lamtor2	1.27451e-98	0.510192	0.973	0.586	2.82827e-94	Lamtor2	1
Nudt22	2.21847e-98	0.264944	0.533	0.167	4.92302e-94	Nudt22	1
Chchd1	2.23103e-98	0.404813	0.914	0.451	4.95089e-94	Chchd1	1
Tomm7	3.16445e-98	0.554681	1	0.746	7.02222e-94	Tomm7	1
Rnaseh2c	4.43382e-98	0.385335	0.887	0.433	9.8391e-94	Rnaseh2c	1
Mrpl28	4.98679e-98	0.356174	0.768	0.323	1.10662e-93	Mrpl28	1
Edf11	5.22337e-98	0.531242	0.996	0.642	1.15912e-93	Edf1	1
Cox6a1	8.28164e-98	0.560706	0.993	0.693	1.83778e-93	Cox6a1	1
Dgcr6	1.20706e-97	0.303391	0.662	0.247	2.67858e-93	Dgcr6	1
S100a131	2.09046e-97	0.517488	0.993	0.601	4.63894e-93	S100a13	1
Psmb6	8.763e-97	0.484865	0.982	0.574	1.9446e-92	Psmb6	1
Cebpd1	9.27547e-97	0.270942	1	0.529	2.05832e-92	Cebpd	1
Rpl391	1.17876e-96	0.570339	1	0.956	2.61579e-92	Rpl39	1
Mrpl51	1.21402e-96	0.369388	0.874	0.41	2.69403e-92	Mrpl51	1
Cd320	1.49519e-96	0.252729	0.506	0.151	3.31797e-92	Cd320	1
Mt21	2.84754e-96	0.42568	1	0.719	6.31898e-92	Mt2	1
Ndufs6	4.19344e-96	0.502662	0.948	0.551	9.30567e-92	Ndufs6	1
Lage3	4.87133e-96	0.319898	0.729	0.306	1.081e-91	Lage3	1
Atp5l	5.17612e-96	0.51774	1	0.833	1.14863e-91	Atp5l	1
Manf	5.5322e-96	0.4894	0.982	0.61	1.22765e-91	Manf	1
Smdt11	5.93857e-96	0.516404	0.995	0.682	1.31783e-91	Smdt1	1
Phb2	2.66916e-95	0.422365	0.926	0.473	5.92313e-91	Phb2	1
Pet100	3.29563e-95	0.436066	0.91	0.488	7.31334e-91	Pet100	1
Cyba	3.68122e-95	0.560783	1	0.8	8.169e-91	Cyba	1
Rpl12	1.08633e-94	0.550374	1	0.893	2.41068e-90	Rpl12	1
Rpl13a	1.61751e-94	0.551776	0.989	0.602	3.58941e-90	Rpl13a	1
Smco4	2.09913e-94	0.268952	0.732	0.278	4.65818e-90	Smco4	1
Serping11	3.23637e-94	0.289479	1	0.504	7.18183e-90	Serping1	1
Gm100761	6.42311e-94	0.415978	0.934	0.483	1.42535e-89	Gm10076	1
Tmem254	6.84829e-94	0.347799	0.883	0.387	1.5197e-89	Tmem254	1
Uba52	1.47579e-93	0.525687	1	0.653	3.27492e-89	Uba52	1
Ddah21	2.12801e-93	0.269188	0.864	0.332	4.72226e-89	Ddah2	1
mt-Nd1	2.34394e-93	0.385347	1	0.906	5.20143e-89	mt-Nd1	1
Psmb3	4.54423e-93	0.496741	0.982	0.623	1.00841e-88	Psmb3	1
Anxa4	5.26436e-93	0.285198	0.923	0.446	1.16821e-88	Anxa4	1
Rpl17	5.34174e-93	0.552298	1	0.933	1.18539e-88	Rpl17	1
Snrpd21	6.53661e-93	0.485133	0.984	0.597	1.45054e-88	Snrpd2	1
Nop10	8.81464e-93	0.463028	0.959	0.564	1.95606e-88	Nop10	1
Tmem134	1.34991e-92	0.435239	0.916	0.495	2.99559e-88	Tmem134	1
Atp5pb	2.21676e-92	0.552616	0.993	0.699	4.91921e-88	Atp5pb	1
Ndufc2	3.9386e-92	0.451417	0.986	0.596	8.74015e-88	Ndufc2	1
Rpl211	4.23971e-92	0.545262	1	0.916	9.40834e-88	Rpl21	1
Dnpep	4.37381e-92	0.313991	0.689	0.276	9.70592e-88	Dnpep	1
Slc25a1	4.54778e-92	0.283564	0.621	0.23	1.0092e-87	Slc25a1	1
Sdf2l1	4.96443e-92	0.316678	0.788	0.33	1.10166e-87	Sdf2l1	1
Hspe1	5.10149e-92	0.514957	0.996	0.646	1.13207e-87	Hspe1	1
Ormdl2	5.40811e-92	0.298741	0.731	0.303	1.20011e-87	Ormdl2	1
Tomm51	6.4737e-92	0.36281	0.899	0.436	1.43658e-87	Tomm5	1
Pnkd	7.82061e-92	0.352503	0.806	0.371	1.73547e-87	Pnkd	1
Rhoc1	8.01284e-92	0.360735	0.953	0.435	1.77813e-87	Rhoc	1
Tcn2	8.44612e-92	0.351579	0.935	0.456	1.87428e-87	Tcn2	1
Srp9	9.79907e-92	0.455981	0.987	0.619	2.17451e-87	Srp9	1
Acaa1a	1.60398e-91	0.409091	0.862	0.428	3.5594e-87	Acaa1a	1
Imp3	1.75616e-91	0.398937	0.899	0.46	3.8971e-87	Imp3	1
Ndufb111	2.36326e-91	0.509279	0.989	0.642	5.24431e-87	Ndufb11	1
Pin4	5.05698e-91	0.3542	0.826	0.395	1.12219e-86	Pin4	1
Ergic31	5.43072e-91	0.398943	0.957	0.5	1.20513e-86	Ergic3	1
Rpl301	1.01447e-90	0.505821	1	0.939	2.25122e-86	Rpl30	1
Mrps18c	1.06171e-90	0.368965	0.847	0.411	2.35604e-86	Mrps18c	1
Tmem160	1.33509e-90	0.431879	0.917	0.505	2.9627e-86	Tmem160	1
Eef1d1	1.34568e-90	0.549304	0.998	0.687	2.98619e-86	Eef1d	1
Bmyc	2.9189e-90	0.262133	0.813	0.349	6.47733e-86	Bmyc	1
Pdlim21	3.96621e-90	0.319169	0.86	0.371	8.80143e-86	Pdlim2	1
Dad11	4.16699e-90	0.524298	0.998	0.711	9.24696e-86	Dad1	1
Plaat3	6.04396e-90	0.317355	0.865	0.394	1.34122e-85	Plaat3	1
Srp14	6.80278e-90	0.498704	0.986	0.639	1.5096e-85	Srp14	1
Naca1	8.57874e-90	0.547812	1	0.845	1.90371e-85	Naca	1
Eif6	1.42052e-89	0.444717	0.919	0.495	3.15228e-85	Eif6	1
Psmb1	1.8388e-89	0.52214	0.989	0.681	4.08047e-85	Psmb1	1
Mrpl24	3.02654e-89	0.387994	0.871	0.434	6.71619e-85	Mrpl24	1
Ndufb10	3.04031e-89	0.482199	0.971	0.601	6.74674e-85	Ndufb10	1
Mvb12a	3.16002e-89	0.319879	0.765	0.338	7.01241e-85	Mvb12a	1
Pdia61	4.56304e-89	0.496149	0.996	0.661	1.01258e-84	Pdia6	1
R3hdm4	4.96943e-89	0.315758	0.826	0.392	1.10277e-84	R3hdm4	1
Gnb2	6.43552e-89	0.532211	1	0.725	1.42811e-84	Gnb2	1
Cisd1	9.06306e-89	0.299997	0.706	0.287	2.01118e-84	Cisd1	1
Nt5c	1.29645e-88	0.424999	0.878	0.457	2.87696e-84	Nt5c	1
Higd1a	1.40373e-88	0.38847	0.923	0.495	3.11501e-84	Higd1a	1
Mrps26	1.92919e-88	0.333227	0.741	0.328	4.28107e-84	Mrps26	1
Gfer	2.65944e-88	0.28733	0.61	0.231	5.90156e-84	Gfer	1
Mrps18a	2.72637e-88	0.322178	0.767	0.343	6.0501e-84	Mrps18a	1
Rpl9-ps6	3.32893e-88	0.327625	0.765	0.351	7.38724e-84	Rpl9-ps6	1
Lap3	4.86816e-88	0.28668	0.758	0.315	1.08029e-83	Lap3	1
Fuca1	5.22055e-88	0.426102	0.98	0.595	1.15849e-83	Fuca1	1
Nr2f6	5.45234e-88	0.298005	0.689	0.278	1.20993e-83	Nr2f6	1
Pin1	6.63656e-88	0.31941	0.767	0.334	1.47272e-83	Pin1	1
Dnlz	8.69415e-88	0.291437	0.689	0.287	1.92932e-83	Dnlz	1
Mrps211	1.00117e-87	0.414446	0.982	0.571	2.22169e-83	Mrps21	1
Stub1	1.30553e-87	0.39963	0.903	0.462	2.89709e-83	Stub1	1
Hypk	1.4009e-87	0.345267	0.871	0.428	3.10874e-83	Hypk	1
Rplp2	2.17755e-87	0.484951	1	0.952	4.83221e-83	Rplp2	1
Rps6	2.50851e-87	0.555339	1	0.886	5.56664e-83	Rps6	1
Dap	4.39065e-87	0.32297	0.955	0.507	9.74329e-83	Dap	1
Eef1g	5.42671e-87	0.528696	1	0.729	1.20424e-82	Eef1g	1
Pdcd51	6.18517e-87	0.424416	0.962	0.549	1.37255e-82	Pdcd5	1
Ly6a1	6.98597e-87	0.422586	1	0.701	1.55026e-82	Ly6a	1
Prdx11	7.01175e-87	0.449579	1	0.794	1.55598e-82	Prdx1	1
Hcfc1r11	8.37029e-87	0.369355	0.95	0.502	1.85745e-82	Hcfc1r1	1
Atp5g3	1.10804e-86	0.455246	0.986	0.629	2.45886e-82	Atp5g3	1
Mpc21	1.83167e-86	0.434024	0.969	0.56	4.06466e-82	Mpc2	1
Psmb8	5.89113e-86	0.46662	0.996	0.627	1.3073e-81	Psmb8	1
Mtln	1.44966e-85	0.275906	0.734	0.314	3.21695e-81	Mtln	1
Rpl31	1.93567e-85	0.516883	1	0.834	4.29544e-81	Rpl31	1
Mrpl301	1.93944e-85	0.413849	0.923	0.517	4.30381e-81	Mrpl30	1
Psma2	2.72367e-85	0.489906	0.984	0.647	6.0441e-81	Psma2	1
Ly6e	3.41517e-85	0.467592	1	0.885	7.5786e-81	Ly6e	1
Mrpl20	4.02992e-85	0.401152	0.899	0.487	8.94279e-81	Mrpl20	1
Acot13	5.56276e-85	0.256467	0.695	0.29	1.23443e-80	Acot13	1
Anxa3	6.41534e-85	0.309774	0.982	0.497	1.42363e-80	Anxa3	1
Rpl101	6.44195e-85	0.53949	1	0.892	1.42953e-80	Rpl10	1
Naxd1	8.59854e-85	0.298758	0.822	0.368	1.9081e-80	Naxd	1
Med29	9.83609e-85	0.256166	0.732	0.315	2.18273e-80	Med29	1
Cops9	2.75172e-84	0.427077	0.968	0.584	6.10634e-80	Cops9	1
Gtf2h5	3.48259e-84	0.390748	0.946	0.547	7.72821e-80	Gtf2h5	1
H2az21	4.77944e-84	0.358828	0.935	0.519	1.06061e-79	H2az2	1
Ptpn18	5.80263e-84	0.43632	0.995	0.475	1.28766e-79	Ptpn18	1
Tpi1	7.19682e-84	0.363749	0.991	0.63	1.59705e-79	Tpi1	1
Ppp1ca	7.71361e-84	0.499726	0.989	0.647	1.71173e-79	Ppp1ca	1
Cuedc2	1.10185e-83	0.364905	0.847	0.413	2.44512e-79	Cuedc2	1
Taf10	6.53839e-83	0.438301	0.978	0.581	1.45093e-78	Taf10	1
Atp5j	7.71019e-83	0.47775	0.998	0.731	1.71097e-78	Atp5j	1
Tubb5	9.42821e-83	0.393251	0.998	0.636	2.09221e-78	Tubb5	1
Eef1b21	2.66605e-82	0.533583	1	0.834	5.91624e-78	Eef1b2	1
Fam3c	2.74918e-82	0.260861	0.803	0.362	6.10071e-78	Fam3c	1
Pcbd2	2.79791e-82	0.318814	0.794	0.368	6.20884e-78	Pcbd2	1
Mrps14	5.46273e-82	0.378987	0.928	0.509	1.21224e-77	Mrps14	1
Cox7b	6.91253e-82	0.463048	0.998	0.694	1.53396e-77	Cox7b	1
Lsm4	7.90879e-82	0.363587	0.878	0.45	1.75504e-77	Lsm4	1
Psmb2	8.1023e-82	0.458597	0.986	0.617	1.79798e-77	Psmb2	1
Gas51	1.1898e-81	0.502641	1	0.781	2.64028e-77	Gas5	1
Pycard	1.64496e-81	0.333616	0.901	0.434	3.65032e-77	Pycard	1
Eci1	1.6719e-81	0.306595	0.695	0.296	3.71012e-77	Eci1	1
1110038B12Rik	1.82336e-81	0.278556	0.829	0.379	4.04621e-77	1110038B12Rik	1
Pigbos11	1.8329e-81	0.277446	0.759	0.343	4.0674e-77	Pigbos1	1
Ctsz	1.99067e-81	0.459249	1	0.709	4.4175e-77	Ctsz	1
1810058I24Rik1	2.27395e-81	0.342208	0.962	0.547	5.04613e-77	1810058I24Rik	1
Rps17	2.42913e-81	0.509301	1	0.864	5.39049e-77	Rps17	1
Taldo1	2.7451e-81	0.318664	0.995	0.66	6.09165e-77	Taldo1	1
Polr2j	3.68046e-81	0.371144	0.847	0.439	8.1673e-77	Polr2j	1
Naa381	4.79591e-81	0.289701	0.828	0.39	1.06426e-76	Naa38	1
Rab5if	5.209e-81	0.411341	0.937	0.537	1.15593e-76	Rab5if	1
Pmm11	5.62446e-81	0.268731	0.609	0.229	1.24812e-76	Pmm1	1
Tm2d2	6.25483e-81	0.381823	0.892	0.463	1.38801e-76	Tm2d2	1
Ddrgk1	8.68785e-81	0.387406	0.882	0.474	1.92792e-76	Ddrgk1	1
Cd3021	9.64435e-81	0.26135	0.971	0.464	2.14018e-76	Cd302	1
Mcee	1.12371e-80	0.274384	0.706	0.305	2.49362e-76	Mcee	1
Elof1	1.37051e-80	0.319397	0.754	0.348	3.04131e-76	Elof1	1
Ndufs2	1.70791e-80	0.400843	0.905	0.486	3.79002e-76	Ndufs2	1
Ift201	2.01862e-80	0.351395	0.919	0.481	4.47952e-76	Ift20	1
Ech11	2.48203e-80	0.368234	0.899	0.472	5.50787e-76	Ech1	1
Tma7	3.12675e-80	0.483773	0.995	0.689	6.93857e-76	Tma7	1
Ifitm31	5.64354e-80	0.544555	1	0.814	1.25236e-75	Ifitm3	1
Pfdn6	6.15408e-80	0.323339	0.831	0.415	1.36565e-75	Pfdn6	1
Ift271	1.05394e-79	0.263893	0.657	0.265	2.3388e-75	Ift27	1
Kdelr21	1.06628e-79	0.347135	0.917	0.488	2.36619e-75	Kdelr2	1
Bst2	1.14543e-79	0.317605	0.984	0.55	2.54183e-75	Bst2	1
Txndc171	1.37731e-79	0.422683	0.986	0.609	3.05639e-75	Txndc17	1
Mcrip11	1.55416e-79	0.339908	0.871	0.432	3.44885e-75	Mcrip1	1
Tomm22	2.44094e-79	0.394286	0.939	0.517	5.41669e-75	Tomm22	1
Rps25	3.392e-79	0.481341	1	0.901	7.52718e-75	Rps25	1
Trappc2l	4.94307e-79	0.323417	0.874	0.453	1.09692e-74	Trappc2l	1
Lamtor5	5.60522e-79	0.365448	0.894	0.473	1.24385e-74	Lamtor5	1
Mrpl43	5.69063e-79	0.308645	0.808	0.387	1.26281e-74	Mrpl43	1
Slc25a5	1.68818e-78	0.449327	0.996	0.662	3.74623e-74	Slc25a5	1
Fam162a	3.05646e-78	0.291239	0.883	0.455	6.7826e-74	Fam162a	1
Ufc11	3.58223e-78	0.370132	0.923	0.497	7.94933e-74	Ufc1	1
Tmem14c	3.77187e-78	0.389747	0.962	0.564	8.37017e-74	Tmem14c	1
Trappc1	3.88092e-78	0.280317	0.734	0.324	8.61216e-74	Trappc1	1
Ndufa8	4.59855e-78	0.370216	0.934	0.508	1.02046e-73	Ndufa8	1
Nme2	1.10539e-77	0.258864	0.571	0.221	2.45297e-73	Nme2	1
Ufm1	1.13029e-77	0.301131	0.829	0.412	2.50823e-73	Ufm1	1
Pfdn1	1.18379e-77	0.351144	0.91	0.471	2.62694e-73	Pfdn1	1
Ndufaf8	3.09504e-77	0.293426	0.822	0.402	6.86821e-73	Ndufaf8	1
Sh3bgrl3	8.42677e-77	0.485715	1	0.838	1.86998e-72	Sh3bgrl3	1
Rps81	8.91626e-77	0.497735	1	0.953	1.97861e-72	Rps8	1
Atox1	1.02524e-76	0.420344	1	0.74	2.2751e-72	Atox1	1
Ccs	1.87944e-76	0.278658	0.661	0.284	4.17066e-72	Ccs	1
Galk1	2.67201e-76	0.263292	0.641	0.261	5.92946e-72	Galk1	1
Mrpl15	6.80567e-76	0.267669	0.709	0.316	1.51025e-71	Mrpl15	1
Ppib1	9.28236e-76	0.433448	1	0.768	2.05985e-71	Ppib	1
Grpel1	1.24974e-75	0.306442	0.837	0.419	2.77329e-71	Grpel1	1
Rpl22l11	1.49653e-75	0.449555	1	0.791	3.32094e-71	Rpl22l1	1
Siva11	4.54865e-75	0.253933	0.774	0.352	1.00939e-70	Siva1	1
Smim7	5.58467e-75	0.284581	0.794	0.382	1.23929e-70	Smim7	1
Cox5b1	5.61772e-75	0.444325	0.998	0.72	1.24663e-70	Cox5b	1
Mrps25	5.91838e-75	0.25516	0.679	0.293	1.31335e-70	Mrps25	1
Gm11808	6.88152e-75	0.290166	0.785	0.375	1.52708e-70	Gm11808	1
Rpl351	7.47991e-75	0.494791	1	0.809	1.65987e-70	Rpl35	1
Psmg4	1.80479e-74	0.302244	0.781	0.38	4.005e-70	Psmg4	1
Arpc5l	3.13461e-74	0.291904	0.808	0.403	6.95602e-70	Arpc5l	1
Ctsd	3.86262e-74	0.293874	1	0.799	8.57154e-70	Ctsd	1
Sf3b5	4.68233e-74	0.378259	0.932	0.56	1.03906e-69	Sf3b5	1
Atp5md	5.3786e-74	0.39808	0.998	0.73	1.19357e-69	Atp5md	1
Snhg1	5.93937e-74	0.313762	0.876	0.459	1.318e-69	Snhg1	1
Pomp	1.06414e-73	0.409146	0.991	0.666	2.36143e-69	Pomp	1
Swi51	2.96119e-73	0.37178	0.986	0.619	6.57118e-69	Swi5	1
Eif3i1	2.99325e-73	0.426495	0.971	0.58	6.64232e-69	Eif3i	1
Ndufs8	7.63159e-73	0.323506	0.876	0.453	1.69353e-68	Ndufs8	1
Cyc1	9.90534e-73	0.304486	0.856	0.446	2.19809e-68	Cyc1	1
Ndufv2	1.09962e-72	0.366655	0.925	0.517	2.44016e-68	Ndufv2	1
Dph3	1.15542e-72	0.283916	0.855	0.447	2.564e-68	Dph3	1
Cox14	1.31684e-72	0.341847	0.89	0.484	2.92219e-68	Cox14	1
Snrpg	1.44884e-72	0.458871	0.996	0.721	3.21512e-68	Snrpg	1
Tbca	1.65775e-72	0.414857	0.986	0.625	3.67871e-68	Tbca	1
Pkm	1.9864e-72	0.335153	0.998	0.774	4.40802e-68	Pkm	1
Syngr2	1.99164e-72	0.250449	0.91	0.478	4.41964e-68	Syngr2	1
Rps9	2.00006e-72	0.452766	1	0.943	4.43833e-68	Rps9	1
Borcs8	2.281e-72	0.272442	0.718	0.33	5.06176e-68	Borcs8	1
Cox7a2l	3.85772e-72	0.487628	0.998	0.678	8.56066e-68	Cox7a2l	1
Ctsh	4.05582e-72	0.356098	0.995	0.559	9.00027e-68	Ctsh	1
Atp5c1	5.04111e-72	0.443544	0.986	0.67	1.11867e-67	Atp5c1	1
Esd	6.59155e-72	0.310523	0.978	0.626	1.46273e-67	Esd	1
Tmsb4x	7.34465e-72	0.462441	1	0.993	1.62985e-67	Tmsb4x	1
D8Ertd738e	1.3763e-71	0.404893	0.995	0.722	3.05415e-67	D8Ertd738e	1
Rbx1	1.39674e-71	0.409498	0.993	0.676	3.09951e-67	Rbx1	1
Fkbp8	1.76947e-71	0.38127	0.899	0.498	3.92664e-67	Fkbp8	1
Gpx1	1.89538e-71	0.438182	1	0.788	4.20603e-67	Gpx1	1
Gng5	3.32132e-71	0.375923	1	0.864	7.37033e-67	Gng5	1
Cyb5a1	5.12291e-71	0.390411	0.987	0.606	1.13683e-66	Cyb5a	1
Dnajc15	5.34721e-71	0.260706	0.792	0.375	1.1866e-66	Dnajc15	1
Ndufa6	5.41936e-71	0.395135	0.991	0.667	1.20261e-66	Ndufa6	1
Atraid1	6.12532e-71	0.332885	0.86	0.455	1.35927e-66	Atraid	1
Dynlrb11	6.766e-71	0.37082	0.946	0.57	1.50144e-66	Dynlrb1	1
Ubc	7.03942e-71	0.338781	1	0.942	1.56212e-66	Ubc	1
Emp31	8.19165e-71	0.455202	1	0.628	1.81781e-66	Emp3	1
Echs1	1.05848e-70	0.263765	0.731	0.333	2.34888e-66	Echs1	1
Idnk	1.20035e-70	0.275367	0.716	0.341	2.6637e-66	Idnk	1
Emc101	1.38641e-70	0.313336	0.887	0.468	3.07659e-66	Emc10	1
Prkcsh	1.63817e-70	0.267237	0.806	0.397	3.63526e-66	Prkcsh	1
Psmd8	7.03606e-70	0.340355	0.957	0.569	1.56137e-65	Psmd8	1
Eif3f	7.24394e-70	0.457263	1	0.688	1.6075e-65	Eif3f	1
Tomm20	9.21213e-70	0.396106	0.982	0.66	2.04426e-65	Tomm20	1
Ndufb3	1.40605e-69	0.358465	0.939	0.564	3.12017e-65	Ndufb3	1
Dctn2	1.58085e-69	0.338534	0.894	0.493	3.50805e-65	Dctn2	1
Slirp	2.70368e-69	0.290471	0.851	0.442	5.99974e-65	Slirp	1
Ran	3.99397e-69	0.324945	0.98	0.628	8.86301e-65	Ran	1
Use1	4.41526e-69	0.367485	0.908	0.525	9.7979e-65	Use1	1
Krtcap21	4.47956e-69	0.365432	0.986	0.638	9.94059e-65	Krtcap2	1
Commd1	4.99664e-69	0.29628	0.84	0.421	1.1088e-64	Commd1	1
Ppp1r11	5.72246e-69	0.295026	0.847	0.44	1.26987e-64	Ppp1r11	1
Plekhj1	6.75023e-69	0.277129	0.785	0.381	1.49794e-64	Plekhj1	1
Cope1	1.13678e-68	0.341452	0.93	0.536	2.52262e-64	Cope	1
Mrps331	2.23625e-68	0.28708	0.91	0.51	4.96247e-64	Mrps33	1
Atp6v1f	6.51331e-68	0.364741	0.996	0.697	1.44537e-63	Atp6v1f	1
Btf3	7.77199e-68	0.45829	1	0.789	1.72468e-63	Btf3	1
Timp21	8.15531e-68	0.299355	1	0.738	1.80974e-63	Timp2	1
Rps27rt	2.09159e-67	0.301449	0.925	0.535	4.64144e-63	Rps27rt	1
Mrpl58	2.65757e-67	0.253327	0.702	0.333	5.89741e-63	Mrpl58	1
Rpl291	3.49438e-67	0.461162	1	0.824	7.75437e-63	Rpl29	1
Dpy30	3.77736e-67	0.257944	0.738	0.35	8.38233e-63	Dpy30	1
Cd631	3.83692e-67	0.448915	1	0.74	8.51452e-63	Cd63	1
Cetn3	5.28269e-67	0.305024	0.88	0.469	1.17228e-62	Cetn3	1
Eif3h	6.54982e-67	0.438214	0.993	0.676	1.45347e-62	Eif3h	1
Atp5b	1.48618e-66	0.403245	1	0.744	3.29797e-62	Atp5b	1
Capns1	1.59164e-66	0.38893	0.989	0.649	3.53201e-62	Capns1	1
Arf5	1.92301e-66	0.396185	0.998	0.725	4.26735e-62	Arf5	1
Ndufs71	1.95865e-66	0.318601	0.919	0.536	4.34644e-62	Ndufs7	1
Gapdh	2.00044e-66	0.344005	1	0.848	4.43918e-62	Gapdh	1
Ciao2b	2.51892e-66	0.265507	0.756	0.367	5.58974e-62	Ciao2b	1
Yipf31	3.11636e-65	0.261562	0.808	0.398	6.91552e-61	Yipf3	1
Commd4	4.8182e-65	0.277302	0.752	0.373	1.06921e-60	Commd4	1
Commd3	6.11412e-65	0.264154	0.795	0.399	1.35678e-60	Commd3	1
Bri3	7.68192e-65	0.31936	1	0.733	1.7047e-60	Bri3	1
S100a101	1.11465e-64	0.379743	1	0.708	2.47351e-60	S100a10	1
Eny2	1.14605e-64	0.288678	0.898	0.487	2.5432e-60	Eny2	1
Suclg1	1.41062e-64	0.251488	0.817	0.421	3.1303e-60	Suclg1	1
Polr2k	1.42911e-64	0.285238	0.84	0.467	3.17135e-60	Polr2k	1
Hexa	2.92923e-64	0.337615	0.971	0.574	6.50025e-60	Hexa	1
Gabarap	5.3015e-64	0.366746	1	0.84	1.17646e-59	Gabarap	1
Atp5mpl	7.51961e-64	0.378327	0.998	0.693	1.66868e-59	Atp5mpl	1
Rbis1	1.65178e-63	0.277541	0.923	0.53	3.66546e-59	Rbis	1
1810037I17Rik	3.19538e-63	0.342	0.991	0.673	7.09086e-59	1810037I17Rik	1
Tex2641	3.95065e-63	0.259547	0.704	0.329	8.76688e-59	Tex264	1
Ubxn1	4.83666e-63	0.370709	0.964	0.638	1.0733e-58	Ubxn1	1
Vps29	5.34794e-63	0.31201	0.901	0.511	1.18676e-58	Vps29	1
Glrx31	7.02338e-63	0.29566	0.898	0.488	1.55856e-58	Glrx3	1
Rpp21	1.05668e-62	0.2627	0.702	0.348	2.34489e-58	Rpp21	1
Clic1	5.51686e-62	0.401146	1	0.811	1.22425e-57	Clic1	1
Mtarc2	7.86476e-62	0.293518	0.878	0.496	1.74527e-57	Mtarc2	1
Ube2m	2.26155e-61	0.299994	0.837	0.451	5.0186e-57	Ube2m	1
Chmp2a	6.96591e-61	0.345008	0.984	0.644	1.54581e-56	Chmp2a	1
Selenow1	9.82274e-61	0.296154	0.984	0.631	2.17976e-56	Selenow	1
Cd811	2.06557e-60	0.435715	0.998	0.653	4.5837e-56	Cd81	1
BC031181	2.19315e-60	0.281807	0.908	0.532	4.86681e-56	BC031181	1
Hmgn11	2.21108e-60	0.318551	0.986	0.579	4.9066e-56	Hmgn1	1
Erp29	2.7777e-60	0.364077	0.986	0.639	6.16399e-56	Erp29	1
Snrpd1	3.98457e-60	0.286668	0.901	0.522	8.84216e-56	Snrpd1	1
Ldha	4.20322e-60	0.280842	0.996	0.738	9.32738e-56	Ldha	1
Rps121	4.26612e-60	0.409851	1	0.958	9.46694e-56	Rps12	1
Higd2a	4.34731e-60	0.276992	0.887	0.498	9.64711e-56	Higd2a	1
Rtraf	7.97487e-60	0.331615	0.95	0.571	1.7697e-55	Rtraf	1
Mdh1	2.37342e-59	0.256137	0.921	0.52	5.26685e-55	Mdh1	1
Atp5g21	3.03005e-59	0.368732	0.998	0.726	6.72398e-55	Atp5g2	1
Rpn21	3.31579e-59	0.316169	0.977	0.613	7.35808e-55	Rpn2	1
Ier21	4.93358e-59	0.301446	1	0.803	1.09481e-54	Ier2	1
Map1lc3b	5.63818e-59	0.342702	0.998	0.758	1.25117e-54	Map1lc3b	1
Bcas2	6.16065e-59	0.255653	0.844	0.465	1.36711e-54	Bcas2	1
Ebp	7.19907e-59	0.257941	0.763	0.393	1.59755e-54	Ebp	1
Yif1b1	1.2152e-58	0.258937	0.686	0.339	2.69665e-54	Yif1b	1
Hsbp1	2.74843e-58	0.302406	0.959	0.577	6.09903e-54	Hsbp1	1
Cct7	4.67132e-58	0.29301	0.887	0.512	1.03661e-53	Cct7	1
Rnf7	8.52579e-58	0.285614	0.874	0.502	1.89196e-53	Rnf7	1
Dynll11	1.69393e-57	0.374301	1	0.711	3.759e-53	Dynll1	1
Serpinb6a1	2.14798e-57	0.317987	0.977	0.555	4.76659e-53	Serpinb6a	1
Eif1	3.40655e-57	0.29996	1	0.931	7.55948e-53	Eif1	1
Sem1	2.11515e-56	0.341292	1	0.821	4.69373e-52	Sem1	1
Aldoa	3.31547e-56	0.262812	0.995	0.783	7.35737e-52	Aldoa	1
Psmc2	3.64135e-56	0.266488	0.806	0.441	8.08051e-52	Psmc2	1
Ctsl1	6.36635e-56	0.355327	1	0.711	1.41276e-51	Ctsl	1
Snrpe	2.3847e-55	0.331765	0.982	0.646	5.29188e-51	Snrpe	1
Mtch11	4.21088e-55	0.254782	0.939	0.544	9.34437e-51	Mtch1	1
Brk1	5.34056e-55	0.362307	0.973	0.636	1.18512e-50	Brk1	1
Eif4e2	7.55986e-55	0.256885	0.833	0.467	1.67761e-50	Eif4e2	1
Tecr	1.00928e-54	0.264528	0.908	0.506	2.23968e-50	Tecr	1
Eif5a	1.06582e-54	0.352799	1	0.78	2.36515e-50	Eif5a	1
Eif3m	1.11335e-54	0.312227	0.952	0.592	2.47064e-50	Eif3m	1
Sec11a	3.49278e-53	0.288082	0.914	0.535	7.75082e-49	Sec11a	1
Npc21	4.64682e-53	0.355109	1	0.765	1.03117e-48	Npc2	1
Myl12a	5.56067e-53	0.302283	0.996	0.766	1.23397e-48	Myl12a	1
Vdac2	9.84561e-53	0.280255	0.971	0.629	2.18484e-48	Vdac2	1
Clta	1.91689e-52	0.321282	0.996	0.768	4.25376e-48	Clta	1
Slc25a41	9.68563e-52	0.25658	0.987	0.588	2.14934e-47	Slc25a4	1
Atp6v1g1	1.30542e-51	0.261279	0.987	0.679	2.89685e-47	Atp6v1g1	1
Fis11	3.16051e-51	0.282549	0.952	0.607	7.01349e-47	Fis1	1
Vmp1	3.39078e-51	0.301428	0.996	0.778	7.52449e-47	Vmp1	1
Tle5	1.30486e-50	0.295431	0.978	0.63	2.89561e-46	Tle5	1
Hspa8	1.52205e-49	0.332891	1	0.89	3.37757e-45	Hspa8	1
Ccdc12	1.95289e-49	0.280169	0.946	0.607	4.33366e-45	Ccdc12	1
Snu131	2.24494e-49	0.250252	0.964	0.606	4.98175e-45	Snu13	1
Ndufs4	2.56484e-49	0.255941	0.885	0.545	5.69164e-45	Ndufs4	1
Atp6v0e	4.33112e-49	0.268301	0.995	0.753	9.61119e-45	Atp6v0e	1
Tmem59	1.92671e-48	0.288362	0.991	0.711	4.27557e-44	Tmem59	1
Ndufb1	3.04424e-48	0.28887	0.998	0.747	6.75546e-44	Ndufb1	1
H2-T23	1.62396e-46	0.267035	0.991	0.678	3.60373e-42	H2-T23	1
Selenok	3.17349e-46	0.300089	0.998	0.768	7.04228e-42	Selenok	1
Eif4a1	1.71187e-44	0.295055	0.998	0.79	3.79882e-40	Eif4a1	1
Tmem176b	5.59203e-44	0.272329	1	0.653	1.24093e-39	Tmem176b	1
Trir	6.15521e-44	0.261521	0.921	0.581	1.3659e-39	Trir	1
Calr1	2.5676e-43	0.277536	1	0.804	5.69777e-39	Calr	1
Snrpf	6.33405e-43	0.266498	0.969	0.618	1.40559e-38	Snrpf	1
Psma7	2.05952e-41	0.26762	0.986	0.667	4.57028e-37	Psma7	1
Rpl61	5.21961e-40	0.277591	1	0.917	1.15828e-35	Rpl6	1
Rps261	9.04197e-39	0.268434	1	0.917	2.0065e-34	Rps26	1
Rpl23a	1.48309e-36	0.302511	1	0.869	3.29112e-32	Rpl23a	1
Rpl42	2.84535e-35	0.313257	1	0.806	6.31411e-31	Rpl4	1
Rps29	1.39314e-33	0.28806	1	0.984	3.09152e-29	Rps29	1
Lamc3	0	1.4471	0.7	0.021	0	Lamc3	10
Tmem132c	0	1.38979	0.627	0.02	0	Tmem132c	10
Kcnd2	0	3.21569	0.742	0.037	0	Kcnd2	10
Fam189a1	0	1.57256	0.659	0.027	0	Fam189a1	10
Gm48898	0	1.91783	0.767	0.045	0	Gm48898	10
Rorb	0	3.39786	0.861	0.096	0	Rorb	10
Sfrp2	7.91611e-305	2.01507	0.732	0.076	1.75666e-300	Sfrp2	10
Wif1	1.92706e-275	3.6708	0.686	0.078	4.27635e-271	Wif1	10
Col23a1	1.58303e-240	1.76957	0.61	0.064	3.51291e-236	Col23a1	10
Robo2	7.62441e-240	2.41716	0.617	0.066	1.69193e-235	Robo2	10
Col4a6	5.18982e-239	1.70013	0.686	0.087	1.15167e-234	Col4a6	10
Dner	4.63103e-237	1.57164	0.589	0.059	1.02767e-232	Dner	10
Nkd1	5.8591e-236	0.990029	0.575	0.057	1.30019e-231	Nkd1	10
Wnt2	5.11778e-234	2.1128	0.746	0.115	1.13569e-229	Wnt2	10
Wfdc1	4.42094e-213	1.0855	0.592	0.069	9.81051e-209	Wfdc1	10
Bmp4	2.29857e-207	1.03465	0.652	0.088	5.10076e-203	Bmp4	10
Isl1	1.77105e-205	1.30266	0.707	0.112	3.93013e-201	Isl1	10
Lef1	1.09485e-203	1.34016	0.502	0.048	2.42958e-199	Lef1	10
Aff2	9.73747e-198	1.45023	0.537	0.057	2.16084e-193	Aff2	10
Gnai1	4.17887e-197	1.08228	0.648	0.095	9.27334e-193	Gnai1	10
1500009L16Rik	2.5307e-194	0.832402	0.561	0.067	5.61587e-190	1500009L16Rik	10
Alpl	5.11642e-192	1.18266	0.697	0.112	1.13538e-187	Alpl	10
Gpc1	1.22943e-183	1.27708	0.655	0.107	2.72822e-179	Gpc1	10
Lama21	1.48799e-177	2.50162	0.892	0.26	3.30201e-173	Lama2	10
Tcf211	1.08449e-175	1.91459	0.871	0.23	2.40659e-171	Tcf21	10
Gpc6	4.10347e-175	2.83581	0.78	0.171	9.10601e-171	Gpc6	10
Osr2	4.41152e-175	1.3295	0.774	0.159	9.78959e-171	Osr2	10
Synpo2	5.41002e-173	1.4575	0.592	0.086	1.20054e-168	Synpo2	10
Sema5a1	7.93742e-173	2.79334	0.889	0.252	1.76139e-168	Sema5a	10
Etv1	3.44141e-172	0.847931	0.554	0.074	7.63684e-168	Etv1	10
Tceal3	1.11868e-170	0.675173	0.523	0.064	2.48247e-166	Tceal3	10
Col4a5	3.24438e-169	1.4346	0.77	0.166	7.19961e-165	Col4a5	10
F2r	1.57153e-165	1.4551	0.739	0.154	3.48738e-161	F2r	10
Crispld21	6.863e-157	2.09937	0.882	0.268	1.52297e-152	Crispld2	10
Nlgn1	3.49504e-155	1.90482	0.585	0.095	7.75584e-151	Nlgn1	10
Reck	2.84746e-149	0.873713	0.589	0.1	6.31879e-145	Reck	10
Col15a11	6.96222e-147	1.82947	0.892	0.301	1.54499e-142	Col15a1	10
Cd200	1.14727e-145	1.46702	0.767	0.185	2.5459e-141	Cd200	10
Hoxd13	2.31619e-143	0.652731	0.516	0.076	5.13985e-139	Hoxd13	10
Masp1	6.26904e-140	1.00459	0.554	0.094	1.39116e-135	Masp1	10
Slc6a2	8.47791e-139	1.12441	0.551	0.093	1.88133e-134	Slc6a2	10
Tshz21	2.41537e-138	2.42409	0.944	0.424	5.35995e-134	Tshz2	10
Ptn	2.48146e-138	1.91728	0.61	0.119	5.50661e-134	Ptn	10
Tmem158	2.50274e-138	1.04237	0.571	0.101	5.55383e-134	Tmem158	10
Egflam	1.71986e-136	0.802064	0.561	0.094	3.81655e-132	Egflam	10
Ntn4	4.94533e-136	1.1223	0.638	0.133	1.09742e-131	Ntn4	10
Col4a4	2.10058e-135	1.40164	0.557	0.1	4.66139e-131	Col4a4	10
Nbl12	3.47174e-134	2.50543	0.955	0.396	7.70413e-130	Nbl1	10
Mfge82	1.04865e-133	2.42521	0.941	0.437	2.32705e-129	Mfge8	10
Pdgfrb	1.19507e-133	0.892541	0.631	0.129	2.65197e-129	Pdgfrb	10
Nr2f1	1.43029e-131	1.29683	0.627	0.135	3.17395e-127	Nr2f1	10
Lamb1	2.43419e-128	1.21333	0.753	0.2	5.40171e-124	Lamb1	10
Prkd1	1.48872e-127	0.931314	0.61	0.123	3.30363e-123	Prkd1	10
Maob	1.07873e-125	0.762914	0.509	0.086	2.39381e-121	Maob	10
Gpm6b	3.57494e-125	0.899319	0.537	0.095	7.93314e-121	Gpm6b	10
Wnt5a	2.30072e-124	0.757143	0.53	0.094	5.10552e-120	Wnt5a	10
Mmp21	3.12371e-123	1.73994	0.892	0.331	6.93183e-119	Mmp2	10
Ank2	1.00718e-122	1.07399	0.631	0.136	2.23503e-118	Ank2	10
Des1	7.56275e-122	1.08564	0.725	0.185	1.67825e-117	Des	10
Robo1	1.18558e-121	0.996281	0.54	0.098	2.63092e-117	Robo1	10
Cped11	8.23971e-116	1.32714	0.812	0.253	1.82847e-111	Cped1	10
Pknox2	1.98637e-115	1.25602	0.655	0.162	4.40796e-111	Pknox2	10
Col27a1	4.4978e-115	0.814612	0.547	0.108	9.98106e-111	Col27a1	10
Pdgfra1	4.53756e-114	1.39162	0.854	0.286	1.00693e-109	Pdgfra	10
Magi21	1.08933e-112	1.52305	0.662	0.166	2.41733e-108	Magi2	10
Neo1	1.53823e-112	0.917254	0.655	0.167	3.41348e-108	Neo1	10
Hecw2	2.01335e-111	0.68401	0.505	0.091	4.46782e-107	Hecw2	10
Ltbp41	3.65244e-110	1.53605	0.927	0.394	8.10514e-106	Ltbp4	10
Pdzrn31	2.05951e-108	1.31233	0.718	0.204	4.57026e-104	Pdzrn3	10
Pde9a	2.20958e-108	0.659776	0.557	0.118	4.90328e-104	Pde9a	10
Nr2f21	3.04622e-104	1.44214	0.868	0.363	6.75987e-100	Nr2f2	10
Aff3	2.07796e-103	1.05581	0.613	0.145	4.61119e-99	Aff3	10
Twist2	6.56555e-101	0.732188	0.582	0.141	1.45696e-96	Twist2	10
Islr1	3.48582e-100	1.09831	0.784	0.25	7.73539e-96	Islr	10
Ndrg2	1.78628e-99	0.957473	0.606	0.158	3.96393e-95	Ndrg2	10
Cacnb2	3.55544e-99	1.31396	0.533	0.116	7.88989e-95	Cacnb2	10
Htra1	5.93921e-99	0.98869	0.686	0.197	1.31797e-94	Htra1	10
Nr1d1	2.36851e-98	0.790643	0.617	0.163	5.25595e-94	Nr1d1	10
Zbtb201	5.68866e-98	2.20784	0.969	0.783	1.26237e-93	Zbtb20	10
Bgn2	3.16007e-97	1.4141	0.983	0.475	7.01251e-93	Bgn	10
Cpe	9.96465e-97	0.911776	0.512	0.108	2.21126e-92	Cpe	10
Acss3	1.14111e-95	0.633081	0.502	0.103	2.53224e-91	Acss3	10
Rbms31	1.70192e-95	1.57599	0.815	0.305	3.77672e-91	Rbms3	10
Prrx2	9.18545e-94	0.733484	0.61	0.156	2.03834e-89	Prrx2	10
Cdh111	1.40363e-93	1.49759	0.714	0.234	3.1148e-89	Cdh11	10
Hoxa11os1	4.86258e-93	0.914914	0.693	0.223	1.07906e-88	Hoxa11os	10
A4galt	4.18746e-92	0.732699	0.638	0.182	9.29239e-88	A4galt	10
Ifitm1	5.31737e-92	1.6392	0.864	0.393	1.17998e-87	Ifitm1	10
Cebpd2	8.58612e-92	1.6244	0.969	0.55	1.90535e-87	Cebpd	10
C1qtnf71	1.1983e-91	1.12181	0.627	0.173	2.65914e-87	C1qtnf7	10
Hmgcs2	1.88046e-91	0.752273	0.589	0.15	4.17292e-87	Hmgcs2	10
Ddr21	2.81742e-91	0.890788	0.697	0.204	6.25214e-87	Ddr2	10
Aldh1a11	6.96814e-90	1.34044	0.735	0.264	1.5463e-85	Aldh1a1	10
Naaladl21	8.67333e-90	1.34732	0.784	0.283	1.9247e-85	Naaladl2	10
Scarf2	2.19519e-89	0.723189	0.61	0.165	4.87135e-85	Scarf2	10
Cdc42bpa	2.27265e-89	0.875417	0.721	0.237	5.04325e-85	Cdc42bpa	10
Klf91	8.88535e-89	1.37773	0.868	0.429	1.97175e-84	Klf9	10
P3h31	1.57667e-88	0.718571	0.728	0.233	3.49879e-84	P3h3	10
Ppic1	6.79814e-88	0.757312	0.725	0.229	1.50857e-83	Ppic	10
Glis2	2.18881e-87	0.571055	0.61	0.164	4.85718e-83	Glis2	10
Matn21	3.38032e-85	1.25292	0.892	0.372	7.50126e-81	Matn2	10
Mgp2	6.74128e-84	1.99291	0.99	0.806	1.49596e-79	Mgp	10
Cpxm2	9.43728e-84	0.831106	0.578	0.151	2.09423e-79	Cpxm2	10
Cacna2d11	1.09835e-83	0.692734	0.659	0.193	2.43734e-79	Cacna2d1	10
Khdrbs3	1.48802e-83	0.715645	0.634	0.187	3.30206e-79	Khdrbs3	10
Cygb1	2.15197e-83	1.39757	0.85	0.362	4.77543e-79	Cygb	10
Gstm51	1.99002e-82	1.08716	0.767	0.299	4.41605e-78	Gstm5	10
Rarres22	7.06144e-82	1.12408	0.889	0.349	1.567e-77	Rarres2	10
Fscn1	2.17382e-80	0.643363	0.603	0.171	4.82393e-76	Fscn1	10
Mxra81	3.09594e-80	0.933901	0.801	0.31	6.8702e-76	Mxra8	10
Nxn1	3.40432e-80	1.25635	0.725	0.278	7.55453e-76	Nxn	10
Plpp31	3.76193e-80	1.6318	0.861	0.386	8.34811e-76	Plpp3	10
Pam1	3.80412e-80	1.12486	0.892	0.448	8.44173e-76	Pam	10
Snhg182	7.80519e-80	1.15144	0.861	0.37	1.73205e-75	Snhg18	10
Klhl29	1.45724e-79	0.866069	0.516	0.127	3.23377e-75	Klhl29	10
Pawr	6.15181e-79	0.519789	0.551	0.138	1.36515e-74	Pawr	10
Nsmce3	3.5855e-77	1.01684	0.672	0.255	7.95659e-73	Nsmce3	10
Fxyd11	6.29058e-77	0.749093	0.84	0.303	1.39594e-72	Fxyd1	10
Pdgfd	1.32756e-76	1.32678	0.672	0.233	2.94599e-72	Pdgfd	10
Adamtsl11	1.62695e-76	1.78632	0.693	0.239	3.61037e-72	Adamtsl1	10
Tmem1001	1.64863e-76	1.11257	0.652	0.205	3.65847e-72	Tmem100	10
Adgra2	1.90526e-76	0.556889	0.544	0.146	4.22797e-72	Adgra2	10
Dnm1	3.1559e-76	0.495147	0.554	0.153	7.00325e-72	Dnm1	10
Ror2	1.98075e-75	0.636709	0.516	0.132	4.39549e-71	Ror2	10
Serpinh11	4.90453e-75	0.997794	0.895	0.393	1.08836e-70	Serpinh1	10
Rab341	6.24084e-75	0.650136	0.707	0.244	1.3849e-70	Rab34	10
Auts21	1.04717e-74	1.35096	0.707	0.261	2.32378e-70	Auts2	10
Timp3	1.37163e-74	1.14247	0.843	0.375	3.04378e-70	Timp3	10
Lhfp1	9.56483e-74	1.00251	0.7	0.242	2.12253e-69	Lhfp	10
Chpf1	1.13182e-73	0.715017	0.693	0.252	2.51162e-69	Chpf	10
Cachd1	1.90299e-73	0.831589	0.575	0.169	4.22292e-69	Cachd1	10
9530026P05Rik	4.29642e-73	1.215	0.652	0.22	9.5342e-69	9530026P05Rik	10
Wwtr11	7.38587e-73	1.00447	0.777	0.314	1.639e-68	Wwtr1	10
Thy1	4.06305e-72	1.37761	0.669	0.244	9.01631e-68	Thy1	10
Ptgis1	6.51241e-72	0.813451	0.76	0.27	1.44517e-67	Ptgis	10
Lpar11	6.89796e-72	0.914301	0.7	0.259	1.53073e-67	Lpar1	10
Ecm12	2.46533e-71	1.23107	0.895	0.462	5.47082e-67	Ecm1	10
Csmd1	7.87859e-71	1.67849	0.544	0.16	1.74834e-66	Csmd1	10
Bok1	2.64836e-70	0.746974	0.589	0.19	5.87697e-66	Bok	10
Mir99ahg1	2.77547e-70	1.41022	0.819	0.382	6.15906e-66	Mir99ahg	10
Fzd11	4.00463e-70	1.19571	0.669	0.262	8.88668e-66	Fzd1	10
Mpdz	4.42646e-70	0.51052	0.554	0.158	9.82276e-66	Mpdz	10
Hoxa10	6.02921e-70	0.627478	0.554	0.17	1.33794e-65	Hoxa10	10
Fzd2	7.36795e-70	0.561287	0.561	0.162	1.63502e-65	Fzd2	10
Bicc11	8.50041e-70	1.05189	0.78	0.311	1.88633e-65	Bicc1	10
Efemp11	1.72663e-69	1.21504	0.805	0.34	3.83156e-65	Efemp1	10
Mxra71	1.94582e-69	0.912378	0.721	0.3	4.31797e-65	Mxra7	10
Fmo11	2.74105e-69	0.498153	0.571	0.165	6.08266e-65	Fmo1	10
Il1r11	2.69031e-68	1.0913	0.735	0.311	5.97008e-64	Il1r1	10
Nfic1	1.60287e-67	0.945819	0.801	0.431	3.55693e-63	Nfic	10
Tcf4	4.45998e-67	1.33606	0.875	0.541	9.89713e-63	Tcf4	10
Amotl1	4.87989e-67	0.564751	0.585	0.184	1.0829e-62	Amotl1	10
Tbx3	8.29056e-67	0.665532	0.589	0.192	1.83976e-62	Tbx3	10
Gstm11	1.08644e-66	1.21866	0.819	0.406	2.41092e-62	Gstm1	10
Focad	2.33062e-66	0.846984	0.516	0.157	5.17187e-62	Focad	10
Cald11	2.84316e-66	0.954949	0.784	0.343	6.30925e-62	Cald1	10
Rhob	2.86367e-66	1.003	0.892	0.537	6.35476e-62	Rhob	10
Fermt21	3.22823e-66	0.95887	0.767	0.322	7.16376e-62	Fermt2	10
Fhl1	7.67977e-66	0.544537	0.551	0.162	1.70422e-61	Fhl1	10
Mpzl1	2.05496e-65	0.444557	0.502	0.142	4.56015e-61	Mpzl1	10
Gsn1	7.23321e-65	1.43601	0.983	0.815	1.60512e-60	Gsn	10
Csrp11	7.96148e-65	1.18405	0.864	0.479	1.76673e-60	Csrp1	10
Gas61	8.95229e-65	1.19587	0.899	0.475	1.9866e-60	Gas6	10
Mllt3	9.14202e-65	1.24289	0.76	0.343	2.02871e-60	Mllt3	10
Ar1	1.37132e-64	1.03065	0.822	0.396	3.0431e-60	Ar	10
Golm2	5.80379e-64	0.488376	0.544	0.167	1.28792e-59	Golm2	10
Vcan1	8.56645e-64	1.00748	0.721	0.286	1.90098e-59	Vcan	10
Tuba1a1	1.72555e-63	1.06302	0.909	0.518	3.82916e-59	Tuba1a	10
Col6a21	1.97147e-63	0.758717	0.819	0.328	4.3749e-59	Col6a2	10
Eln	2.69382e-63	1.42058	0.537	0.165	5.97787e-59	Eln	10
Sdc21	1.0946e-62	0.729865	0.669	0.258	2.42902e-58	Sdc2	10
Add31	1.10678e-62	1.26069	0.822	0.464	2.45605e-58	Add3	10
Inf2	1.58085e-62	0.523281	0.54	0.171	3.50807e-58	Inf2	10
Nedd41	2.25247e-62	0.902948	0.93	0.56	4.99845e-58	Nedd4	10
Parva1	2.61534e-62	0.831781	0.746	0.316	5.80369e-58	Parva	10
Laptm4a1	3.54333e-62	0.945843	0.937	0.732	7.863e-58	Laptm4a	10
Fbn11	1.50565e-61	0.720263	0.767	0.302	3.3412e-57	Fbn1	10
Gem1	1.91143e-61	1.06701	0.753	0.334	4.24165e-57	Gem	10
Fgfr11	2.78251e-61	0.833217	0.76	0.328	6.17466e-57	Fgfr1	10
Cxcl14	5.14413e-61	1.37424	0.854	0.416	1.14153e-56	Cxcl14	10
Col6a11	1.23505e-60	0.69792	0.857	0.369	2.7407e-56	Col6a1	10
Igfbp72	1.78262e-60	1.03797	0.986	0.59	3.95581e-56	Igfbp7	10
Thsd7a1	1.84645e-60	0.842786	0.679	0.255	4.09745e-56	Thsd7a	10
Pkd21	2.801e-60	0.537668	0.662	0.256	6.21571e-56	Pkd2	10
Rhoj1	2.97228e-60	0.631443	0.718	0.271	6.59578e-56	Rhoj	10
Fkbp91	1.09116e-59	0.606577	0.777	0.325	2.4214e-55	Fkbp9	10
Pard3b1	1.19369e-59	0.876428	0.718	0.29	2.64891e-55	Pard3b	10
Dlc11	1.78803e-59	0.927468	0.655	0.233	3.96782e-55	Dlc1	10
Camk2n11	1.83642e-59	0.788365	0.683	0.283	4.0752e-55	Camk2n1	10
Twsg11	2.38728e-59	0.577453	0.662	0.267	5.29761e-55	Twsg1	10
Gdf101	2.53566e-59	0.866652	0.638	0.235	5.62688e-55	Gdf10	10
Msrb3	5.09744e-59	0.570907	0.582	0.196	1.13117e-54	Msrb3	10
Lmo4	1.10148e-58	1.03308	0.843	0.515	2.44429e-54	Lmo4	10
Col5a21	4.44873e-58	0.669113	0.812	0.337	9.87218e-54	Col5a2	10
Gulp11	4.81333e-58	0.579531	0.554	0.176	1.06813e-53	Gulp1	10
Samd41	4.94442e-58	1.23433	0.7	0.288	1.09722e-53	Samd4	10
Ckb1	5.10591e-58	0.898762	0.829	0.407	1.13305e-53	Ckb	10
Tspan3	5.20353e-58	0.750167	0.822	0.453	1.15471e-53	Tspan3	10
Sptbn11	7.20239e-58	0.912088	0.909	0.596	1.59828e-53	Sptbn1	10
Skp1	7.64781e-58	0.80874	0.833	0.508	1.69713e-53	Skp1	10
Ralgps21	9.7432e-58	0.685824	0.676	0.28	2.16211e-53	Ralgps2	10
Smarca21	1.83087e-57	0.91358	0.822	0.505	4.06289e-53	Smarca2	10
Adamts21	2.31297e-57	0.56386	0.672	0.249	5.13272e-53	Adamts2	10
Atf5	2.50417e-57	0.688578	0.603	0.217	5.55701e-53	Atf5	10
Zfp5031	2.55692e-57	0.613818	0.617	0.231	5.67405e-53	Zfp503	10
Aldh21	3.03836e-57	1.02226	0.868	0.537	6.74243e-53	Aldh2	10
Arhgap61	4.27757e-57	1.15561	0.655	0.27	9.49235e-53	Arhgap6	10
Calu1	5.56809e-57	0.753134	0.868	0.519	1.23562e-52	Calu	10
Rbfox21	6.78317e-57	0.838131	0.679	0.291	1.50525e-52	Rbfox2	10
Socs1	7.95105e-57	0.757974	0.631	0.247	1.76442e-52	Socs1	10
Magi1	9.09267e-57	1.036	0.725	0.319	2.01776e-52	Magi1	10
Gadd45g2	1.3711e-56	1.24775	0.913	0.581	3.0426e-52	Gadd45g	10
Abi3bp1	5.11306e-56	1.3426	0.54	0.183	1.13464e-51	Abi3bp	10
Rora1	5.38342e-56	1.05499	0.798	0.417	1.19464e-51	Rora	10
Zeb1	7.3593e-56	1.17405	0.829	0.442	1.6331e-51	Zeb1	10
Col4a21	8.06567e-56	0.655718	0.725	0.293	1.78985e-51	Col4a2	10
Prrx11	1.77199e-55	0.432608	0.711	0.255	3.93223e-51	Prrx1	10
Col1a11	1.83164e-55	0.432357	0.958	0.535	4.06459e-51	Col1a1	10
Fmo21	5.1163e-55	0.997263	0.721	0.308	1.13536e-50	Fmo2	10
Rasl11a	8.04199e-55	0.916539	0.509	0.168	1.7846e-50	Rasl11a	10
Zcchc14	1.28511e-54	0.497219	0.519	0.174	2.85179e-50	Zcchc14	10
Ccdc85b1	3.23383e-54	0.884757	0.735	0.382	7.17619e-50	Ccdc85b	10
Cnn31	4.00807e-54	0.739014	0.794	0.396	8.8943e-50	Cnn3	10
Tgfbr31	4.25249e-54	0.922849	0.742	0.318	9.43671e-50	Tgfbr3	10
Sorbs1	4.3493e-54	0.727059	0.512	0.165	9.65153e-50	Sorbs1	10
Mt22	4.60566e-54	1.12247	0.983	0.731	1.02204e-49	Mt2	10
2001-06-01	1.56276e-53	1.03929	0.99	0.881	3.46792e-49	Jun	10
Dclk1	2.42247e-53	0.723018	0.54	0.182	5.37571e-49	Dclk1	10
Wt11	3.67813e-53	0.606263	0.509	0.164	8.16214e-49	Wt1	10
Col4a11	3.91994e-53	0.805832	0.794	0.366	8.69874e-49	Col4a1	10
Mid1ip1	6.38642e-53	0.647279	0.655	0.287	1.41721e-48	Mid1ip1	10
Dpysl31	6.79468e-53	0.716406	0.683	0.278	1.50781e-48	Dpysl3	10
Mylk	7.47424e-53	0.603908	0.502	0.159	1.65861e-48	Mylk	10
Col1a21	1.05869e-52	0.547469	0.951	0.55	2.34935e-48	Col1a2	10
Spry1	1.33925e-52	0.665732	0.505	0.17	2.97192e-48	Spry1	10
Fos1	3.47784e-52	1.10183	0.993	0.943	7.71767e-48	Fos	10
Arhgef25	3.48147e-52	0.370052	0.505	0.161	7.72574e-48	Arhgef25	10
Calcrl	3.78109e-52	0.583063	0.544	0.188	8.39062e-48	Calcrl	10
Ryk1	4.26488e-52	0.506853	0.645	0.262	9.46419e-48	Ryk	10
Ndn1	4.35646e-52	0.48176	0.547	0.182	9.66742e-48	Ndn	10
Emilin11	4.81655e-52	0.574658	0.613	0.239	1.06884e-47	Emilin1	10
Bnc21	1.26718e-51	0.645018	0.554	0.188	2.812e-47	Bnc2	10
Lgals12	1.34995e-51	1.04553	0.955	0.697	2.99567e-47	Lgals1	10
Heg11	1.76152e-51	0.720985	0.746	0.334	3.90898e-47	Heg1	10
Fkbp71	1.80251e-51	0.502305	0.676	0.265	3.99996e-47	Fkbp7	10
Phldb1	9.46071e-51	0.531887	0.589	0.228	2.09943e-46	Phldb1	10
Entpd22	1.0985e-50	0.6441	0.801	0.349	2.43767e-46	Entpd2	10
Dstn	1.12755e-50	0.971706	0.92	0.707	2.50214e-46	Dstn	10
Gfpt21	1.14841e-50	0.598128	0.7	0.283	2.54843e-46	Gfpt2	10
Col18a1	5.18891e-50	0.814386	0.523	0.186	1.15147e-45	Col18a1	10
Rcn31	5.6443e-50	0.579201	0.777	0.357	1.25253e-45	Rcn3	10
Irf11	1.101e-49	1.12936	0.847	0.547	2.44322e-45	Irf1	10
Cavin11	1.12004e-49	0.549385	0.749	0.32	2.48549e-45	Cavin1	10
Laptm4b1	1.12788e-49	0.590885	0.617	0.253	2.50289e-45	Laptm4b	10
Bag31	1.20286e-49	0.788701	0.756	0.396	2.66926e-45	Bag3	10
Antxr11	1.42119e-49	0.475572	0.568	0.199	3.15376e-45	Antxr1	10
Mrc21	1.42605e-49	0.457385	0.554	0.194	3.16456e-45	Mrc2	10
Phlda32	1.46695e-49	0.598778	0.669	0.268	3.25531e-45	Phlda3	10
Setbp11	1.57017e-49	0.971308	0.767	0.37	3.48437e-45	Setbp1	10
Cavin32	3.24559e-49	0.608404	0.805	0.348	7.20228e-45	Cavin3	10
Tns2	3.3544e-49	0.358499	0.551	0.193	7.44374e-45	Tns2	10
Arhgap42	3.57476e-49	0.601301	0.516	0.178	7.93274e-45	Arhgap42	10
Sparc1	5.50025e-49	0.335024	0.972	0.586	1.22056e-44	Sparc	10
Tcf7l11	9.98892e-49	0.493804	0.519	0.177	2.21664e-44	Tcf7l1	10
Nfix1	1.20761e-48	0.842433	0.808	0.475	2.67981e-44	Nfix	10
Egr11	1.66875e-48	0.967709	0.993	0.877	3.70312e-44	Egr1	10
Vasn	1.70674e-48	0.41403	0.554	0.204	3.78743e-44	Vasn	10
Tusc3	2.17851e-48	0.65003	0.767	0.408	4.83434e-44	Tusc3	10
Ptpn13	2.28826e-48	0.568024	0.585	0.226	5.07787e-44	Ptpn13	10
Cd2482	2.43972e-48	0.517933	0.676	0.26	5.41398e-44	Cd248	10
Akap121	5.05933e-48	0.881099	0.589	0.229	1.12272e-43	Akap12	10
Itgbl1	5.12402e-48	1.48587	0.505	0.18	1.13707e-43	Itgbl1	10
Pcdh9	1.88955e-47	1.64583	0.537	0.206	4.19309e-43	Pcdh9	10
Thra1	2.22794e-47	0.403299	0.627	0.256	4.94401e-43	Thra	10
Nhsl21	2.27247e-47	0.804804	0.578	0.222	5.04283e-43	Nhsl2	10
Arhgef40	2.63904e-47	0.406799	0.512	0.183	5.85628e-43	Arhgef40	10
Arhgap29	6.00273e-47	0.612768	0.557	0.215	1.33207e-42	Arhgap29	10
Rnd31	6.54633e-47	0.68291	0.648	0.279	1.4527e-42	Rnd3	10
Selenom2	9.88578e-47	0.443784	0.868	0.415	2.19375e-42	Selenom	10
Arhgef121	1.09913e-46	0.848165	0.774	0.43	2.43907e-42	Arhgef12	10
Rbp12	1.70062e-46	0.634656	0.895	0.434	3.77384e-42	Rbp1	10
Hspg21	1.95838e-46	0.524044	0.697	0.296	4.34585e-42	Hspg2	10
Tpm21	2.47835e-46	0.567148	0.627	0.245	5.49971e-42	Tpm2	10
Sphk1	2.49584e-46	0.528665	0.523	0.192	5.53851e-42	Sphk1	10
Ptms1	2.94985e-46	0.766058	0.941	0.672	6.54602e-42	Ptms	10
Rbpms1	3.32896e-46	0.918192	0.749	0.4	7.3873e-42	Rbpms	10
Nid11	4.05708e-46	0.508055	0.742	0.314	9.00306e-42	Nid1	10
Morf4l21	4.91866e-46	0.810617	0.85	0.614	1.0915e-41	Morf4l2	10
Tanc1	6.2009e-46	0.706522	0.54	0.21	1.37604e-41	Tanc1	10
Pbx11	6.98995e-46	1.07516	0.868	0.543	1.55114e-41	Pbx1	10
St7	8.92396e-46	0.561291	0.603	0.248	1.98032e-41	St7	10
Lrrc58	1.23778e-45	0.690854	0.791	0.478	2.74677e-41	Lrrc58	10
Colec121	2.40319e-45	0.744751	0.721	0.319	5.33292e-41	Colec12	10
Map4k5	2.41363e-45	0.489154	0.592	0.247	5.3561e-41	Map4k5	10
Col5a11	3.42952e-45	0.434286	0.711	0.298	7.61044e-41	Col5a1	10
Parp8	4.12811e-45	1.55186	0.718	0.411	9.1607e-41	Parp8	10
Loxl11	5.03009e-45	0.625447	0.62	0.252	1.11623e-40	Loxl1	10
Pgrmc11	6.20069e-45	0.659838	0.78	0.445	1.376e-40	Pgrmc1	10
Tead11	7.38488e-45	0.689178	0.627	0.27	1.63878e-40	Tead1	10
Gja1	9.05406e-45	0.743107	0.537	0.202	2.00919e-40	Gja1	10
Fblim1	1.28177e-44	0.542664	0.526	0.208	2.84437e-40	Fblim1	10
Eva1b2	1.55723e-44	0.722683	0.718	0.379	3.45565e-40	Eva1b	10
Ehd21	1.96308e-44	0.386137	0.568	0.214	4.35627e-40	Ehd2	10
Prnp1	3.05165e-44	0.521447	0.7	0.319	6.77192e-40	Prnp	10
Fstl11	3.98143e-44	0.425991	0.875	0.413	8.8352e-40	Fstl1	10
Ttc281	4.85793e-44	0.657368	0.683	0.319	1.07802e-39	Ttc28	10
Slc29a1	1.43304e-43	0.621914	0.648	0.308	3.18007e-39	Slc29a1	10
Gng111	1.55972e-43	0.363007	0.655	0.271	3.46117e-39	Gng11	10
Creb3l2	4.98502e-43	0.531075	0.655	0.302	1.10623e-38	Creb3l2	10
Spon11	9.76758e-43	0.643138	0.589	0.247	2.16752e-38	Spon1	10
Ctsk1	1.03263e-42	0.381532	0.645	0.254	2.29151e-38	Ctsk	10
Sox51	1.08159e-42	0.515895	0.54	0.199	2.40015e-38	Sox5	10
Maged11	1.22931e-42	0.568987	0.805	0.415	2.72796e-38	Maged1	10
Rcn11	1.24711e-42	0.479691	0.7	0.335	2.76745e-38	Rcn1	10
Usp53	2.9037e-42	0.726556	0.564	0.244	6.44359e-38	Usp53	10
Mfap21	3.7238e-42	0.3406	0.554	0.201	8.26349e-38	Mfap2	10
Mt12	7.15642e-42	0.968363	0.986	0.9	1.58808e-37	Mt1	10
Plcl1	1.03008e-41	0.966948	0.568	0.234	2.28586e-37	Plcl1	10
Olfml31	1.17652e-41	0.690565	0.808	0.421	2.61082e-37	Olfml3	10
Cgnl1	1.72119e-41	0.459411	0.589	0.246	3.8195e-37	Cgnl1	10
Pla1a1	1.81567e-41	0.684217	0.631	0.281	4.02915e-37	Pla1a	10
Smim412	2.9879e-41	0.492052	0.544	0.208	6.63044e-37	Smim41	10
Mmp141	3.56478e-41	0.60788	0.704	0.345	7.9106e-37	Mmp14	10
Col3a11	3.72871e-41	0.302674	0.955	0.593	8.27438e-37	Col3a1	10
Carmil1	1.03882e-40	0.533751	0.564	0.228	2.30525e-36	Carmil1	10
Npdc12	1.17322e-40	0.547797	0.742	0.351	2.60348e-36	Npdc1	10
Osmr1	1.19792e-40	1.07654	0.606	0.276	2.65831e-36	Osmr	10
Pja1	1.75511e-40	0.423711	0.54	0.222	3.89475e-36	Pja1	10
Cyth31	3.06837e-40	0.628037	0.679	0.345	6.80903e-36	Cyth3	10
Cd341	7.98227e-40	0.617696	0.662	0.289	1.77135e-35	Cd34	10
Tpst11	1.16625e-39	0.36664	0.551	0.221	2.58803e-35	Tpst1	10
Cpne81	1.86248e-39	0.715541	0.624	0.286	4.13303e-35	Cpne8	10
Igfbp51	2.10022e-39	1.63817	0.76	0.457	4.6606e-35	Igfbp5	10
Pard31	2.16029e-39	0.526576	0.679	0.315	4.79391e-35	Pard3	10
Klf41	3.05298e-39	0.998998	0.941	0.691	6.77488e-35	Klf4	10
Ror11	3.76085e-39	0.566021	0.599	0.248	8.34571e-35	Ror1	10
Ubtd21	4.91454e-39	0.396577	0.519	0.2	1.09059e-34	Ubtd2	10
Atp8b1	5.90201e-39	0.626019	0.568	0.244	1.30971e-34	Atp8b1	10
Pid11	6.47965e-39	1.04995	0.833	0.559	1.4379e-34	Pid1	10
Large11	7.66032e-39	0.613214	0.676	0.34	1.6999e-34	Large1	10
Tjp1	9.70967e-39	0.412426	0.617	0.268	2.15467e-34	Tjp1	10
Ehbp11	1.07581e-38	0.660862	0.631	0.292	2.38732e-34	Ehbp1	10
Hspa1a1	1.212e-38	0.672793	0.76	0.383	2.68956e-34	Hspa1a	10
Plekha51	1.72217e-38	0.618635	0.652	0.311	3.82166e-34	Plekha5	10
Gkap1	1.80261e-38	0.411459	0.554	0.239	4.00017e-34	Gkap1	10
Socs31	1.85546e-38	0.726397	0.958	0.747	4.11745e-34	Socs3	10
Tnfsf121	5.67736e-38	0.513409	0.676	0.327	1.25986e-33	Tnfsf12	10
Ece1	7.09661e-38	0.596237	0.62	0.304	1.57481e-33	Ece1	10
Rps6ka5	7.50065e-38	0.514083	0.557	0.232	1.66447e-33	Rps6ka5	10
Prickle11	1.28494e-37	0.539268	0.592	0.257	2.8514e-33	Prickle1	10
Pmp221	1.54895e-37	0.644489	0.77	0.408	3.43729e-33	Pmp22	10
Anxa51	1.56849e-37	0.753865	0.909	0.703	3.48063e-33	Anxa5	10
Tceal81	1.84022e-37	0.466225	0.697	0.346	4.08362e-33	Tceal8	10
Id32	2.32043e-37	0.836828	0.882	0.535	5.14926e-33	Id3	10
Ghr1	3.02094e-37	0.626982	0.544	0.232	6.70377e-33	Ghr	10
Ptprk	9.61741e-37	0.604793	0.669	0.31	2.1342e-32	Ptprk	10
C1s11	1.53873e-36	0.301327	0.84	0.392	3.41459e-32	C1s1	10
Dip2c1	1.92504e-36	0.685654	0.683	0.359	4.27187e-32	Dip2c	10
Exoc6b	2.6545e-36	0.747565	0.76	0.456	5.89059e-32	Exoc6b	10
Golim4	3.5791e-36	0.464273	0.603	0.276	7.94239e-32	Golim4	10
Gas52	6.74546e-36	0.714759	0.958	0.792	1.49688e-31	Gas5	10
Oaf1	8.15621e-36	0.395675	0.544	0.224	1.80994e-31	Oaf	10
Gpx81	8.97646e-36	0.301006	0.659	0.287	1.99197e-31	Gpx8	10
Rtl8a	1.02819e-35	0.356317	0.512	0.205	2.28165e-31	Rtl8a	10
Ank3	1.39416e-35	0.716917	0.62	0.292	3.09378e-31	Ank3	10
Yap1	1.70747e-35	0.6543	0.554	0.251	3.78904e-31	Yap1	10
Dnaja11	1.8475e-35	0.661187	0.948	0.778	4.09979e-31	Dnaja1	10
Atp2b4	1.99487e-35	0.26865	0.61	0.256	4.42681e-31	Atp2b4	10
Tshz1	7.93925e-35	0.568579	0.624	0.318	1.7618e-30	Tshz1	10
Plcb1	9.79491e-35	0.671531	0.54	0.229	2.17359e-30	Plcb1	10
Lix1l1	1.91609e-34	0.360791	0.564	0.252	4.25199e-30	Lix1l	10
Tns11	1.92285e-34	0.437089	0.613	0.285	4.267e-30	Tns1	10
Plat1	1.9259e-34	0.982504	0.714	0.386	4.27377e-30	Plat	10
Txndc51	2.46478e-34	0.427995	0.749	0.423	5.46959e-30	Txndc5	10
Sntb21	2.65789e-34	0.864075	0.767	0.471	5.89812e-30	Sntb2	10
Sdc1	3.06752e-34	0.366495	0.551	0.237	6.80713e-30	Sdc1	10
Tspan9	3.3183e-34	0.475316	0.509	0.215	7.36364e-30	Tspan9	10
Prelp1	3.35373e-34	0.54319	0.666	0.322	7.44226e-30	Prelp	10
Zfp36l11	5.33546e-34	0.720012	0.958	0.813	1.18399e-29	Zfp36l1	10
Luzp1	1.46093e-33	0.754805	0.697	0.414	3.24194e-29	Luzp1	10
Plac92	1.78923e-33	0.382951	0.941	0.538	3.97049e-29	Plac9	10
Acvr1	1.98037e-33	0.44569	0.505	0.223	4.39463e-29	Acvr1	10
Lifr	2.73106e-33	0.499984	0.578	0.261	6.0605e-29	Lifr	10
Sec62	4.83297e-33	0.547945	0.895	0.72	1.07248e-28	Sec62	10
Serpinf12	4.94104e-33	0.425022	0.801	0.391	1.09647e-28	Serpinf1	10
Hspa1b	5.18751e-33	0.525517	0.69	0.362	1.15116e-28	Hspa1b	10
Nav11	5.79429e-33	0.582512	0.763	0.437	1.28581e-28	Nav1	10
Tfpi	6.69056e-33	0.336119	0.53	0.227	1.4847e-28	Tfpi	10
ENSMUSG000001208491	8.70452e-33	0.442507	0.61	0.301	1.93162e-28	ENSMUSG00000120849	10
Ikbip1	1.48441e-32	0.353693	0.564	0.265	3.29405e-28	Ikbip	10
Ptprs	1.69937e-32	0.437641	0.575	0.287	3.77106e-28	Ptprs	10
Gna111	3.28442e-32	0.396181	0.582	0.283	7.28846e-28	Gna11	10
Tspan41	3.90103e-32	0.413243	0.645	0.318	8.65677e-28	Tspan4	10
Zcchc241	4.40983e-32	0.463384	0.613	0.312	9.78586e-28	Zcchc24	10
Pttg1ip1	8.24444e-32	0.477393	0.784	0.497	1.82952e-27	Pttg1ip	10
Esr1	1.04238e-31	0.550124	0.512	0.229	2.31314e-27	Esr1	10
Aldh7a1	1.10001e-31	0.402416	0.544	0.254	2.44104e-27	Aldh7a1	10
Axl1	1.11528e-31	0.428116	0.78	0.428	2.47491e-27	Axl	10
Acadsb1	1.20527e-31	0.458238	0.578	0.285	2.67461e-27	Acadsb	10
C21	1.40347e-31	0.342744	0.557	0.236	3.11445e-27	C2	10
Farp1	1.422e-31	0.427955	0.596	0.281	3.15555e-27	Farp1	10
Gnas1	1.50097e-31	0.487773	0.986	0.852	3.3308e-27	Gnas	10
Dynll12	1.94348e-31	0.634355	0.923	0.726	4.31278e-27	Dynll1	10
Pls3	2.20745e-31	0.306253	0.568	0.256	4.89854e-27	Pls3	10
Slc25a42	2.95186e-31	0.584284	0.885	0.609	6.55048e-27	Slc25a4	10
Eid1	4.29749e-31	0.539819	0.784	0.521	9.53657e-27	Eid1	10
Pkd1	4.80076e-31	0.326834	0.568	0.274	1.06534e-26	Pkd1	10
Adamts11	6.002e-31	0.387804	0.648	0.317	1.3319e-26	Adamts1	10
Ckap41	6.00497e-31	0.409173	0.714	0.386	1.33256e-26	Ckap4	10
Itpr1	2.16688e-30	0.67173	0.707	0.395	4.80852e-26	Itpr1	10
Rhoc2	2.21936e-30	0.599389	0.78	0.464	4.92498e-26	Rhoc	10
Topors	2.25896e-30	0.568839	0.596	0.325	5.01286e-26	Topors	10
Nup210l	2.48948e-30	0.627899	0.554	0.274	5.52441e-26	Nup210l	10
Arl4a1	2.55822e-30	0.492227	0.652	0.36	5.67694e-26	Arl4a	10
Fosb1	3.07448e-30	0.8478	0.955	0.871	6.82257e-26	Fosb	10
Ncoa1	3.10659e-30	0.587114	0.735	0.463	6.89384e-26	Ncoa1	10
Tmem159	4.23275e-30	0.382791	0.599	0.304	9.39291e-26	Tmem159	10
Fndc3b1	4.27657e-30	0.626457	0.875	0.662	9.49013e-26	Fndc3b	10
Ramp21	6.61318e-30	0.524898	0.54	0.236	1.46753e-25	Ramp2	10
Plod11	1.16951e-29	0.464115	0.582	0.302	2.59525e-25	Plod1	10
Ctdsp21	1.28187e-29	0.413922	0.767	0.482	2.8446e-25	Ctdsp2	10
Ephx1	1.3198e-29	0.379358	0.512	0.226	2.92877e-25	Ephx1	10
Slc7a8	1.64391e-29	0.361672	0.533	0.246	3.648e-25	Slc7a8	10
Acyp2	3.08936e-29	0.419814	0.523	0.246	6.8556e-25	Acyp2	10
Isyna1	3.28342e-29	0.616335	0.557	0.286	7.28623e-25	Isyna1	10
Cd632	3.59463e-29	0.57392	0.951	0.753	7.97684e-25	Cd63	10
Pink1	4.89115e-29	0.365737	0.61	0.315	1.08539e-24	Pink1	10
Fam102b1	5.32417e-29	0.41338	0.714	0.401	1.18149e-24	Fam102b	10
Pros11	7.25056e-29	0.417979	0.659	0.344	1.60897e-24	Pros1	10
Mprip	9.82635e-29	0.480627	0.749	0.481	2.18057e-24	Mprip	10
Cbx51	1.17449e-28	0.34767	0.62	0.319	2.60631e-24	Cbx5	10
Ddah22	1.24511e-28	0.420968	0.693	0.362	2.76301e-24	Ddah2	10
Smc1a1	1.43619e-28	0.56422	0.756	0.501	3.18704e-24	Smc1a	10
Nenf2	1.44659e-28	0.269882	0.861	0.535	3.21012e-24	Nenf	10
Akt3	1.82657e-28	0.463921	0.613	0.313	4.05334e-24	Akt3	10
Vezf1	2.29333e-28	0.372861	0.659	0.368	5.08912e-24	Vezf1	10
Nr1d2	2.31705e-28	0.358365	0.537	0.262	5.14176e-24	Nr1d2	10
Crtap1	3.52097e-28	0.256303	0.596	0.284	7.81338e-24	Crtap	10
Dag11	3.6372e-28	0.472704	0.655	0.375	8.07131e-24	Dag1	10
Scd1	3.6534e-28	0.46637	0.571	0.285	8.10727e-24	Scd1	10
Acat11	4.14705e-28	0.520536	0.666	0.389	9.20272e-24	Acat1	10
Erf	4.86012e-28	0.3304	0.516	0.237	1.07851e-23	Erf	10
Lmna1	5.51288e-28	0.593995	0.909	0.66	1.22336e-23	Lmna	10
Rbbp71	5.58941e-28	0.518824	0.801	0.568	1.24035e-23	Rbbp7	10
Man1a1	8.61401e-28	0.52391	0.892	0.632	1.91154e-23	Man1a	10
Cxcl121	9.01016e-28	1.10288	0.557	0.294	1.99944e-23	Cxcl12	10
Cibar1	1.11777e-27	0.281154	0.523	0.239	2.48045e-23	Cibar1	10
Abhd2	1.25218e-27	0.423345	0.787	0.477	2.77872e-23	Abhd2	10
Wipi1	1.26626e-27	0.264741	0.502	0.227	2.80996e-23	Wipi1	10
Ltbp31	2.2265e-27	0.336757	0.662	0.346	4.94083e-23	Ltbp3	10
Pmm12	2.82881e-27	0.312743	0.526	0.249	6.27741e-23	Pmm1	10
Fam114a11	4.58547e-27	0.275635	0.596	0.294	1.01756e-22	Fam114a1	10
Meis11	4.62784e-27	0.624135	0.53	0.263	1.02696e-22	Meis1	10
Maged21	4.65551e-27	0.322881	0.53	0.245	1.03311e-22	Maged2	10
Dtx31	4.76308e-27	0.303905	0.512	0.241	1.05697e-22	Dtx3	10
Nbea	7.34048e-27	0.290579	0.571	0.27	1.62893e-22	Nbea	10
Mast4	8.65594e-27	0.637053	0.544	0.269	1.92084e-22	Mast4	10
Ssbp21	1.26618e-26	0.441533	0.613	0.324	2.80979e-22	Ssbp2	10
Sh3d191	1.75884e-26	0.337088	0.523	0.252	3.90305e-22	Sh3d19	10
Serpinb6a2	2.90097e-26	0.533656	0.861	0.578	6.43755e-22	Serpinb6a	10
S100a62	3.08052e-26	0.758045	0.993	0.921	6.83598e-22	S100a6	10
[truncated: 14,133 more rows]

## Sheet: Supp_table_2
Overlap Results
Collection(s):	MH
# overlaps shown:	34
# genesets in collections:	50
# genes in comparison (n):	500
# genes in universe (N):	42477
Gene Set Name	# Genes in Gene Set (K)	Description	# Genes in Overlap (k)	k/K	p-value	FDR q-value
HALLMARK_EPITHELIAL_MESENCHYMAL_TRANSITION	194	Mouse genes annotated to HALLMARK_EPITHELIAL_MESENCHYMAL_TRANSITION based on orthology mappings provided by the Alliance Genome Consortium	23	0.1186	1.66e-16	8.32e-15
HALLMARK_UV_RESPONSE_DN	144	Mouse genes annotated to HALLMARK_UV_RESPONSE_DN based on orthology mappings provided by the Alliance Genome Consortium	17	0.1181	1.6e-12	4.01e-11
HALLMARK_ANDROGEN_RESPONSE	96	Mouse genes annotated to HALLMARK_ANDROGEN_RESPONSE based on orthology mappings provided by the Alliance Genome Consortium	14	0.1458	8.12e-12	1.35e-10
HALLMARK_HYPOXIA	199	Mouse genes annotated to HALLMARK_HYPOXIA based on orthology mappings provided by the Alliance Genome Consortium	18	0.0905	3.32e-11	4.15e-10
HALLMARK_ADIPOGENESIS	200	Mouse genes annotated to HALLMARK_ADIPOGENESIS based on orthology mappings provided by the Alliance Genome Consortium	17	0.085	3.1e-10	3.1e-09
HALLMARK_MITOTIC_SPINDLE	199	Mouse genes annotated to HALLMARK_MITOTIC_SPINDLE based on orthology mappings provided by the Alliance Genome Consortium	16	0.0804	2.32e-09	1.93e-08
HALLMARK_IL2_STAT5_SIGNALING	199	Mouse genes annotated to HALLMARK_IL2_STAT5_SIGNALING based on orthology mappings provided by the Alliance Genome Consortium	15	0.0754	1.75e-08	1.17e-07
HALLMARK_P53_PATHWAY	200	Mouse genes annotated to HALLMARK_P53_PATHWAY based on orthology mappings provided by the Alliance Genome Consortium	15	0.075	1.88e-08	1.17e-07
HALLMARK_APOPTOSIS	161	Mouse genes annotated to HALLMARK_APOPTOSIS based on orthology mappings provided by the Alliance Genome Consortium	13	0.0807	7e-08	3.89e-07
HALLMARK_ESTROGEN_RESPONSE_LATE	194	Mouse genes annotated to HALLMARK_ESTROGEN_RESPONSE_LATE based on orthology mappings provided by the Alliance Genome Consortium	14	0.0722	9.03e-08	4.51e-07
HALLMARK_ESTROGEN_RESPONSE_EARLY	197	Mouse genes annotated to HALLMARK_ESTROGEN_RESPONSE_EARLY based on orthology mappings provided by the Alliance Genome Consortium	14	0.0711	1.09e-07	4.96e-07
HALLMARK_PROTEIN_SECRETION	94	Mouse genes annotated to HALLMARK_PROTEIN_SECRETION based on orthology mappings provided by the Alliance Genome Consortium	10	0.1064	1.75e-07	7.27e-07
HALLMARK_GLYCOLYSIS	200	Mouse genes annotated to HALLMARK_GLYCOLYSIS based on orthology mappings provided by the Alliance Genome Consortium	13	0.065	8.57e-07	3.29e-06
HALLMARK_FATTY_ACID_METABOLISM	154	Mouse genes annotated to HALLMARK_FATTY_ACID_METABOLISM based on orthology mappings provided by the Alliance Genome Consortium	11	0.0714	2.39e-06	8.53e-06
HALLMARK_XENOBIOTIC_METABOLISM	196	Mouse genes annotated to HALLMARK_XENOBIOTIC_METABOLISM based on orthology mappings provided by the Alliance Genome Consortium	12	0.0612	4.19e-06	1.4e-05
HALLMARK_COMPLEMENT	185	Mouse genes annotated to HALLMARK_COMPLEMENT based on orthology mappings provided by the Alliance Genome Consortium	11	0.0595	1.38e-05	4.31e-05
HALLMARK_OXIDATIVE_PHOSPHORYLATION	195	Mouse genes annotated to HALLMARK_OXIDATIVE_PHOSPHORYLATION based on orthology mappings provided by the Alliance Genome Consortium	11	0.0564	2.25e-05	6.56e-05
HALLMARK_TNFA_SIGNALING_VIA_NFKB	196	Mouse genes annotated to HALLMARK_TNFA_SIGNALING_VIA_NFKB based on orthology mappings provided by the Alliance Genome Consortium	11	0.0561	2.36e-05	6.56e-05
HALLMARK_MTORC1_SIGNALING	199	Mouse genes annotated to HALLMARK_MTORC1_SIGNALING based on orthology mappings provided by the Alliance Genome Consortium	11	0.0553	2.72e-05	7.15e-05
HALLMARK_COAGULATION	134	Mouse genes annotated to HALLMARK_COAGULATION based on orthology mappings provided by the Alliance Genome Consortium	9	0.0672	3.21e-05	8.03e-05
HALLMARK_TGF_BETA_SIGNALING	53	Mouse genes annotated to HALLMARK_TGF_BETA_SIGNALING based on orthology mappings provided by the Alliance Genome Consortium	6	0.1132	3.71e-05	8.83e-05
HALLMARK_ANGIOGENESIS	36	Mouse genes annotated to HALLMARK_ANGIOGENESIS based on orthology mappings provided by the Alliance Genome Consortium	5	0.1389	6.18e-05	0.00014
HALLMARK_HEME_METABOLISM	188	Mouse genes annotated to HALLMARK_HEME_METABOLISM based on orthology mappings provided by the Alliance Genome Consortium	10	0.0532	8.62e-05	0.000187
HALLMARK_MYOGENESIS	199	Mouse genes annotated to HALLMARK_MYOGENESIS based on orthology mappings provided by the Alliance Genome Consortium	10	0.0503	0.000138	0.000287
HALLMARK_PEROXISOME	102	Mouse genes annotated to HALLMARK_PEROXISOME based on orthology mappings provided by the Alliance Genome Consortium	7	0.0686	0.000212	0.000423
HALLMARK_REACTIVE_OXIGEN_SPECIES_PATHWAY	48	Mouse genes annotated to HALLMARK_REACTIVE_OXIGEN_SPECIES_PATHWAY based on orthology mappings provided by the Alliance Genome Consortium	5	0.1042	0.00025	0.000481
HALLMARK_BILE_ACID_METABOLISM	111	Mouse genes annotated to HALLMARK_BILE_ACID_METABOLISM based on orthology mappings provided by the Alliance Genome Consortium	7	0.0631	0.000356	0.000659
HALLMARK_APICAL_SURFACE	44	Mouse genes annotated to HALLMARK_APICAL_SURFACE based on orthology mappings provided by the Alliance Genome Consortium	4	0.0909	0.00177	0.00317
HALLMARK_KRAS_SIGNALING_UP	198	Mouse genes annotated to HALLMARK_KRAS_SIGNALING_UP based on orthology mappings provided by the Alliance Genome Consortium	8	0.0404	0.00253	0.00437
HALLMARK_APICAL_JUNCTION	199	Mouse genes annotated to HALLMARK_APICAL_JUNCTION based on orthology mappings provided by the Alliance Genome Consortium	7	0.0352	0.00961	0.0155
HALLMARK_E2F_TARGETS	199	Mouse genes annotated to HALLMARK_E2F_TARGETS based on orthology mappings provided by the Alliance Genome Consortium	7	0.0352	0.00961	0.0155
HALLMARK_CHOLESTEROL_HOMEOSTASIS	71	Mouse genes annotated to HALLMARK_CHOLESTEROL_HOMEOSTASIS based on orthology mappings provided by the Alliance Genome Consortium	4	0.0563	0.00991	0.0155
HALLMARK_UNFOLDED_PROTEIN_RESPONSE	111	Mouse genes annotated to HALLMARK_UNFOLDED_PROTEIN_RESPONSE based on orthology mappings provided by the Alliance Genome Consortium	5	0.045	0.0102	0.0155
HALLMARK_G2M_CHECKPOINT	195	Mouse genes annotated to HALLMARK_G2M_CHECKPOINT based on orthology mappings provided by the Alliance Genome Consortium	6	0.0308	0.0285	0.042
Gene/Gene Set Overlap Matrix
Entrez Gene Id	Gene Symbol	Gene Description	HALLMARK_EPITHELIAL_MESENCHYMAL_TRANSITION	HALLMARK_UV_RESPONSE_DN	HALLMARK_ANDROGEN_RESPONSE	HALLMARK_HYPOXIA	HALLMARK_ADIPOGENESIS	HALLMARK_MITOTIC_SPINDLE	HALLMARK_IL2_STAT5_SIGNALING	HALLMARK_P53_PATHWAY	HALLMARK_APOPTOSIS	HALLMARK_ESTROGEN_RESPONSE_LATE	HALLMARK_ESTROGEN_RESPONSE_EARLY	HALLMARK_PROTEIN_SECRETION	HALLMARK_GLYCOLYSIS	HALLMARK_FATTY_ACID_METABOLISM	HALLMARK_XENOBIOTIC_METABOLISM	HALLMARK_COMPLEMENT	HALLMARK_OXIDATIVE_PHOSPHORYLATION	HALLMARK_TNFA_SIGNALING_VIA_NFKB	HALLMARK_MTORC1_SIGNALING	HALLMARK_COAGULATION	HALLMARK_TGF_BETA_SIGNALING	HALLMARK_ANGIOGENESIS	HALLMARK_HEME_METABOLISM	HALLMARK_MYOGENESIS	HALLMARK_PEROXISOME	HALLMARK_REACTIVE_OXIGEN_SPECIES_PATHWAY	HALLMARK_BILE_ACID_METABOLISM	HALLMARK_APICAL_SURFACE	HALLMARK_KRAS_SIGNALING_UP	HALLMARK_APICAL_JUNCTION	HALLMARK_E2F_TARGETS	HALLMARK_CHOLESTEROL_HOMEOSTASIS	HALLMARK_UNFOLDED_PROTEIN_RESPONSE	HALLMARK_G2M_CHECKPOINT
18787	Serpine1	serine (or cysteine) peptidase inhibitor, clade E, member 1 [Source:MGI Symbol;Acc:MGI:97608]	HALLMARK_EPITHELIAL_MESENCHYMAL_TRANSITION	HALLMARK_UV_RESPONSE_DN		HALLMARK_HYPOXIA											HALLMARK_XENOBIOTIC_METABOLISM	HALLMARK_COMPLEMENT		HALLMARK_TNFA_SIGNALING_VIA_NFKB		HALLMARK_COAGULATION	HALLMARK_TGF_BETA_SIGNALING
16007	Ccn1	cellular communication network factor 1 [Source:MGI Symbol;Acc:MGI:88613]	HALLMARK_EPITHELIAL_MESENCHYMAL_TRANSITION	HALLMARK_UV_RESPONSE_DN		HALLMARK_HYPOXIA														HALLMARK_TNFA_SIGNALING_VIA_NFKB
16410	Itgav	integrin alpha V [Source:MGI Symbol;Acc:MGI:96608]	HALLMARK_EPITHELIAL_MESENCHYMAL_TRANSITION		HALLMARK_ANDROGEN_RESPONSE				HALLMARK_IL2_STAT5_SIGNALING															HALLMARK_ANGIOGENESIS
65112	Pmepa1	prostate transmembrane protein, androgen induced 1 [Source:MGI Symbol;Acc:MGI:1929600]	HALLMARK_EPITHELIAL_MESENCHYMAL_TRANSITION		HALLMARK_ANDROGEN_RESPONSE															HALLMARK_TNFA_SIGNALING_VIA_NFKB			HALLMARK_TGF_BETA_SIGNALING
20971	Sdc4	syndecan 4 [Source:MGI Symbol;Acc:MGI:1349164]	HALLMARK_EPITHELIAL_MESENCHYMAL_TRANSITION			HALLMARK_HYPOXIA														HALLMARK_TNFA_SIGNALING_VIA_NFKB
13197	Gadd45a	growth arrest and DNA-damage-inducible 45 alpha [Source:MGI Symbol;Acc:MGI:107799]	HALLMARK_EPITHELIAL_MESENCHYMAL_TRANSITION				HALLMARK_ADIPOGENESIS			HALLMARK_P53_PATHWAY	HALLMARK_APOPTOSIS									HALLMARK_TNFA_SIGNALING_VIA_NFKB
13518	Dst	dystonin [Source:MGI Symbol;Acc:MGI:104627]	HALLMARK_EPITHELIAL_MESENCHYMAL_TRANSITION					HALLMARK_MITOTIC_SPINDLE						HALLMARK_PROTEIN_SECRETION
20750	Spp1	secreted phosphoprotein 1 [Source:MGI Symbol;Acc:MGI:98389]	HALLMARK_EPITHELIAL_MESENCHYMAL_TRANSITION						HALLMARK_IL2_STAT5_SIGNALING															HALLMARK_ANGIOGENESIS							HALLMARK_KRAS_SIGNALING_UP
13601	Ecm1	extracellular matrix protein 1 [Source:MGI Symbol;Acc:MGI:103060]	HALLMARK_EPITHELIAL_MESENCHYMAL_TRANSITION						HALLMARK_IL2_STAT5_SIGNALING
21859	Timp3	tissue inhibitor of metalloproteinase 3 [Source:MGI Symbol;Acc:MGI:98754]	HALLMARK_EPITHELIAL_MESENCHYMAL_TRANSITION								HALLMARK_APOPTOSIS											HALLMARK_COAGULATION
26432	Plod2	procollagen lysine, 2-oxoglutarate 5-dioxygenase 2 [Source:MGI Symbol;Acc:MGI:1347007]	HALLMARK_EPITHELIAL_MESENCHYMAL_TRANSITION												HALLMARK_GLYCOLYSIS						HALLMARK_MTORC1_SIGNALING
20311	Cxcl5	chemokine (C-X-C motif) ligand 5 [Source:MGI Symbol;Acc:MGI:1096868]	HALLMARK_EPITHELIAL_MESENCHYMAL_TRANSITION																	HALLMARK_TNFA_SIGNALING_VIA_NFKB				HALLMARK_ANGIOGENESIS
12153	Bmp1	bone morphogenetic protein 1 [Source:MGI Symbol;Acc:MGI:88176]	HALLMARK_EPITHELIAL_MESENCHYMAL_TRANSITION																			HALLMARK_COAGULATION										HALLMARK_APICAL_JUNCTION
56213	Htra1	HtrA serine peptidase 1 [Source:MGI Symbol;Acc:MGI:1929076]	HALLMARK_EPITHELIAL_MESENCHYMAL_TRANSITION																			HALLMARK_COAGULATION
12834	Col6a2	collagen, type VI, alpha 2 [Source:MGI Symbol;Acc:MGI:88460]	HALLMARK_EPITHELIAL_MESENCHYMAL_TRANSITION																							HALLMARK_MYOGENESIS
54725	Cadm1	cell adhesion molecule 1 [Source:MGI Symbol;Acc:MGI:1889272]	HALLMARK_EPITHELIAL_MESENCHYMAL_TRANSITION																								HALLMARK_PEROXISOME
107581	Col16a1	collagen, type XVI, alpha 1 [Source:MGI Symbol;Acc:MGI:1095396]	HALLMARK_EPITHELIAL_MESENCHYMAL_TRANSITION																													HALLMARK_APICAL_JUNCTION
109624	Cald1	caldesmon 1 [Source:MGI Symbol;Acc:MGI:88250]	HALLMARK_EPITHELIAL_MESENCHYMAL_TRANSITION
20720	Serpine2	serine (or cysteine) peptidase inhibitor, clade E, member 2 [Source:MGI Symbol;Acc:MGI:101780]	HALLMARK_EPITHELIAL_MESENCHYMAL_TRANSITION
218952	Fermt2	fermitin family member 2 [Source:MGI Symbol;Acc:MGI:2385001]	HALLMARK_EPITHELIAL_MESENCHYMAL_TRANSITION
22003	Tpm1	tropomyosin 1, alpha [Source:MGI Symbol;Acc:MGI:98809]	HALLMARK_EPITHELIAL_MESENCHYMAL_TRANSITION
22240	Dpysl3	dihydropyrimidinase-like 3 [Source:MGI Symbol;Acc:MGI:1349762]	HALLMARK_EPITHELIAL_MESENCHYMAL_TRANSITION
58859	Efemp2	epidermal growth factor-containing fibulin-like extracellular matrix protein 2 [Source:MGI Symbol;Acc:MGI:1891209]	HALLMARK_EPITHELIAL_MESENCHYMAL_TRANSITION
12389	Cav1	caveolin 1, caveolae protein [Source:MGI Symbol;Acc:MGI:102709]		HALLMARK_UV_RESPONSE_DN		HALLMARK_HYPOXIA					HALLMARK_APOPTOSIS	HALLMARK_ESTROGEN_RESPONSE_LATE
15529	Sdc2	syndecan 2 [Source:MGI Symbol;Acc:MGI:1349165]		HALLMARK_UV_RESPONSE_DN		HALLMARK_HYPOXIA									HALLMARK_GLYCOLYSIS
12306	Anxa2	annexin A2 [Source:MGI Symbol;Acc:MGI:88246]		HALLMARK_UV_RESPONSE_DN		HALLMARK_HYPOXIA
17748	Mt1	metallothionein 1 [Source:MGI Symbol;Acc:MGI:97171]		HALLMARK_UV_RESPONSE_DN		HALLMARK_HYPOXIA
226751	Cdc42bpa	CDC42 binding protein kinase alpha [Source:MGI Symbol;Acc:MGI:2441841]		HALLMARK_UV_RESPONSE_DN				HALLMARK_MITOTIC_SPINDLE
14200	Fhl2	four and a half LIM domains 2 [Source:MGI Symbol;Acc:MGI:1338762]		HALLMARK_UV_RESPONSE_DN									HALLMARK_ESTROGEN_RESPONSE_EARLY
17295	Met	met proto-oncogene [Source:MGI Symbol;Acc:MGI:96969]		HALLMARK_UV_RESPONSE_DN											HALLMARK_GLYCOLYSIS
16011	Igfbp5	insulin-like growth factor binding protein 5 [Source:MGI Symbol;Acc:MGI:96440]		HALLMARK_UV_RESPONSE_DN																	HALLMARK_MTORC1_SIGNALING
12166	Bmpr1a	bone morphogenetic protein receptor, type 1A [Source:MGI Symbol;Acc:MGI:1338938]		HALLMARK_UV_RESPONSE_DN																			HALLMARK_TGF_BETA_SIGNALING
11787	Apbb2	amyloid beta (A4) precursor protein-binding, family B, member 2 [Source:MGI Symbol;Acc:MGI:108405]		HALLMARK_UV_RESPONSE_DN
17755	Map1b	microtubule-associated protein 1B [Source:MGI Symbol;Acc:MGI:1306778]		HALLMARK_UV_RESPONSE_DN
18028	Nfib	nuclear factor I/B [Source:MGI Symbol;Acc:MGI:103188]		HALLMARK_UV_RESPONSE_DN
18798	Plcb4	phospholipase C, beta 4 [Source:MGI Symbol;Acc:MGI:107464]		HALLMARK_UV_RESPONSE_DN
20975	Synj2	synaptojanin 2 [Source:MGI Symbol;Acc:MGI:1201671]		HALLMARK_UV_RESPONSE_DN
268977	Ltbp1	latent transforming growth factor beta binding protein 1 [Source:MGI Symbol;Acc:MGI:109151]		HALLMARK_UV_RESPONSE_DN
17988	Ndrg1	N-myc downstream regulated gene 1 [Source:MGI Symbol;Acc:MGI:1341799]			HALLMARK_ANDROGEN_RESPONSE	HALLMARK_HYPOXIA			HALLMARK_IL2_STAT5_SIGNALING	HALLMARK_P53_PATHWAY
21807	Tsc22d1	TSC22 domain family, member 1 [Source:MGI Symbol;Acc:MGI:109127]			HALLMARK_ANDROGEN_RESPONSE					HALLMARK_P53_PATHWAY										HALLMARK_TNFA_SIGNALING_VIA_NFKB
14958	H1f0	H1,0 linker histone [Source:MGI Symbol;Acc:MGI:95893]			HALLMARK_ANDROGEN_RESPONSE						HALLMARK_APOPTOSIS														HALLMARK_HEME_METABOLISM
11732	Ank	progressive ankylosis [Source:MGI Symbol;Acc:MGI:3045421]			HALLMARK_ANDROGEN_RESPONSE						HALLMARK_APOPTOSIS																				HALLMARK_KRAS_SIGNALING_UP
16669	Krt19	keratin 19 [Source:MGI Symbol;Acc:MGI:96693]			HALLMARK_ANDROGEN_RESPONSE							HALLMARK_ESTROGEN_RESPONSE_LATE	HALLMARK_ESTROGEN_RESPONSE_EARLY
54608	Abhd2	abhydrolase domain containing 2 [Source:MGI Symbol;Acc:MGI:1914344]			HALLMARK_ANDROGEN_RESPONSE							HALLMARK_ESTROGEN_RESPONSE_LATE	HALLMARK_ESTROGEN_RESPONSE_EARLY
20393	Sgk1	serum/glucocorticoid regulated kinase 1 [Source:MGI Symbol;Acc:MGI:1340062]			HALLMARK_ANDROGEN_RESPONSE							HALLMARK_ESTROGEN_RESPONSE_LATE								HALLMARK_TNFA_SIGNALING_VIA_NFKB
69608	Sec24d	Sec24 related gene family, member D (S, cerevisiae) [Source:MGI Symbol;Acc:MGI:1916858]			HALLMARK_ANDROGEN_RESPONSE									HALLMARK_PROTEIN_SECRETION
70361	Lman1	lectin, mannose-binding, 1 [Source:MGI Symbol;Acc:MGI:1917611]			HALLMARK_ANDROGEN_RESPONSE									HALLMARK_PROTEIN_SECRETION
109785	Pgm3	phosphoglucomutase 3 [Source:MGI Symbol;Acc:MGI:97566]			HALLMARK_ANDROGEN_RESPONSE
13167	Dbi	diazepam binding inhibitor [Source:MGI Symbol;Acc:MGI:94865]			HALLMARK_ANDROGEN_RESPONSE
19341	Rab4a	RAB4A, member RAS oncogene family [Source:MGI Symbol;Acc:MGI:105069]			HALLMARK_ANDROGEN_RESPONSE
70186	Fam162a	family with sequence similarity 162, member A [Source:MGI Symbol;Acc:MGI:1917436]				HALLMARK_HYPOXIA				HALLMARK_P53_PATHWAY					HALLMARK_GLYCOLYSIS
21991	Tpi1	triosephosphate isomerase 1 [Source:MGI Symbol;Acc:MGI:98797]				HALLMARK_HYPOXIA									HALLMARK_GLYCOLYSIS						HALLMARK_MTORC1_SIGNALING
20970	Sdc3	syndecan 3 [Source:MGI Symbol;Acc:MGI:1349163]				HALLMARK_HYPOXIA									HALLMARK_GLYCOLYSIS																	HALLMARK_APICAL_JUNCTION
105785	Kdelr3	KDEL (Lys-Asp-Glu-Leu) endoplasmic reticulum protein retention receptor 3 [Source:MGI Symbol;Acc:MGI:2145953]				HALLMARK_HYPOXIA									HALLMARK_GLYCOLYSIS																				HALLMARK_UNFOLDED_PROTEIN_RESPONSE
14735	Gpc4	glypican 4 [Source:MGI Symbol;Acc:MGI:104902]				HALLMARK_HYPOXIA									HALLMARK_GLYCOLYSIS
12870	Cp	ceruloplasmin [Source:MGI Symbol;Acc:MGI:88476]				HALLMARK_HYPOXIA												HALLMARK_COMPLEMENT
21753	Tes	testin LIM domain protein [Source:MGI Symbol;Acc:MGI:105081]				HALLMARK_HYPOXIA															HALLMARK_MTORC1_SIGNALING
51795	Srpx	sushi-repeat-containing protein [Source:MGI Symbol;Acc:MGI:1858306]				HALLMARK_HYPOXIA																								HALLMARK_APICAL_SURFACE
74155	Errfi1	ERBB receptor feedback inhibitor 1 [Source:MGI Symbol;Acc:MGI:1921405]				HALLMARK_HYPOXIA																												HALLMARK_CHOLESTEROL_HOMEOSTASIS
15275	Hk1	hexokinase 1 [Source:MGI Symbol;Acc:MGI:96103]				HALLMARK_HYPOXIA
14778	Gpx3	glutathione peroxidase 3 [Source:MGI Symbol;Acc:MGI:105102]					HALLMARK_ADIPOGENESIS				HALLMARK_APOPTOSIS															HALLMARK_MYOGENESIS		HALLMARK_REACTIVE_OXIGEN_SPECIES_PATHWAY
15926	Idh1	isocitrate dehydrogenase 1 (NADP+), soluble [Source:MGI Symbol;Acc:MGI:96413]					HALLMARK_ADIPOGENESIS								HALLMARK_GLYCOLYSIS	HALLMARK_FATTY_ACID_METABOLISM	HALLMARK_XENOBIOTIC_METABOLISM		HALLMARK_OXIDATIVE_PHOSPHORYLATION		HALLMARK_MTORC1_SIGNALING						HALLMARK_PEROXISOME		HALLMARK_BILE_ACID_METABOLISM
17436	Me1	malic enzyme 1, NADP(+)-dependent, cytosolic [Source:MGI Symbol;Acc:MGI:97043]					HALLMARK_ADIPOGENESIS								HALLMARK_GLYCOLYSIS	HALLMARK_FATTY_ACID_METABOLISM		HALLMARK_COMPLEMENT			HALLMARK_MTORC1_SIGNALING
11430	Acox1	acyl-Coenzyme A oxidase 1, palmitoyl [Source:MGI Symbol;Acc:MGI:1330812]					HALLMARK_ADIPOGENESIS									HALLMARK_FATTY_ACID_METABOLISM	HALLMARK_XENOBIOTIC_METABOLISM										HALLMARK_PEROXISOME
11364	Acadm	acyl-Coenzyme A dehydrogenase, medium chain [Source:MGI Symbol;Acc:MGI:87867]					HALLMARK_ADIPOGENESIS									HALLMARK_FATTY_ACID_METABOLISM			HALLMARK_OXIDATIVE_PHOSPHORYLATION
13202	Ddt	D-dopachrome tautomerase [Source:MGI Symbol;Acc:MGI:1298381]					HALLMARK_ADIPOGENESIS										HALLMARK_XENOBIOTIC_METABOLISM
66447	Mgst3	microsomal glutathione S-transferase 3 [Source:MGI Symbol;Acc:MGI:1913697]					HALLMARK_ADIPOGENESIS												HALLMARK_OXIDATIVE_PHOSPHORYLATION						HALLMARK_HEME_METABOLISM
16922	Phyh	phytanoyl-CoA hydroxylase [Source:MGI Symbol;Acc:MGI:891978]					HALLMARK_ADIPOGENESIS												HALLMARK_OXIDATIVE_PHOSPHORYLATION										HALLMARK_BILE_ACID_METABOLISM
66594	Uqcr11	ubiquinol-cytochrome c reductase, complex III subunit XI [Source:MGI Symbol;Acc:MGI:1913844]					HALLMARK_ADIPOGENESIS												HALLMARK_OXIDATIVE_PHOSPHORYLATION
12580	Cdkn2c	cyclin dependent kinase inhibitor 2C [Source:MGI Symbol;Acc:MGI:105388]					HALLMARK_ADIPOGENESIS																										HALLMARK_E2F_TARGETS			HALLMARK_G2M_CHECKPOINT
11637	Ak2	adenylate kinase 2 [Source:MGI Symbol;Acc:MGI:87978]					HALLMARK_ADIPOGENESIS																										HALLMARK_E2F_TARGETS
11600	Angpt1	angiopoietin 1 [Source:MGI Symbol;Acc:MGI:108448]					HALLMARK_ADIPOGENESIS
14792	Lpcat3	lysophosphatidylcholine acyltransferase 3 [Source:MGI Symbol;Acc:MGI:1315211]					HALLMARK_ADIPOGENESIS
19376	Rab34	RAB34, member RAS oncogene family [Source:MGI Symbol;Acc:MGI:104606]					HALLMARK_ADIPOGENESIS
225028	Map4k3	mitogen-activated protein kinase kinase kinase kinase 3 [Source:MGI Symbol;Acc:MGI:2154405]					HALLMARK_ADIPOGENESIS
67914	Coq9	coenzyme Q9 [Source:MGI Symbol;Acc:MGI:1915164]					HALLMARK_ADIPOGENESIS
223254	Farp1	FERM, RhoGEF (Arhgef) and pleckstrin domain protein 1 (chondrocyte-derived) [Source:MGI Symbol;Acc:MGI:2446173]						HALLMARK_MITOTIC_SPINDLE				HALLMARK_ESTROGEN_RESPONSE_LATE	HALLMARK_ESTROGEN_RESPONSE_EARLY
286940	Flnb	filamin, beta [Source:MGI Symbol;Acc:MGI:2446089]						HALLMARK_MITOTIC_SPINDLE				HALLMARK_ESTROGEN_RESPONSE_LATE	HALLMARK_ESTROGEN_RESPONSE_EARLY
12927	Bcar1	breast cancer anti-estrogen resistance 1 [Source:MGI Symbol;Acc:MGI:108091]						HALLMARK_MITOTIC_SPINDLE									HALLMARK_XENOBIOTIC_METABOLISM
104027	Synpo	synaptopodin [Source:MGI Symbol;Acc:MGI:1099446]						HALLMARK_MITOTIC_SPINDLE
104445	Cdc42ep1	CDC42 effector protein (Rho GTPase binding) 1 [Source:MGI Symbol;Acc:MGI:1929763]						HALLMARK_MITOTIC_SPINDLE
110279	Bcr	BCR activator of RhoGEF and GTPase [Source:MGI Symbol;Acc:MGI:88141]						HALLMARK_MITOTIC_SPINDLE
12488	Cd2ap	CD2-associated protein [Source:MGI Symbol;Acc:MGI:1330281]						HALLMARK_MITOTIC_SPINDLE
17974	Nck2	non-catalytic region of tyrosine kinase adaptor protein 2 [Source:MGI Symbol;Acc:MGI:1306821]						HALLMARK_MITOTIC_SPINDLE
18764	Pkd2	polycystin 2, transient receptor potential cation channel [Source:MGI Symbol;Acc:MGI:1099818]						HALLMARK_MITOTIC_SPINDLE
22350	Ezr	ezrin [Source:MGI Symbol;Acc:MGI:98931]						HALLMARK_MITOTIC_SPINDLE
234214	Sorbs2	sorbin and SH3 domain containing 2 [Source:MGI Symbol;Acc:MGI:1924574]						HALLMARK_MITOTIC_SPINDLE
56349	Net1	neuroepithelial cell transforming gene 1 [Source:MGI Symbol;Acc:MGI:1927138]						HALLMARK_MITOTIC_SPINDLE
56430	Clip1	CAP-GLY domain containing linker protein 1 [Source:MGI Symbol;Acc:MGI:1928401]						HALLMARK_MITOTIC_SPINDLE
72333	Palld	palladin, cytoskeletal associated protein [Source:MGI Symbol;Acc:MGI:1919583]						HALLMARK_MITOTIC_SPINDLE
16004	Igf2r	insulin-like growth factor 2 receptor [Source:MGI Symbol;Acc:MGI:96435]							HALLMARK_IL2_STAT5_SIGNALING		HALLMARK_APOPTOSIS			HALLMARK_PROTEIN_SECRETION
12349	Car2	carbonic anhydrase 2 [Source:MGI Symbol;Acc:MGI:88269]							HALLMARK_IL2_STAT5_SIGNALING			HALLMARK_ESTROGEN_RESPONSE_LATE				HALLMARK_FATTY_ACID_METABOLISM	HALLMARK_XENOBIOTIC_METABOLISM	HALLMARK_COMPLEMENT							HALLMARK_HEME_METABOLISM						HALLMARK_KRAS_SIGNALING_UP
16206	Lrig1	leucine-rich repeats and immunoglobulin-like domains 1 [Source:MGI Symbol;Acc:MGI:107935]							HALLMARK_IL2_STAT5_SIGNALING				HALLMARK_ESTROGEN_RESPONSE_EARLY
22038	Plscr1	phospholipid scramblase 1 [Source:MGI Symbol;Acc:MGI:893575]							HALLMARK_IL2_STAT5_SIGNALING									HALLMARK_COMPLEMENT																HALLMARK_CHOLESTEROL_HOMEOSTASIS
20193	S100a1	S100 calcium binding protein A1 [Source:MGI Symbol;Acc:MGI:1338917]							HALLMARK_IL2_STAT5_SIGNALING													HALLMARK_COAGULATION
80914	Uck2	uridine-cytidine kinase 2 [Source:MGI Symbol;Acc:MGI:1931744]							HALLMARK_IL2_STAT5_SIGNALING																											HALLMARK_G2M_CHECKPOINT
12833	Col6a1	collagen, type VI, alpha 1 [Source:MGI Symbol;Acc:MGI:88459]							HALLMARK_IL2_STAT5_SIGNALING
20443	St3gal4	ST3 beta-galactoside alpha-2,3-sialyltransferase 4 [Source:MGI Symbol;Acc:MGI:1316743]							HALLMARK_IL2_STAT5_SIGNALING
67547	Slc39a8	solute carrier family 39 (metal ion transporter), member 8 [Source:MGI Symbol;Acc:MGI:1914797]							HALLMARK_IL2_STAT5_SIGNALING
68151	Wls	wntless WNT ligand secretion mediator [Source:MGI Symbol;Acc:MGI:1915401]							HALLMARK_IL2_STAT5_SIGNALING
74318	Hopx	HOP homeobox [Source:MGI Symbol;Acc:MGI:1916782]							HALLMARK_IL2_STAT5_SIGNALING
18415	Hspa4l	heat shock protein 4 like [Source:MGI Symbol;Acc:MGI:107422]								HALLMARK_P53_PATHWAY		HALLMARK_ESTROGEN_RESPONSE_LATE
13849	Ephx1	epoxide hydrolase 1, microsomal [Source:MGI Symbol;Acc:MGI:95405]								HALLMARK_P53_PATHWAY						HALLMARK_FATTY_ACID_METABOLISM	HALLMARK_XENOBIOTIC_METABOLISM
15200	Hbegf	heparin-binding EGF-like growth factor [Source:MGI Symbol;Acc:MGI:96070]								HALLMARK_P53_PATHWAY										HALLMARK_TNFA_SIGNALING_VIA_NFKB						HALLMARK_MYOGENESIS					HALLMARK_KRAS_SIGNALING_UP
18590	Pdgfa	platelet derived growth factor, alpha [Source:MGI Symbol;Acc:MGI:97527]								HALLMARK_P53_PATHWAY														HALLMARK_ANGIOGENESIS
108100	Baiap2	brain-specific angiogenesis inhibitor 1-associated protein 2 [Source:MGI Symbol;Acc:MGI:2137336]								HALLMARK_P53_PATHWAY																						HALLMARK_APICAL_JUNCTION
12578	Cdkn2a	cyclin dependent kinase inhibitor 2A [Source:MGI Symbol;Acc:MGI:104738]								HALLMARK_P53_PATHWAY																							HALLMARK_E2F_TARGETS
12579	Cdkn2b	cyclin dependent kinase inhibitor 2B [Source:MGI Symbol;Acc:MGI:104737]								HALLMARK_P53_PATHWAY
235320	Zbtb16	zinc finger and BTB domain containing 16 [Source:MGI Symbol;Acc:MGI:103222]								HALLMARK_P53_PATHWAY
15254	Hint1	histidine triad nucleotide binding protein 1 [Source:MGI Symbol;Acc:MGI:1321133]								HALLMARK_P53_PATHWAY
17112	Tm4sf1	transmembrane 4 superfamily member 1 [Source:MGI Symbol;Acc:MGI:104678]								HALLMARK_P53_PATHWAY
21452	Tcn2	transcobalamin 2 [Source:MGI Symbol;Acc:MGI:98534]								HALLMARK_P53_PATHWAY
12759	Clu	clusterin [Source:MGI Symbol;Acc:MGI:88423]									HALLMARK_APOPTOSIS							HALLMARK_COMPLEMENT				HALLMARK_COAGULATION				HALLMARK_MYOGENESIS								HALLMARK_CHOLESTEROL_HOMEOSTASIS
16952	Anxa1	annexin A1 [Source:MGI Symbol;Acc:MGI:96819]									HALLMARK_APOPTOSIS											HALLMARK_COAGULATION
15507	Hspb1	heat shock protein 1 [Source:MGI Symbol;Acc:MGI:96240]									HALLMARK_APOPTOSIS																			HALLMARK_APICAL_SURFACE
14863	Gstm2	glutathione S-transferase, mu 2 [Source:MGI Symbol;Acc:MGI:95861]									HALLMARK_APOPTOSIS
16905	Lmna	lamin A [Source:MGI Symbol;Acc:MGI:96794]									HALLMARK_APOPTOSIS
223453	Dap	death-associated protein [Source:MGI Symbol;Acc:MGI:1918190]									HALLMARK_APOPTOSIS
20539	Slc7a5	solute carrier family 7 (cationic amino acid transporter, y+ system), member 5 [Source:MGI Symbol;Acc:MGI:1298205]										HALLMARK_ESTROGEN_RESPONSE_LATE	HALLMARK_ESTROGEN_RESPONSE_EARLY								HALLMARK_MTORC1_SIGNALING														HALLMARK_UNFOLDED_PROTEIN_RESPONSE	HALLMARK_G2M_CHECKPOINT
14302	Frk	fyn-related kinase [Source:MGI Symbol;Acc:MGI:103265]										HALLMARK_ESTROGEN_RESPONSE_LATE	HALLMARK_ESTROGEN_RESPONSE_EARLY
20501	Slc16a1	solute carrier family 16 (monocarboxylic acid transporters), member 1 [Source:MGI Symbol;Acc:MGI:106013]										HALLMARK_ESTROGEN_RESPONSE_LATE	HALLMARK_ESTROGEN_RESPONSE_EARLY
226101	Myof	myoferlin [Source:MGI Symbol;Acc:MGI:1919192]										HALLMARK_ESTROGEN_RESPONSE_LATE	HALLMARK_ESTROGEN_RESPONSE_EARLY
56350	Arl3	ADP-ribosylation factor-like 3 [Source:MGI Symbol;Acc:MGI:1929699]										HALLMARK_ESTROGEN_RESPONSE_LATE	HALLMARK_ESTROGEN_RESPONSE_EARLY
63959	Slc29a1	solute carrier family 29 (nucleoside transporters), member 1 [Source:MGI Symbol;Acc:MGI:1927073]										HALLMARK_ESTROGEN_RESPONSE_LATE																	HALLMARK_BILE_ACID_METABOLISM
226251	Ablim1	actin-binding LIM protein 1 [Source:MGI Symbol;Acc:MGI:1194500]											HALLMARK_ESTROGEN_RESPONSE_EARLY													HALLMARK_MYOGENESIS
11988	Slc7a2	solute carrier family 7 (cationic amino acid transporter, y+ system), member 2 [Source:MGI Symbol;Acc:MGI:99828]											HALLMARK_ESTROGEN_RESPONSE_EARLY
11854	Rhod	ras homolog family member D [Source:MGI Symbol;Acc:MGI:108446]											HALLMARK_ESTROGEN_RESPONSE_EARLY
12725	Clcn3	chloride channel, voltage-sensitive 3 [Source:MGI Symbol;Acc:MGI:103555]												HALLMARK_PROTEIN_SECRETION											HALLMARK_HEME_METABOLISM
11487	Adam10	a disintegrin and metallopeptidase domain 10 [Source:MGI Symbol;Acc:MGI:109548]												HALLMARK_PROTEIN_SECRETION																HALLMARK_APICAL_SURFACE
12390	Cav2	caveolin 2 [Source:MGI Symbol;Acc:MGI:107571]												HALLMARK_PROTEIN_SECRETION
12512	Cd63	CD63 antigen [Source:MGI Symbol;Acc:MGI:99529]												HALLMARK_PROTEIN_SECRETION
14683	Gnas	GNAS (guanine nucleotide binding protein, alpha stimulating) complex locus [Source:MGI Symbol;Acc:MGI:95777]												HALLMARK_PROTEIN_SECRETION
66251	Arfgap3	ADP-ribosylation factor GTPase activating protein 3 [Source:MGI Symbol;Acc:MGI:1913501]												HALLMARK_PROTEIN_SECRETION
109672	Cyb5a	cytochrome b5 type A (microsomal) [Source:MGI Symbol;Acc:MGI:1926952]													HALLMARK_GLYCOLYSIS		HALLMARK_XENOBIOTIC_METABOLISM		HALLMARK_OXIDATIVE_PHOSPHORYLATION
20682	Sox9	SRY (sex determining region Y)-box 9 [Source:MGI Symbol;Acc:MGI:98371]													HALLMARK_GLYCOLYSIS																HALLMARK_KRAS_SIGNALING_UP
18746	Pkm	pyruvate kinase, muscle [Source:MGI Symbol;Acc:MGI:97591]													HALLMARK_GLYCOLYSIS
13177	Eci1	enoyl-Coenzyme A delta isomerase 1 [Source:MGI Symbol;Acc:MGI:94871]														HALLMARK_FATTY_ACID_METABOLISM			HALLMARK_OXIDATIVE_PHOSPHORYLATION
17025	Alad	aminolevulinate, delta-, dehydratase [Source:MGI Symbol;Acc:MGI:96853]														HALLMARK_FATTY_ACID_METABOLISM									HALLMARK_HEME_METABOLISM
50790	Acsl4	acyl-CoA synthetase long-chain family member 4 [Source:MGI Symbol;Acc:MGI:1354713]														HALLMARK_FATTY_ACID_METABOLISM											HALLMARK_PEROXISOME
13180	Pcbd1	pterin 4 alpha carbinolamine dehydratase/dimerization cofactor of hepatocyte nuclear factor 1 alpha (TCF1) 1 [Source:MGI Symbol;Acc:MGI:94873]														HALLMARK_FATTY_ACID_METABOLISM
68728	Trp53inp2	transformation related protein 53 inducible nuclear protein 2 [Source:MGI Symbol;Acc:MGI:1915978]														HALLMARK_FATTY_ACID_METABOLISM
72269	Cda	cytidine deaminase [Source:MGI Symbol;Acc:MGI:1919519]															HALLMARK_XENOBIOTIC_METABOLISM	HALLMARK_COMPLEMENT
12846	Comt	catechol-O-methyltransferase [Source:MGI Symbol;Acc:MGI:88470]															HALLMARK_XENOBIOTIC_METABOLISM
13982	Esr1	estrogen receptor 1 (alpha) [Source:MGI Symbol;Acc:MGI:1352467]															HALLMARK_XENOBIOTIC_METABOLISM
20498	Slc12a4	solute carrier family 12, member 4 [Source:MGI Symbol;Acc:MGI:1309465]															HALLMARK_XENOBIOTIC_METABOLISM
14148	Fdx1	ferredoxin 1 [Source:MGI Symbol;Acc:MGI:103224]																HALLMARK_COMPLEMENT	HALLMARK_OXIDATIVE_PHOSPHORYLATION
54381	Cpq	carboxypeptidase Q [Source:MGI Symbol;Acc:MGI:1889205]																HALLMARK_COMPLEMENT				HALLMARK_COAGULATION
14462	Gata3	GATA binding protein 3 [Source:MGI Symbol;Acc:MGI:95663]																HALLMARK_COMPLEMENT												HALLMARK_APICAL_SURFACE
11747	Anxa5	annexin A5 [Source:MGI Symbol;Acc:MGI:106008]																HALLMARK_COMPLEMENT																HALLMARK_CHOLESTEROL_HOMEOSTASIS
11931	Atp1b1	ATPase, Na+/K+ transporting, beta 1 polypeptide [Source:MGI Symbol;Acc:MGI:88108]																	HALLMARK_OXIDATIVE_PHOSPHORYLATION
21854	Timm17a	translocase of inner mitochondrial membrane 17a [Source:MGI Symbol;Acc:MGI:1343131]																	HALLMARK_OXIDATIVE_PHOSPHORYLATION
57423	Atp5j2	ATP synthase, H+ transporting, mitochondrial F0 complex, subunit F2 [Source:MGI Symbol;Acc:MGI:1927558]																	HALLMARK_OXIDATIVE_PHOSPHORYLATION
22151	Tubb2a	tubulin, beta 2A class IIA [Source:MGI Symbol;Acc:MGI:107861]																		HALLMARK_TNFA_SIGNALING_VIA_NFKB															HALLMARK_UNFOLDED_PROTEIN_RESPONSE
74646	Spsb1	splA/ryanodine receptor domain and SOCS box containing 1 [Source:MGI Symbol;Acc:MGI:1921896]																		HALLMARK_TNFA_SIGNALING_VIA_NFKB
18477	Prdx1	peroxiredoxin 1 [Source:MGI Symbol;Acc:MGI:99523]																			HALLMARK_MTORC1_SIGNALING						HALLMARK_PEROXISOME	HALLMARK_REACTIVE_OXIGEN_SPECIES_PATHWAY
107272	Psat1	phosphoserine aminotransferase 1 [Source:MGI Symbol;Acc:MGI:2183441]																			HALLMARK_MTORC1_SIGNALING														HALLMARK_UNFOLDED_PROTEIN_RESPONSE
67089	Psmc6	proteasome (prosome, macropain) 26S subunit, ATPase, 6 [Source:MGI Symbol;Acc:MGI:1914339]																			HALLMARK_MTORC1_SIGNALING
236539	Phgdh	3-phosphoglycerate dehydrogenase [Source:MGI Symbol;Acc:MGI:1355330]																			HALLMARK_MTORC1_SIGNALING
68337	Crip2	cysteine rich protein 2 [Source:MGI Symbol;Acc:MGI:1915587]																				HALLMARK_COAGULATION
97064	Wwtr1	WW domain containing transcription regulator 1 [Source:MGI Symbol;Acc:MGI:1917649]																					HALLMARK_TGF_BETA_SIGNALING			HALLMARK_MYOGENESIS
14225	Fkbp1a	FK506 binding protein 1a [Source:MGI Symbol;Acc:MGI:95541]																					HALLMARK_TGF_BETA_SIGNALING
17125	Smad1	SMAD family member 1 [Source:MGI Symbol;Acc:MGI:109452]																					HALLMARK_TGF_BETA_SIGNALING
24059	Slco2a1	solute carrier organic anion transporter family, member 2a1 [Source:MGI Symbol;Acc:MGI:1346021]																						HALLMARK_ANGIOGENESIS
14630	Gclm	glutamate-cysteine ligase, modifier subunit [Source:MGI Symbol;Acc:MGI:104995]																							HALLMARK_HEME_METABOLISM			HALLMARK_REACTIVE_OXIGEN_SPECIES_PATHWAY	HALLMARK_BILE_ACID_METABOLISM
12215	Bsg	basigin [Source:MGI Symbol;Acc:MGI:88208]																							HALLMARK_HEME_METABOLISM
107566	Arl2bp	ADP-ribosylation factor-like 2 binding protein [Source:MGI Symbol;Acc:MGI:1349429]																							HALLMARK_HEME_METABOLISM
18023	Nfe2l1	nuclear factor, erythroid derived 2,-like 1 [Source:MGI Symbol;Acc:MGI:99421]																							HALLMARK_HEME_METABOLISM
71779	Marchf8	membrane associated ring-CH-type finger 8 [Source:MGI Symbol;Acc:MGI:1919029]																							HALLMARK_HEME_METABOLISM
12955	Cryab	crystallin, alpha B [Source:MGI Symbol;Acc:MGI:88516]																								HALLMARK_MYOGENESIS
17967	Ncam1	neural cell adhesion molecule 1 [Source:MGI Symbol;Acc:MGI:97281]																								HALLMARK_MYOGENESIS
71994	Cnn3	calponin 3, acidic [Source:MGI Symbol;Acc:MGI:1919244]																								HALLMARK_MYOGENESIS
76954	Denn2b	DENN domain containing 2B [Source:MGI Symbol;Acc:MGI:108517]																								HALLMARK_MYOGENESIS
20348	Sema3c	sema domain, immunoglobulin domain (Ig), short basic domain, secreted, (semaphorin) 3C [Source:MGI Symbol;Acc:MGI:107557]																									HALLMARK_PEROXISOME
20524	Slc25a17	solute carrier family 25 (mitochondrial carrier, peroxisomal membrane protein), member 17 [Source:MGI Symbol;Acc:MGI:1342248]																									HALLMARK_PEROXISOME
53381	Prdx4	peroxiredoxin 4 [Source:MGI Symbol;Acc:MGI:1859815]																										HALLMARK_REACTIVE_OXIGEN_SPECIES_PATHWAY					HALLMARK_E2F_TARGETS
56615	Mgst1	microsomal glutathione S-transferase 1 [Source:MGI Symbol;Acc:MGI:1913850]																										HALLMARK_REACTIVE_OXIGEN_SPECIES_PATHWAY
17999	Nedd4	neural precursor cell expressed, developmentally down-regulated 4 [Source:MGI Symbol;Acc:MGI:97297]																											HALLMARK_BILE_ACID_METABOLISM
19659	Rbp1	retinol binding protein 1, cellular [Source:MGI Symbol;Acc:MGI:97876]																											HALLMARK_BILE_ACID_METABOLISM
217265	Abca5	ATP-binding cassette, sub-family A (ABC1), member 5 [Source:MGI Symbol;Acc:MGI:2386607]																											HALLMARK_BILE_ACID_METABOLISM
11421	Ace	angiotensin I converting enzyme (peptidyl-dipeptidase A) 1 [Source:MGI Symbol;Acc:MGI:87874]																													HALLMARK_KRAS_SIGNALING_UP
24064	Spry2	sprouty RTK signaling antagonist 2 [Source:MGI Symbol;Acc:MGI:1345138]																													HALLMARK_KRAS_SIGNALING_UP
72972	Ccser2	coiled-coil serine rich 2 [Source:MGI Symbol;Acc:MGI:101859]																													HALLMARK_KRAS_SIGNALING_UP
16400	Itga3	integrin alpha 3 [Source:MGI Symbol;Acc:MGI:96602]																														HALLMARK_APICAL_JUNCTION
244864	Layn	layilin [Source:MGI Symbol;Acc:MGI:2685357]																														HALLMARK_APICAL_JUNCTION
68794	Flnc	filamin C, gamma [Source:MGI Symbol;Acc:MGI:95557]																														HALLMARK_APICAL_JUNCTION
54124	Cks1b	CDC28 protein kinase 1b [Source:MGI Symbol;Acc:MGI:1889208]																															HALLMARK_E2F_TARGETS		HALLMARK_UNFOLDED_PROTEIN_RESPONSE	HALLMARK_G2M_CHECKPOINT
101739	Psip1	PC4 and SFRS1 interacting protein 1 [Source:MGI Symbol;Acc:MGI:2142116]																															HALLMARK_E2F_TARGETS
12419	Cbx5	chromobox 5 [Source:MGI Symbol;Acc:MGI:109372]																															HALLMARK_E2F_TARGETS
20496	Slc12a2	solute carrier family 12, member 2 [Source:MGI Symbol;Acc:MGI:101924]																																		HALLMARK_G2M_CHECKPOINT
77605	H2az2	H2A,Z histone variant 2 [Source:MGI Symbol;Acc:MGI:1924855]																																		HALLMARK_G2M_CHECKPOINT
23980	Pebp1	phosphatidylethanolamine binding protein 1 [Source:MGI Symbol;Acc:MGI:1344408]
14804	Grid2	glutamate receptor, ionotropic, delta 2 [Source:MGI Symbol;Acc:MGI:95813]
56358	Copz2	coatomer protein complex, subunit zeta 2 [Source:MGI Symbol;Acc:MGI:1929008]
101943	Sf3b3	splicing factor 3b, subunit 3 [Source:MGI Symbol;Acc:MGI:1289341]
15516	Hsp90ab1	heat shock protein 90 alpha (cytosolic), class B member 1 [Source:MGI Symbol;Acc:MGI:96247]
17463	Psmd7	proteasome (prosome, macropain) 26S subunit, non-ATPase, 7 [Source:MGI Symbol;Acc:MGI:1351511]
20021	Polr2c	polymerase (RNA) II (DNA directed) polypeptide C [Source:MGI Symbol;Acc:MGI:109299]
52696	Zwint	ZW10 interactor [Source:MGI Symbol;Acc:MGI:1289227]
234734	Aars	alanyl-tRNA synthetase [Source:MGI Symbol;Acc:MGI:2384560]
56468	Socs5	suppressor of cytokine signaling 5 [Source:MGI Symbol;Acc:MGI:2385459]
319974	Auts2	autism susceptibility candidate 2 [Source:MGI Symbol;Acc:MGI:1919847]
23988	Pin1	peptidyl-prolyl cis/trans isomerase, NIMA-interacting 1 [Source:MGI Symbol;Acc:MGI:1346036]
54635	Pdgfc	platelet-derived growth factor, C polypeptide [Source:MGI Symbol;Acc:MGI:1859631]
76130	Las1l	LAS1-like (S, cerevisiae) [Source:MGI Symbol;Acc:MGI:1923380]
21885	Tle1	transducin-like enhancer of split 1 [Source:MGI Symbol;Acc:MGI:104636]
207521	Dtx4	deltex 4, E3 ubiquitin ligase [Source:MGI Symbol;Acc:MGI:2672905]
100198	H6pd	hexose-6-phosphate dehydrogenase (glucose 1-dehydrogenase) [Source:MGI Symbol;Acc:MGI:2140356]
100201	Tmem64	transmembrane protein 64 [Source:MGI Symbol;Acc:MGI:2140359]
100616095	Snhg18	small nucleolar RNA host gene 18 [Source:MGI Symbol;Acc:MGI:1914085]
102339	Cog4	component of oligomeric golgi complex 4 [Source:MGI Symbol;Acc:MGI:2142808]
102633081	Gm12610	predicted gene 12610 [Source:MGI Symbol;Acc:MGI:3652143]
102644	Oaf	out at first homolog [Source:MGI Symbol;Acc:MGI:94852]
102800312	Lncppara	long noncoding RNA near Ppara [Source:MGI Symbol;Acc:MGI:5568843]
102866	Pls3	plastin 3 (T-isoform) [Source:MGI Symbol;Acc:MGI:104807]
103534	Mgat4b	mannoside acetylglucosaminyltransferase 4, isoenzyme B [Source:MGI Symbol;Acc:MGI:2143974]
103710	Slc35e4	solute carrier family 35, member E4 [Source:MGI Symbol;Acc:MGI:2144150]
103841	Cuedc1	CUE domain containing 1 [Source:MGI Symbol;Acc:MGI:2144281]
104103	Airn	antisense Igf2r RNA [Source:MGI Symbol;Acc:MGI:1353471]
105246306	Gm41609	predicted gene, 41609 [Source:MGI Symbol;Acc:MGI:5624494]
105246807	Gm42031	predicted gene, 42031 [Source:MGI Symbol;Acc:MGI:5624916]
105522	Ankrd28	ankyrin repeat domain 28 [Source:MGI Symbol;Acc:MGI:2145661]
105722	Ano6	anoctamin 6 [Source:MGI Symbol;Acc:MGI:2145890]
106557447	Gm49890	predicted gene, 49890 [Source:MGI Symbol;Acc:MGI:6270578]
107515	Lgr4	leucine-rich repeat-containing G protein-coupled receptor 4 [Source:MGI Symbol;Acc:MGI:1891468]
108148	Galnt2	polypeptide N-acetylgalactosaminyltransferase 2 [Source:MGI Symbol;Acc:MGI:894694]
108927	Lhfp	lipoma HMGIC fusion partner [Source:MGI Symbol;Acc:MGI:1920048]
109154	Mlec	malectin [Source:MGI Symbol;Acc:MGI:1924015]
109246	Tspan9	tetraspanin 9 [Source:MGI Symbol;Acc:MGI:1924558]
11593	Aga	aspartylglucosaminidase [Source:MGI Symbol;Acc:MGI:104873]
11606	Agt	angiotensinogen (serpin peptidase inhibitor, clade A, member 8) [Source:MGI Symbol;Acc:MGI:87963]
116847	Prelp	proline arginine-rich end leucine-rich repeat [Source:MGI Symbol;Acc:MGI:2151110]
11745	Anxa3	annexin A3 [Source:MGI Symbol;Acc:MGI:1201378]
11749	Anxa6	annexin A6 [Source:MGI Symbol;Acc:MGI:88255]
11853	Rhoc	ras homolog family member C [Source:MGI Symbol;Acc:MGI:106028]
11856	Arhgap6	Rho GTPase activating protein 6 [Source:MGI Symbol;Acc:MGI:1196332]
11906	Zfhx3	zinc finger homeobox 3 [Source:MGI Symbol;Acc:MGI:99948]
12293	Cacna2d1	calcium channel, voltage-dependent, alpha2/delta subunit 1 [Source:MGI Symbol;Acc:MGI:88295]
12305	Ddr1	discoidin domain receptor family, member 1 [Source:MGI Symbol;Acc:MGI:99216]
12319	Car8	carbonic anhydrase 8 [Source:MGI Symbol;Acc:MGI:88253]
12364	Casp12	caspase 12 [Source:MGI Symbol;Acc:MGI:1312922]
12411	Cbs	cystathionine beta-synthase [Source:MGI Symbol;Acc:MGI:88285]
12492	Scarb2	scavenger receptor class B, member 2 [Source:MGI Symbol;Acc:MGI:1196458]
12830	Col4a5	collagen, type IV, alpha 5 [Source:MGI Symbol;Acc:MGI:88456]
12953	Cry2	cryptochrome 2 (photolyase-like) [Source:MGI Symbol;Acc:MGI:1270859]
13056	Cyb561	cytochrome b-561 [Source:MGI Symbol;Acc:MGI:103253]
13175	Dclk1	doublecortin-like kinase 1 [Source:MGI Symbol;Acc:MGI:1330861]
13542	Dvl1	dishevelled segment polarity protein 1 [Source:MGI Symbol;Acc:MGI:94941]
13642	Efnb2	ephrin B2 [Source:MGI Symbol;Acc:MGI:105097]
13661	Ehf	ets homologous factor [Source:MGI Symbol;Acc:MGI:1270840]
13723	Emb	embigin [Source:MGI Symbol;Acc:MGI:95321]
13800	Enah	ENAH actin regulator [Source:MGI Symbol;Acc:MGI:108360]
13824	Epb41l4a	erythrocyte membrane protein band 4,1 like 4a [Source:MGI Symbol;Acc:MGI:103007]
13855	Epn2	epsin 2 [Source:MGI Symbol;Acc:MGI:1333766]
14004	Chchd2	coiled-coil-helix-coiled-coil-helix domain containing 2 [Source:MGI Symbol;Acc:MGI:1261428]
14057	Sfxn1	sideroflexin 1 [Source:MGI Symbol;Acc:MGI:2137677]
14107	Fat1	FAT atypical cadherin 1 [Source:MGI Symbol;Acc:MGI:109168]
14164	Fgf1	fibroblast growth factor 1 [Source:MGI Symbol;Acc:MGI:95515]
14600	Ghr	growth hormone receptor [Source:MGI Symbol;Acc:MGI:95708]
14634	Gli3	GLI-Kruppel family member GLI3 [Source:MGI Symbol;Acc:MGI:95729]
14758	Gpm6b	glycoprotein m6b [Source:MGI Symbol;Acc:MGI:107672]
14862	Gstm1	glutathione S-transferase, mu 1 [Source:MGI Symbol;Acc:MGI:95860]
14871	Gstt1	glutathione S-transferase, theta 1 [Source:MGI Symbol;Acc:MGI:107379]
14894	Cfap20	cilia and flagella associated protein 20 [Source:MGI Symbol;Acc:MGI:107428]
14924	Magi1	membrane associated guanylate kinase, WW and PDZ domain containing 1 [Source:MGI Symbol;Acc:MGI:1203522]
15312	Hmgn1	high mobility group nucleosomal binding domain 1 [Source:MGI Symbol;Acc:MGI:96120]
15375	Foxa1	forkhead box A1 [Source:MGI Symbol;Acc:MGI:1347472]
15395	Hoxa10	homeobox A10 [Source:MGI Symbol;Acc:MGI:96171]
15408	Hoxb13	homeobox B13 [Source:MGI Symbol;Acc:MGI:107730]
15439	Hp	haptoglobin [Source:MGI Symbol;Acc:MGI:96211]
15473	Rida	reactive intermediate imine deaminase A homolog [Source:MGI Symbol;Acc:MGI:1095401]
15530	Hspg2	perlecan (heparan sulfate proteoglycan 2) [Source:MGI Symbol;Acc:MGI:96257]
16776	Lama5	laminin, alpha 5 [Source:MGI Symbol;Acc:MGI:105382]
16803	Lbp	lipopolysaccharide binding protein [Source:MGI Symbol;Acc:MGI:1098776]
16819	Lcn2	lipocalin 2 [Source:MGI Symbol;Acc:MGI:96757]
16973	Lrp5	low density lipoprotein receptor-related protein 5 [Source:MGI Symbol;Acc:MGI:1278315]
16998	Ltbp3	latent transforming growth factor beta binding protein 3 [Source:MGI Symbol;Acc:MGI:1101355]
170643	Kirrel	kirre like nephrin family adhesion molecule 1 [Source:MGI Symbol;Acc:MGI:1891396]
170677	Cdhr1	cadherin-related family member 1 [Source:MGI Symbol;Acc:MGI:2157782]
170719	Oxr1	oxidation resistance 1 [Source:MGI Symbol;Acc:MGI:2179326]
170737	Znrf1	zinc and ring finger 1 [Source:MGI Symbol;Acc:MGI:2177308]
170753	Zfp704	zinc finger protein 704 [Source:MGI Symbol;Acc:MGI:2180715]
17083	Tmed1	transmembrane p24 trafficking protein 1 [Source:MGI Symbol;Acc:MGI:106201]
17311	Kitl	kit ligand [Source:MGI Symbol;Acc:MGI:96974]
17750	Mt2	metallothionein 2 [Source:MGI Symbol;Acc:MGI:97172]
17876	Myef2	myelin basic protein expression factor 2, repressor [Source:MGI Symbol;Acc:MGI:104592]
17909	Myo10	myosin X [Source:MGI Symbol;Acc:MGI:107716]
17912	Myo1b	myosin IB [Source:MGI Symbol;Acc:MGI:107752]
17920	Myo6	myosin VI [Source:MGI Symbol;Acc:MGI:104785]
18032	Nfix	nuclear factor I/X [Source:MGI Symbol;Acc:MGI:97311]
18146	Npdc1	neural proliferation, differentiation and control 1 [Source:MGI Symbol;Acc:MGI:1099802]
18514	Pbx1	pre B cell leukemia homeobox 1 [Source:MGI Symbol;Acc:MGI:97495]
18555	Cdk16	cyclin-dependent kinase 16 [Source:MGI Symbol;Acc:MGI:97516]
18759	Prkci	protein kinase C, iota [Source:MGI Symbol;Acc:MGI:99260]
18769	Pkig	protein kinase inhibitor, gamma [Source:MGI Symbol;Acc:MGI:1343086]
18828	Plscr2	phospholipid scramblase 2 [Source:MGI Symbol;Acc:MGI:1270860]
19041	Ppl	periplakin [Source:MGI Symbol;Acc:MGI:1194898]
19221	Ptgfrn	prostaglandin F2 receptor negative regulator [Source:MGI Symbol;Acc:MGI:1277114]
19224	Ptgs1	prostaglandin-endoperoxide synthase 1 [Source:MGI Symbol;Acc:MGI:97797]
19230	Twf1	twinfilin actin binding protein 1 [Source:MGI Symbol;Acc:MGI:1100520]
19272	Ptprk	protein tyrosine phosphatase, receptor type, K [Source:MGI Symbol;Acc:MGI:103310]
193022	Gm53	predicted gene 53 [Source:MGI Symbol;Acc:MGI:2684899]
19363	Rad51b	RAD51 paralog B [Source:MGI Symbol;Acc:MGI:1099436]
19672	Rcn1	reticulocalbin 1 [Source:MGI Symbol;Acc:MGI:104559]
20014	Rpn2	ribophorin II [Source:MGI Symbol;Acc:MGI:98085]
20200	S100a6	S100 calcium binding protein A6 (calcyclin) [Source:MGI Symbol;Acc:MGI:1339467]
20250	Scd2	stearoyl-Coenzyme A desaturase 2 [Source:MGI Symbol;Acc:MGI:98240]
20444	St3gal2	ST3 beta-galactoside alpha-2,3-sialyltransferase 2 [Source:MGI Symbol;Acc:MGI:99427]
20661	Sort1	sortilin 1 [Source:MGI Symbol;Acc:MGI:1338015]
20678	Sox5	SRY (sex determining region Y)-box 5 [Source:MGI Symbol;Acc:MGI:98367]
207181	Rbms3	RNA binding motif, single stranded interacting protein [Source:MGI Symbol;Acc:MGI:2444477]
208177	Phldb2	pleckstrin homology like domain, family B, member 2 [Source:MGI Symbol;Acc:MGI:2444981]
208647	Creb3l2	cAMP responsive element binding protein 3-like 2 [Source:MGI Symbol;Acc:MGI:2442695]
20872	Stk16	serine/threonine kinase 16 [Source:MGI Symbol;Acc:MGI:1313271]
210530	P3h2	prolyl 3-hydroxylase 2 [Source:MGI Symbol;Acc:MGI:2146663]
211323	Nrg1	neuregulin 1 [Source:MGI Symbol;Acc:MGI:96083]
211550	Tifa	TRAF-interacting protein with forkhead-associated domain [Source:MGI Symbol;Acc:MGI:2182965]
212439	AA986860	expressed sequence AA986860 [Source:MGI Symbol;Acc:MGI:2138143]
213053	Slc39a14	solute carrier family 39 (zinc transporter), member 14 [Source:MGI Symbol;Acc:MGI:2384851]
215378	Brinp3	bone morphogenetic protein/retinoic acid inducible neural specific 3 [Source:MGI Symbol;Acc:MGI:2443035]
215798	Adgrg6	adhesion G protein-coupled receptor G6 [Source:MGI Symbol;Acc:MGI:1916151]
215819	Nhsl1	NHS-like 1 [Source:MGI Symbol;Acc:MGI:106390]
216190	Appl2	adaptor protein, phosphotyrosine interaction, PH domain and leucine zipper containing 2 [Source:MGI Symbol;Acc:MGI:2384914]
216618	Cfap36	cilia and flagella associated protein 36 [Source:MGI Symbol;Acc:MGI:1913994]
216725	Adamts2	a disintegrin-like and metallopeptidase (reprolysin type) with thrombospondin type 1 motif, 2 [Source:MGI Symbol;Acc:MGI:1347356]
21676	Tead1	TEA domain family member 1 [Source:MGI Symbol;Acc:MGI:101876]
216825	Usp22	ubiquitin specific peptidase 22 [Source:MGI Symbol;Acc:MGI:2144157]
217166	Nr1d1	nuclear receptor subfamily 1, group D, member 1 [Source:MGI Symbol;Acc:MGI:2444210]
217517	Stxbp6	syntaxin binding protein 6 (amisyn) [Source:MGI Symbol;Acc:MGI:2384963]
218138	Gmds	GDP-mannose 4, 6-dehydratase [Source:MGI Symbol;Acc:MGI:1891112]
21833	Thra	thyroid hormone receptor alpha [Source:MGI Symbol;Acc:MGI:98742]
218454	Lhfpl2	lipoma HMGIC fusion partner-like 2 [Source:MGI Symbol;Acc:MGI:2145236]
21873	Tjp2	tight junction protein 2 [Source:MGI Symbol;Acc:MGI:1341872]
218793	Ube2e2	ubiquitin-conjugating enzyme E2E 2 [Source:MGI Symbol;Acc:MGI:2384997]
21927	Tnfaip1	tumor necrosis factor, alpha-induced protein 1 (endothelial) [Source:MGI Symbol;Acc:MGI:104961]
22156	Tuft1	tuftelin 1 [Source:MGI Symbol;Acc:MGI:109572]
22268	Upk1b	uroplakin 1B [Source:MGI Symbol;Acc:MGI:98912]
22381	Tceal9	transcription elongation factor A like 9 [Source:MGI Symbol;Acc:MGI:109567]
22402	Ccn4	cellular communication network factor 4 [Source:MGI Symbol;Acc:MGI:1197008]
224088	Atp13a3	ATPase type 13A3 [Source:MGI Symbol;Acc:MGI:2685387]
225998	Rorb	RAR-related orphan receptor beta [Source:MGI Symbol;Acc:MGI:1343464]
22601	Yap1	yes-associated protein 1 [Source:MGI Symbol;Acc:MGI:103262]
226075	Glis3	GLIS family zinc finger 3 [Source:MGI Symbol;Acc:MGI:2444289]
226154	Lzts2	leucine zipper, putative tumor suppressor 2 [Source:MGI Symbol;Acc:MGI:2385095]
22640	Zfp1	zinc finger protein 1 [Source:MGI Symbol;Acc:MGI:99154]
226778	Mark1	MAP/microtubule affinity regulating kinase 1 [Source:MGI Symbol;Acc:MGI:2664902]
226830	Smyd2	SET and MYND domain containing 2 [Source:MGI Symbol;Acc:MGI:1915889]
227700	Sh3glb2	SH3-domain GRB2-like endophilin B2 [Source:MGI Symbol;Acc:MGI:2385131]
228140	Tnks1bp1	tankyrase 1 binding protein 1 [Source:MGI Symbol;Acc:MGI:2446193]
228880	Zmynd8	zinc finger, MYND-type containing 8 [Source:MGI Symbol;Acc:MGI:1918025]
230126	Shb	src homology 2 domain-containing transforming protein B [Source:MGI Symbol;Acc:MGI:98294]
230752	Eva1b	eva-1 homolog B (C, elegans) [Source:MGI Symbol;Acc:MGI:1922063]
233733	Galnt18	polypeptide N-acetylgalactosaminyltransferase 18 [Source:MGI Symbol;Acc:MGI:2446239]
234076	Tmco3	transmembrane and coiled-coil domains 3 [Source:MGI Symbol;Acc:MGI:2444946]
234199	Fgl1	fibrinogen-like protein 1 [Source:MGI Symbol;Acc:MGI:102795]
234663	Dync1li2	dynein, cytoplasmic 1 light intermediate chain 2 [Source:MGI Symbol;Acc:MGI:107738]
235542	Ppp2r3a	protein phosphatase 2, regulatory subunit B'', alpha [Source:MGI Symbol;Acc:MGI:2442104]
23837	Cfdp1	craniofacial development protein 1 [Source:MGI Symbol;Acc:MGI:1344403]
239559	A4galt	alpha 1,4-galactosyltransferase [Source:MGI Symbol;Acc:MGI:3512453]
23971	Papss1	3'-phosphoadenosine 5'-phosphosulfate synthase 1 [Source:MGI Symbol;Acc:MGI:1330587]
24001	Tiam2	T cell lymphoma invasion and metastasis 2 [Source:MGI Symbol;Acc:MGI:1344338]
242466	Zfp462	zinc finger protein 462 [Source:MGI Symbol;Acc:MGI:107690]
243219	2900026A02Rik	RIKEN cDNA 2900026A02 gene [Source:MGI Symbol;Acc:MGI:1920194]
244418	Prag1	PEAK1 related kinase activating pseudokinase 1 [Source:MGI Symbol;Acc:MGI:1196223]
244654	Mtss2	MTSS I-BAR domain containing 2 [Source:MGI Symbol;Acc:MGI:3039591]
245007	Zbtb38	zinc finger and BTB domain containing 38 [Source:MGI Symbol;Acc:MGI:2442866]
246154	Vasn	vasorin [Source:MGI Symbol;Acc:MGI:2177651]
26360	Angptl2	angiopoietin-like 2 [Source:MGI Symbol;Acc:MGI:1347002]
26407	Map3k4	mitogen-activated protein kinase kinase kinase 4 [Source:MGI Symbol;Acc:MGI:1346875]
26572	Cops3	COP9 signalosome subunit 3 [Source:MGI Symbol;Acc:MGI:1349409]
27204	Syn3	synapsin III [Source:MGI Symbol;Acc:MGI:1351334]
27356	Insl6	insulin-like 6 [Source:MGI Symbol;Acc:MGI:1351595]
27428	Shroom3	shroom family member 3 [Source:MGI Symbol;Acc:MGI:1351655]
27883	Tango2	transport and golgi organization 2 [Source:MGI Symbol;Acc:MGI:101825]
27999	Fam3c	FAM3 metabolism regulating signaling molecule C [Source:MGI Symbol;Acc:MGI:107892]
28028	Mrpl50	mitochondrial ribosomal protein L50 [Source:MGI Symbol;Acc:MGI:107329]
280411	Lix1l	Lix1-like [Source:MGI Symbol;Acc:MGI:3036267]
30937	Lmcd1	LIM and cysteine-rich domains 1 [Source:MGI Symbol;Acc:MGI:1353635]
319876	Cobll1	Cobl-like 1 [Source:MGI Symbol;Acc:MGI:2442894]
320129	Grk3	G protein-coupled receptor kinase 3 [Source:MGI Symbol;Acc:MGI:87941]
320772	Mdga2	MAM domain containing glycosylphosphatidylinositol anchor 2 [Source:MGI Symbol;Acc:MGI:2444706]
329739	Fam102b	family with sequence similarity 102, member B [Source:MGI Symbol;Acc:MGI:3036259]
330267	Thsd7a	thrombospondin, type I, domain containing 7A [Source:MGI Symbol;Acc:MGI:2685683]
330385	9530026P05Rik	RIKEN cDNA 9530026P05 gene [Source:MGI Symbol;Acc:MGI:1924659]
353211	Prune2	prune homolog 2 [Source:MGI Symbol;Acc:MGI:1925004]
360013	Myo18a	myosin XVIIIA [Source:MGI Symbol;Acc:MGI:2667185]
373864	Col27a1	collagen, type XXVII, alpha 1 [Source:MGI Symbol;Acc:MGI:2672118]
380711	Rap1gap2	RAP1 GTPase activating protein 2 [Source:MGI Symbol;Acc:MGI:3028623]
380928	Lmo7	LIM domain only 7 [Source:MGI Symbol;Acc:MGI:1353586]
50770	Atp11a	ATPase, class VI, type 11A [Source:MGI Symbol;Acc:MGI:1354735]
52389	Adgra1	adhesion G protein-coupled receptor A1 [Source:MGI Symbol;Acc:MGI:1277167]
52430	Echdc2	enoyl Coenzyme A hydratase domain containing 2 [Source:MGI Symbol;Acc:MGI:1289238]
53382	Txnl1	thioredoxin-like 1 [Source:MGI Symbol;Acc:MGI:1860078]
53895	Clpp	caseinolytic mitochondrial matrix peptidase proteolytic subunit [Source:MGI Symbol;Acc:MGI:1858213]
54342	Gnpnat1	glucosamine-phosphate N-acetyltransferase 1 [Source:MGI Symbol;Acc:MGI:1858963]
55950	Bri3	brain protein I3 [Source:MGI Symbol;Acc:MGI:1933174]
55978	Ift20	intraflagellar transport 20 [Source:MGI Symbol;Acc:MGI:1915585]
55983	Pdzrn3	PDZ domain containing RING finger 3 [Source:MGI Symbol;Acc:MGI:1933157]
56309	Mycbp	MYC binding protein [Source:MGI Symbol;Acc:MGI:1891750]
56327	Arl2	ADP-ribosylation factor-like 2 [Source:MGI Symbol;Acc:MGI:1928393]
56357	Ivd	isovaleryl coenzyme A dehydrogenase [Source:MGI Symbol;Acc:MGI:1929242]
56367	Scoc	short coiled-coil protein [Source:MGI Symbol;Acc:MGI:1927654]
56369	Apip	APAF1 interacting protein [Source:MGI Symbol;Acc:MGI:1926788]
56374	Tmem59	transmembrane protein 59 [Source:MGI Symbol;Acc:MGI:1929278]
56453	Mbtps1	membrane-bound transcription factor peptidase, site 1 [Source:MGI Symbol;Acc:MGI:1927235]
56700	Glmp	glycosylated lysosomal membrane protein [Source:MGI Symbol;Acc:MGI:1913318]
56812	Dnajb2	DnaJ heat shock protein family (Hsp40) member B2 [Source:MGI Symbol;Acc:MGI:1928739]
57874	Hacd3	3-hydroxyacyl-CoA dehydratase 3 [Source:MGI Symbol;Acc:MGI:1889341]
59009	Sh3rf1	SH3 domain containing ring finger 1 [Source:MGI Symbol;Acc:MGI:1913066]
60441	Mrpl38	mitochondrial ribosomal protein L38 [Source:MGI Symbol;Acc:MGI:1926269]
64652	Nisch	nischarin [Source:MGI Symbol;Acc:MGI:1928323]
65106	Arl6ip5	ADP-ribosylation factor-like 6 interacting protein 5 [Source:MGI Symbol;Acc:MGI:1929501]
66060	Cystm1	cysteine-rich transmembrane module containing 1 [Source:MGI Symbol;Acc:MGI:1913310]
66235	Eif1ax	eukaryotic translation initiation factor 1A, X-linked [Source:MGI Symbol;Acc:MGI:1913485]
66320	Tmem208	transmembrane protein 208 [Source:MGI Symbol;Acc:MGI:1913570]
66401	Nudt2	nudix (nucleoside diphosphate linked moiety X)-type motif 2 [Source:MGI Symbol;Acc:MGI:1913651]
66413	Psmd6	proteasome (prosome, macropain) 26S subunit, non-ATPase, 6 [Source:MGI Symbol;Acc:MGI:1913663]
66493	Mrpl51	mitochondrial ribosomal protein L51 [Source:MGI Symbol;Acc:MGI:1913743]
66617	Ntmt1	N-terminal Xaa-Pro-Lys N-methyltransferase 1 [Source:MGI Symbol;Acc:MGI:1913867]
66753	Erlec1	endoplasmic reticulum lectin 1 [Source:MGI Symbol;Acc:MGI:1914003]
66836	Tmem223	transmembrane protein 223 [Source:MGI Symbol;Acc:MGI:1914086]
66860	Tanc1	tetratricopeptide repeat, ankyrin repeat and coiled-coil containing 1 [Source:MGI Symbol;Acc:MGI:1914110]
66861	Dnajc10	DnaJ heat shock protein family (Hsp40) member C10 [Source:MGI Symbol;Acc:MGI:1914111]
66889	Rnf128	ring finger protein 128 [Source:MGI Symbol;Acc:MGI:1914139]
66898	Baiap2l1	BAI1-associated protein 2-like 1 [Source:MGI Symbol;Acc:MGI:1914148]
66902	Mtap	methylthioadenosine phosphorylase [Source:MGI Symbol;Acc:MGI:1914152]
67017	Fam210b	family with sequence similarity 210, member B [Source:MGI Symbol;Acc:MGI:1914267]
67042	Ift27	intraflagellar transport 27 [Source:MGI Symbol;Acc:MGI:1914292]
67067	Romo1	reactive oxygen species modulator 1 [Source:MGI Symbol;Acc:MGI:1914317]
67073	Pi4k2b	phosphatidylinositol 4-kinase type 2 beta [Source:MGI Symbol;Acc:MGI:1914323]
67169	Nradd	neurotrophin receptor associated death domain [Source:MGI Symbol;Acc:MGI:1914419]
67199	Pfdn1	prefoldin 1 [Source:MGI Symbol;Acc:MGI:1914449]
67266	Dipk1a	divergent protein kinase domain 1A [Source:MGI Symbol;Acc:MGI:1914516]
67267	Uqcc2	ubiquinol-cytochrome c reductase complex assembly factor 2 [Source:MGI Symbol;Acc:MGI:1914517]
67279	Med31	mediator complex subunit 31 [Source:MGI Symbol;Acc:MGI:1914529]
67306	Zc2hc1a	zinc finger, C2HC-type containing 1A [Source:MGI Symbol;Acc:MGI:1914556]
67454	Ikbip	IKBKB interacting protein [Source:MGI Symbol;Acc:MGI:1914704]
67533	Ppfibp1	PTPRF interacting protein, binding protein 1 (liprin beta 1) [Source:MGI Symbol;Acc:MGI:1914783]
67568	Mrfap1	Morf4 family associated protein 1 [Source:MGI Symbol;Acc:MGI:1914818]
67615	Ube2r2	ubiquitin-conjugating enzyme E2R 2 [Source:MGI Symbol;Acc:MGI:1914865]
67622	Mxra7	matrix-remodelling associated 7 [Source:MGI Symbol;Acc:MGI:1914872]
67694	Ift74	intraflagellar transport 74 [Source:MGI Symbol;Acc:MGI:1914944]
67826	Snap47	synaptosomal-associated protein, 47 [Source:MGI Symbol;Acc:MGI:1915076]
67883	Uxs1	UDP-glucuronate decarboxylase 1 [Source:MGI Symbol;Acc:MGI:1915133]
68032	Emc4	ER membrane protein complex subunit 4 [Source:MGI Symbol;Acc:MGI:1915282]
68177	Ebpl	emopamil binding protein-like [Source:MGI Symbol;Acc:MGI:1915427]
68178	Cgnl1	cingulin-like 1 [Source:MGI Symbol;Acc:MGI:1915428]
68196	Hsbp1	heat shock factor binding protein 1 [Source:MGI Symbol;Acc:MGI:1915446]
68201	Ccdc34	coiled-coil domain containing 34 [Source:MGI Symbol;Acc:MGI:1915451]
68294	Mfsd10	major facilitator superfamily domain containing 10 [Source:MGI Symbol;Acc:MGI:1915544]
68323	Nudt22	nudix (nucleoside diphosphate linked moiety X)-type motif 22 [Source:MGI Symbol;Acc:MGI:1915573]
68427	Slc39a13	solute carrier family 39 (metal ion transporter), member 13 [Source:MGI Symbol;Acc:MGI:1915677]
68533	Mphosph6	M phase phosphoprotein 6 [Source:MGI Symbol;Acc:MGI:1915783]
68545	Ecscr	endothelial cell surface expressed chemotaxis and apoptosis regulator [Source:MGI Symbol;Acc:MGI:1915795]
68859	Smim1	small integral membrane protein 1 [Source:MGI Symbol;Acc:MGI:1916109]
68920	1110065P20Rik	RIKEN cDNA 1110065P20 gene [Source:MGI Symbol;Acc:MGI:1916170]
69068	Tcim	transcriptional and immune response regulator [Source:MGI Symbol;Acc:MGI:1916318]
69276	Sec62	SEC62 homolog (S, cerevisiae) [Source:MGI Symbol;Acc:MGI:1916526]
69538	Antxr1	anthrax toxin receptor 1 [Source:MGI Symbol;Acc:MGI:1916788]
69581	Rhou	ras homolog family member U [Source:MGI Symbol;Acc:MGI:1916831]
70012	Cep85	centrosomal protein 85 [Source:MGI Symbol;Acc:MGI:1917262]
70045	2610528A11Rik	RIKEN cDNA 2610528A11 gene [Source:MGI Symbol;Acc:MGI:1917295]
70292	Afap1	actin filament associated protein 1 [Source:MGI Symbol;Acc:MGI:1917542]
70356	St13	suppression of tumorigenicity 13 [Source:MGI Symbol;Acc:MGI:1917606]
70358	Steap1	six transmembrane epithelial antigen of the prostate 1 [Source:MGI Symbol;Acc:MGI:1917608]
70536	Qpct	glutaminyl-peptide cyclotransferase (glutaminyl cyclase) [Source:MGI Symbol;Acc:MGI:1917786]
70676	Gulp1	GULP, engulfment adaptor PTB domain containing 1 [Source:MGI Symbol;Acc:MGI:1920407]
70717	Medag	mesenteric estrogen dependent adipogenesis [Source:MGI Symbol;Acc:MGI:1917967]
70757	Hacd2	3-hydroxyacyl-CoA dehydratase 2 [Source:MGI Symbol;Acc:MGI:1918007]
71373	Prr16	proline rich 16 [Source:MGI Symbol;Acc:MGI:1918623]
71544	Arhgap42	Rho GTPase activating protein 42 [Source:MGI Symbol;Acc:MGI:1918794]
71584	Gdpd2	glycerophosphodiester phosphodiesterase domain containing 2 [Source:MGI Symbol;Acc:MGI:1918834]
71900	Tmem106b	transmembrane protein 106B [Source:MGI Symbol;Acc:MGI:1919150]
71934	Car13	carbonic anhydrase 13 [Source:MGI Symbol;Acc:MGI:1931322]
72754	Arhgef10l	Rho guanine nucleotide exchange factor (GEF) 10-like [Source:MGI Symbol;Acc:MGI:1920004]
73652	2210408F21Rik	RIKEN cDNA 2210408F21 gene [Source:MGI Symbol;Acc:MGI:1920902]
73737	Bbln	bublin coiled coil protein [Source:MGI Symbol;Acc:MGI:1920987]
73916	Ift57	intraflagellar transport 57 [Source:MGI Symbol;Acc:MGI:1921166]
74030	Rin2	Ras and Rab interactor 2 [Source:MGI Symbol;Acc:MGI:1921280]
74603	Cd200r3	CD200 receptor 3 [Source:MGI Symbol;Acc:MGI:1921853]
74761	Mxra8	matrix-remodelling associated 8 [Source:MGI Symbol;Acc:MGI:1922011]
75454	Phpt1	phosphohistidine phosphatase 1 [Source:MGI Symbol;Acc:MGI:1922704]
75572	Acyp2	acylphosphatase 2, muscle type [Source:MGI Symbol;Acc:MGI:1922822]
75687	Ripor1	RHO family interacting cell polarization regulator 1 [Source:MGI Symbol;Acc:MGI:1922937]
75747	Sesn3	sestrin 3 [Source:MGI Symbol;Acc:MGI:1922997]
76261	0610040J01Rik	RIKEN cDNA 0610040J01 gene [Source:MGI Symbol;Acc:MGI:1923511]
76485	Glt8d1	glycosyltransferase 8 domain containing 1 [Source:MGI Symbol;Acc:MGI:1923735]
76687	Spcs3	signal peptidase complex subunit 3 homolog (S, cerevisiae) [Source:MGI Symbol;Acc:MGI:1923937]
77574	Tcaf1	TRPM8 channel-associated factor 1 [Source:MGI Symbol;Acc:MGI:1914665]
77578	Bcl9	B cell CLL/lymphoma 9 [Source:MGI Symbol;Acc:MGI:1924828]
78896	Ecrg4	ECRG4 augurin precursor [Source:MGI Symbol;Acc:MGI:1926146]
78926	Gas2l1	growth arrest-specific 2 like 1 [Source:MGI Symbol;Acc:MGI:1926176]
78929	Polr3h	polymerase (RNA) III (DNA directed) polypeptide H [Source:MGI Symbol;Acc:MGI:1926179]
79362	Bhlhe41	basic helix-loop-helix family, member e41 [Source:MGI Symbol;Acc:MGI:1930704]
80286	Tusc3	tumor suppressor candidate 3 [Source:MGI Symbol;Acc:MGI:1933134]
80752	Fam20c	FAM20C, golgi associated secretory pathway kinase [Source:MGI Symbol;Acc:MGI:2136853]
83675	Bicc1	BicC family RNA binding protein 1 [Source:MGI Symbol;Acc:MGI:1933388]
83768	Dpp7	dipeptidylpeptidase 7 [Source:MGI Symbol;Acc:MGI:1933213]
93684	Selenof	selenoprotein F [Source:MGI Symbol;Acc:MGI:1927947]
94353	Hmgn3	high mobility group nucleosomal binding domain 3 [Source:MGI Symbol;Acc:MGI:2138069]
97130	C77080	expressed sequence C77080 [Source:MGI Symbol;Acc:MGI:2140651]

## Sheet: Supp_table_3
	p_val	avg_log2FC	pct,1	pct,2	p_val_adj	gene	cluster
Gfpt2	0	1.01354	0.686	0.236	0	Gfpt2	0
Cygb	0	0.630088	0.547	0.092	0	Cygb	0
Loxl1	0	0.652756	0.56	0.108	0	Loxl1	0
Gpr133	0	0.892831	0.701	0.234	0	Gpr133	0
Wt1	0	0.787024	0.605	0.141	0	Wt1	0
Angpt4	0	0.818906	0.641	0.162	0	Angpt4	0
Nfatc4	0	0.558385	0.505	0.099	0	Nfatc4	0
Bicc1	0	1.03727	0.819	0.398	0	Bicc1	0
Matn2	0	0.937062	0.763	0.291	0	Matn2	0
Has2	0	0.624942	0.544	0.133	0	Has2	0
Ror1	5.12328e-298	1.01064	0.884	0.552	1.11728e-293	Ror1	0
Kirrel	7.8661e-296	0.752458	0.691	0.249	1.71544e-291	Kirrel	0
Scara5	5.32213e-286	0.867932	0.708	0.29	1.16065e-281	Scara5	0
Fbn1	5.93951e-281	0.868157	0.758	0.334	1.29529e-276	Fbn1	0
Adamts2	1.50027e-278	0.870918	0.783	0.361	3.27179e-274	Adamts2	0
Tshz2	6.88251e-260	0.921546	0.913	0.684	1.50094e-255	Tshz2	0
Rhoj	1.75308e-257	0.739917	0.698	0.278	3.82311e-253	Rhoj	0
Slc12a8	2.01811e-256	0.820186	0.762	0.364	4.4011e-252	Slc12a8	0
Ddr2	7.84627e-256	0.813648	0.697	0.288	1.71111e-251	Ddr2	0
Lsp1	3.44872e-255	0.627192	0.584	0.19	7.52097e-251	Lsp1	0
Col6a5	5.26632e-233	0.52842	0.548	0.175	1.14848e-228	Col6a5	0
Sulf1	1.38777e-232	0.76247	0.755	0.365	3.02646e-228	Sulf1	0
Col5a1	1.0696e-229	0.756336	0.777	0.401	2.33259e-225	Col5a1	0
Steap3	2.36371e-224	0.703285	0.694	0.315	5.15477e-220	Steap3	0
Tns1	4.56298e-222	0.817685	0.895	0.658	9.95095e-218	Tns1	0
Dnm1	4.53605e-216	0.652188	0.658	0.286	9.89221e-212	Dnm1	0
Trabd2b	1.46171e-214	0.713668	0.773	0.399	3.18769e-210	Trabd2b	0
Nav1	4.13415e-213	0.80729	0.774	0.446	9.01575e-209	Nav1	0
Klhl29	1.33145e-209	0.715846	0.857	0.522	2.90363e-205	Klhl29	0
Fbln1	9.82236e-209	0.627714	0.637	0.26	2.14206e-204	Fbln1	0
Col5a2	6.45302e-207	0.521557	0.557	0.195	1.40727e-202	Col5a2	0
Adam12	7.22375e-207	0.739852	0.805	0.473	1.57536e-202	Adam12	0
Kank2	1.00917e-201	0.558027	0.601	0.24	2.20079e-197	Kank2	0
Plod2	1.33161e-201	0.549074	0.6	0.231	2.90398e-197	Plod2	0
Sulf2	5.09485e-199	0.645958	0.706	0.346	1.11109e-194	Sulf2	0
Bnc2	6.11799e-198	0.709486	0.817	0.486	1.33421e-193	Bnc2	0
Crispld2	1.38085e-195	0.636662	0.644	0.285	3.01136e-191	Crispld2	0
Fgfr1	2.01991e-195	0.590902	0.644	0.282	4.40502e-191	Fgfr1	0
Gli2	7.97059e-195	0.706771	0.755	0.407	1.73823e-190	Gli2	0
Twist2	2.43941e-194	0.432242	0.518	0.172	5.31986e-190	Twist2	0
Fstl1	2.93399e-194	0.57743	0.606	0.249	6.39845e-190	Fstl1	0
Pbx1	1.20059e-192	0.76253	0.891	0.691	2.61825e-188	Pbx1	0
Pknox2	7.72519e-192	0.768255	0.867	0.615	1.68471e-187	Pknox2	0
Akap12	2.22022e-187	0.60253	0.64	0.286	4.84186e-183	Akap12	0
Hspg2	5.11239e-182	0.581324	0.7	0.335	1.11491e-177	Hspg2	0
Zfp423	2.81154e-180	0.684801	0.817	0.495	6.13141e-176	Zfp423	0
Fgf2	3.66429e-179	0.677682	0.733	0.403	7.99108e-175	Fgf2	0
Gas7	5.01027e-179	0.743935	0.825	0.567	1.09264e-174	Gas7	0
Vit	1.28161e-178	0.594975	0.65	0.301	2.79493e-174	Vit	0
Creb3l1	2.23045e-178	0.615111	0.688	0.35	4.86416e-174	Creb3l1	0
Antxr1	1.15999e-176	0.671088	0.769	0.453	2.5297e-172	Antxr1	0
Slc10a6	2.06687e-176	0.467946	0.502	0.18	4.50744e-172	Slc10a6	0
Mt2	5.32031e-176	0.509881	0.543	0.211	1.16025e-171	Mt2	0
Dlc1	2.10559e-174	0.669262	0.846	0.566	4.59187e-170	Dlc1	0
Bmp1	4.08384e-172	0.447069	0.51	0.19	8.90603e-168	Bmp1	0
Mb	1.32149e-171	0.47398	0.525	0.201	2.88191e-167	Mb	0
Adamtsl1	1.66621e-170	0.667665	0.787	0.474	3.63366e-166	Adamtsl1	0
Dclk1	1.01528e-168	0.676755	0.771	0.453	2.21412e-164	Dclk1	0
Col4a1	3.82388e-168	0.627862	0.719	0.378	8.33912e-164	Col4a1	0
Snta1	1.10222e-167	0.467979	0.523	0.205	2.40373e-163	Snta1	0
Itih5	1.16855e-167	0.470841	0.602	0.255	2.54837e-163	Itih5	0
Tnxb	1.89737e-165	0.519703	0.575	0.247	4.13779e-161	Tnxb	0
Ntn1	4.05602e-165	0.60232	0.721	0.385	8.84536e-161	Ntn1	0
Tgfbr3	1.72527e-161	0.655804	0.82	0.537	3.76247e-157	Tgfbr3	0
Col6a3	1.635e-160	0.420218	0.533	0.209	3.56562e-156	Col6a3	0
Atp2b4	8.78111e-160	0.569141	0.653	0.317	1.91498e-155	Atp2b4	0
Pdgfra	1.63732e-159	0.444756	0.511	0.198	3.57067e-155	Pdgfra	0
Dennd2a	3.57517e-159	0.566502	0.622	0.302	7.79674e-155	Dennd2a	0
Col4a2	5.99642e-159	0.640165	0.774	0.48	1.3077e-154	Col4a2	0
Ror2	1.8452e-158	0.608766	0.748	0.418	4.02401e-154	Ror2	0
Lama4	7.04153e-157	0.54734	0.65	0.314	1.53562e-152	Lama4	0
Ptrf	5.53602e-156	0.447578	0.506	0.199	1.20729e-151	Ptrf	0
Sh3pxd2b	1.18557e-155	0.578697	0.677	0.344	2.5855e-151	Sh3pxd2b	0
Smoc1	2.26079e-155	0.515576	0.633	0.295	4.93033e-151	Smoc1	0
Ebf1	2.49709e-155	0.588111	0.79	0.488	5.44566e-151	Ebf1	0
Dlg4	3.10915e-154	0.536878	0.639	0.318	6.78043e-150	Dlg4	0
Ebf3	4.32399e-154	0.475559	0.621	0.291	9.42975e-150	Ebf3	0
Clvs1	2.68375e-153	0.468634	0.614	0.275	5.85272e-149	Clvs1	0
Dnm3	3.30382e-153	0.678658	0.855	0.654	7.20496e-149	Dnm3	0
Pcsk5	2.34599e-152	0.571221	0.769	0.452	5.11614e-148	Pcsk5	0
Sphk1	7.61261e-151	0.448295	0.503	0.202	1.66016e-146	Sphk1	0
Ntrk2	2.05347e-147	0.598266	0.751	0.441	4.47821e-143	Ntrk2	0
Mrc2	2.36495e-147	0.426711	0.503	0.2	5.15749e-143	Mrc2	0
Dpysl3	3.6205e-146	0.542552	0.7	0.375	7.8956e-142	Dpysl3	0
Palm2Akap2	4.08183e-145	0.630729	0.883	0.663	8.90166e-141	Palm2Akap2	0
Pappa2	6.23804e-144	0.60606	0.737	0.432	1.36039e-139	Pappa2	0
Meis2	1.01416e-141	0.597822	0.753	0.46	2.21168e-137	Meis2	0
Hspb8	5.76782e-140	0.413164	0.523	0.216	1.25785e-135	Hspb8	0
Bmper	3.41475e-137	0.566489	0.717	0.416	7.44688e-133	Bmper	0
Bmp6	2.12505e-136	0.475243	0.615	0.301	4.6343e-132	Bmp6	0
Musk	5.59917e-135	0.398929	0.55	0.241	1.22107e-130	Musk	0
Col12a1	9.15294e-134	0.465642	0.555	0.248	1.99607e-129	Col12a1	0
Ehd2	5.54738e-133	0.425359	0.561	0.254	1.20977e-128	Ehd2	0
Zfhx4	4.61758e-131	0.454352	0.611	0.294	1.007e-126	Zfhx4	0
Ust	1.42034e-130	0.558368	0.811	0.548	3.09749e-126	Ust	0
Emp1	2.99335e-130	0.501325	0.594	0.282	6.5279e-126	Emp1	0
Col27a1	4.0383e-129	0.477232	0.669	0.36	8.80673e-125	Col27a1	0
Adam19	6.79113e-128	0.46525	0.644	0.325	1.48101e-123	Adam19	0
Itga5	3.89685e-127	0.470318	0.545	0.253	8.49825e-123	Itga5	0
Flrt2	9.40704e-127	0.467271	0.578	0.275	2.05149e-122	Flrt2	0
Pdpn	3.2731e-126	0.458475	0.619	0.3	7.13798e-122	Pdpn	0
Colec12	5.45396e-125	0.448447	0.621	0.314	1.1894e-120	Colec12	0
Tshz3	2.05044e-124	0.360193	0.535	0.235	4.47161e-120	Tshz3	0
Dpysl2	2.23466e-124	0.434405	0.615	0.305	4.87334e-120	Dpysl2	0
Svep1	2.74765e-123	0.443985	0.584	0.289	5.99207e-119	Svep1	0
Ccdc170	4.20363e-123	0.393292	0.508	0.221	9.16728e-119	Ccdc170	0
Slc28a1	3.20709e-122	0.413383	0.525	0.242	6.99403e-118	Slc28a1	0
Lrp1	8.98493e-122	0.566178	0.77	0.499	1.95943e-117	Lrp1	0
Ebf2	1.97279e-121	0.54432	0.663	0.379	4.30225e-117	Ebf2	0
Ahnak	8.70701e-121	0.592677	0.793	0.531	1.89883e-116	Ahnak	0
Samd4	4.79943e-120	0.532289	0.796	0.541	1.04666e-115	Samd4	0
Soga1	6.61314e-120	0.444425	0.619	0.318	1.44219e-115	Soga1	0
Akap2	6.82199e-119	0.560907	0.808	0.549	1.48774e-114	Akap2	0
Lpar1	7.94786e-119	0.474759	0.642	0.349	1.73327e-114	Lpar1	0
Smg6	2.98492e-118	0.536899	0.833	0.629	6.50952e-114	Smg6	0
Col14a1	8.44143e-118	0.4962	0.686	0.402	1.84091e-113	Col14a1	0
Col4a4	1.88282e-117	0.405793	0.561	0.266	4.10606e-113	Col4a4	0
Ugdh	4.17675e-116	0.523809	0.602	0.327	9.10866e-112	Ugdh	0
Klhl26	5.25336e-115	0.435186	0.591	0.307	1.14565e-110	Klhl26	0
Abi3bp	5.25993e-115	0.442327	0.678	0.381	1.14709e-110	Abi3bp	0
Vim	2.24706e-114	0.37893	0.542	0.253	4.90039e-110	Vim	0
Tspan18	2.49616e-114	0.473073	0.686	0.399	5.44362e-110	Tspan18	0
Rassf2	1.51191e-113	0.410796	0.593	0.3	3.29717e-109	Rassf2	0
Asap3	1.55312e-113	0.438057	0.601	0.32	3.38703e-109	Asap3	0
Ephb2	2.03686e-113	0.533759	0.706	0.433	4.44199e-109	Ephb2	0
Synpo	3.94176e-113	0.532275	0.745	0.483	8.59619e-109	Synpo	0
Fgd5	7.46596e-113	0.472307	0.64	0.354	1.62818e-108	Fgd5	0
Plekhh2	3.09568e-112	0.367899	0.552	0.265	6.75107e-108	Plekhh2	0
Nova1	3.84373e-112	0.327506	0.515	0.232	8.38241e-108	Nova1	0
Spidr	7.19703e-112	0.517068	0.816	0.602	1.56953e-107	Spidr	0
Vcan	1.79175e-111	0.380129	0.563	0.279	3.90744e-107	Vcan	0
Igfbp7	2.35885e-111	0.465734	0.664	0.376	5.14417e-107	Igfbp7	0
Zbtb7c	8.9276e-111	0.524617	0.844	0.631	1.94693e-106	Zbtb7c	0
Phldb1	2.0087e-109	0.479513	0.682	0.408	4.38058e-105	Phldb1	0
Adamts9	1.64558e-108	0.490147	0.742	0.465	3.58869e-104	Adamts9	0
Ece1	2.97611e-108	0.503477	0.726	0.453	6.49031e-104	Ece1	0
Scfd2	5.04026e-107	0.486463	0.802	0.569	1.09918e-102	Scfd2	0
Coro2b	1.16905e-106	0.484551	0.673	0.398	2.54946e-102	Coro2b	0
Mgll	1.26445e-106	0.473205	0.627	0.354	2.75752e-102	Mgll	0
Osmr	1.42037e-104	0.386833	0.522	0.249	3.09754e-100	Osmr	0
Vasn	4.61305e-104	0.372537	0.529	0.257	1.00601e-99	Vasn	0
Igf1	9.53503e-104	0.383887	0.522	0.252	2.0794e-99	Igf1	0
Parva	4.26749e-102	0.464272	0.741	0.476	9.30653e-98	Parva	0
Htra1	8.36328e-102	0.384847	0.558	0.287	1.82386e-97	Htra1	0
Dnah3	4.37683e-101	0.37216	0.561	0.283	9.54499e-97	Dnah3	0
Fam188b	2.23489e-100	0.386573	0.634	0.346	4.87385e-96	Fam188b	0
Eya4	4.50091e-100	0.428887	0.592	0.321	9.81559e-96	Eya4	0
PCDHGB6,3	8.236e-100	0.382729	0.578	0.304	1.79611e-95	PCDHGB6,3	0
Disp1	1.94472e-99	0.40424	0.575	0.313	4.24105e-95	Disp1	0
Tmtc1	9.24235e-99	0.412881	0.65	0.377	2.01557e-94	Tmtc1	0
Apbb2	1.28821e-98	0.493697	0.83	0.628	2.80932e-94	Apbb2	0
Sobp	1.53541e-98	0.388797	0.602	0.327	3.34841e-94	Sobp	0
Zcchc24	2.63343e-98	0.419748	0.63	0.366	5.74297e-94	Zcchc24	0
E030010N08Rik	3.38771e-98	0.405479	0.533	0.272	7.38792e-94	E030010N08Rik	0
Dchs2	1.88886e-97	0.411382	0.598	0.324	4.11923e-93	Dchs2	0
Dcbld2	2.56951e-97	0.384125	0.607	0.329	5.60358e-93	Dcbld2	0
Pde10a	2.98684e-97	0.460514	0.801	0.589	6.5137e-93	Pde10a	0
Ccbe1	9.18276e-97	0.486865	0.744	0.49	2.00258e-92	Ccbe1	0
Plce1	1.66862e-96	0.485385	0.761	0.518	3.63893e-92	Plce1	0
Zfp385b	8.62303e-96	0.459287	0.759	0.505	1.88051e-91	Zfp385b	0
Pdzrn3	1.44327e-95	0.455741	0.749	0.498	3.14749e-91	Pdzrn3	0
Syde2	7.84471e-95	0.332231	0.532	0.265	1.71078e-90	Syde2	0
Nhs	5.91578e-94	0.355365	0.597	0.325	1.29011e-89	Nhs	0
Lmntd1	1.04004e-92	0.462429	0.764	0.529	2.26811e-88	Lmntd1	0
Adamts1	1.99229e-92	0.387117	0.572	0.304	4.34478e-88	Adamts1	0
PCDHGA12	2.31622e-92	0.37104	0.616	0.347	5.05121e-88	PCDHGA12	0
Synpo2	2.40081e-92	0.42449	0.721	0.461	5.23569e-88	Synpo2	0
Grb10	4.75578e-92	0.33607	0.561	0.295	1.03714e-87	Grb10	0
Ppap2b	1.1947e-91	0.435899	0.595	0.338	2.6054e-87	Ppap2b	0
Arhgef17	2.81303e-91	0.389491	0.593	0.334	6.13466e-87	Arhgef17	0
Sorbs3	1.64687e-90	0.381306	0.589	0.324	3.59149e-86	Sorbs3	0
Pappa	1.72908e-90	0.404797	0.627	0.366	3.77078e-86	Pappa	0
Pvrl1	2.93171e-90	0.367956	0.588	0.324	6.39347e-86	Pvrl1	0
Cald1	3.20694e-90	0.388616	0.657	0.39	6.99369e-86	Cald1	0
Runx1t1	5.04563e-89	0.314274	0.544	0.275	1.10035e-84	Runx1t1	0
Kcnb1	8.45821e-89	0.377722	0.53	0.279	1.84457e-84	Kcnb1	0
Lamc2	1.34618e-88	0.378316	0.7	0.41	2.93574e-84	Lamc2	0
Nhsl2	1.34434e-87	0.44055	0.686	0.448	2.93173e-83	Nhsl2	0
Rgl1	1.51906e-87	0.441328	0.801	0.6	3.31276e-83	Rgl1	0
PCDHGB6,2	4.40832e-87	0.364511	0.632	0.368	9.61366e-83	PCDHGB6,2	0
Ctif	5.02918e-86	0.428021	0.852	0.702	1.09676e-81	Ctif	0
Ddc	8.20316e-86	0.33981	0.605	0.335	1.78895e-81	Ddc	0
Capn2	1.04005e-85	0.36702	0.647	0.389	2.26813e-81	Capn2	0
Fam20c	6.65128e-85	0.343642	0.566	0.31	1.45051e-80	Fam20c	0
Pcdhgb7	5.61521e-84	0.358862	0.633	0.373	1.22456e-79	Pcdhgb7	0
Ndufs2	7.32594e-83	0.356811	0.563	0.317	1.59764e-78	Ndufs2	0
Epas1	1.07909e-82	0.400323	0.667	0.42	2.35329e-78	Epas1	0
Gramd4	1.24383e-82	0.367675	0.629	0.375	2.71254e-78	Gramd4	0
Dab2	2.02401e-82	0.319541	0.579	0.308	4.41396e-78	Dab2	0
Peli2	2.08548e-82	0.383014	0.647	0.399	4.54801e-78	Peli2	0
Abat	5.35852e-82	0.298765	0.503	0.26	1.16859e-77	Abat	0
Pcdhga10	8.4412e-82	0.352215	0.638	0.38	1.84086e-77	Pcdhga10	0
Glis2	2.4664e-81	0.311378	0.52	0.278	5.37873e-77	Glis2	0
Fbxw8	2.6078e-81	0.339365	0.561	0.309	5.68709e-77	Fbxw8	0
Palm2	2.73507e-81	0.429078	0.75	0.518	5.96464e-77	Palm2	0
Zfp385a	9.73449e-81	0.32182	0.503	0.265	2.1229e-76	Zfp385a	0
Arhgap10	9.82571e-81	0.416828	0.785	0.596	2.14279e-76	Arhgap10	0
Rbfox2	1.3467e-80	0.414457	0.788	0.571	2.93688e-76	Rbfox2	0
Pear1	3.05483e-80	0.350781	0.582	0.336	6.66197e-76	Pear1	0
Epb4,1l2	4.3186e-80	0.402205	0.702	0.458	9.418e-76	Epb4,1l2	0
Adamts12	9.84853e-80	0.341457	0.653	0.393	2.14777e-75	Adamts12	0
Ksr1	1.96167e-78	0.423069	0.722	0.499	4.27802e-74	Ksr1	0
Anxa2	1.76214e-77	0.41518	0.735	0.493	3.84287e-73	Anxa2	0
Pcdhgb6	5.20733e-77	0.341602	0.646	0.394	1.13561e-72	Pcdhgb6	0
Bag3	1.30076e-76	0.373312	0.577	0.339	2.8367e-72	Bag3	0
Slc2a13	3.21738e-75	0.350493	0.68	0.436	7.01647e-71	Slc2a13	0
Kcnip3	5.97216e-75	0.355848	0.588	0.351	1.30241e-70	Kcnip3	0
PCDHGA9	6.11318e-75	0.334188	0.65	0.4	1.33316e-70	PCDHGA9	0
4933427D06Rik	1.56321e-74	0.321371	0.566	0.321	3.40904e-70	4933427D06Rik	0
Glipr2	1.15419e-73	0.307498	0.516	0.279	2.51705e-69	Glipr2	0
Zfp521	1.34834e-73	0.337768	0.695	0.463	2.94046e-69	Zfp521	0
Ccdc33	3.51811e-73	0.317596	0.506	0.276	7.6723e-69	Ccdc33	0
Arhgap24	1.49093e-72	0.401309	0.824	0.653	3.25143e-68	Arhgap24	0
Nfia	1.62026e-71	0.385275	0.868	0.743	3.53347e-67	Nfia	0
Lrig1	2.43788e-71	0.352753	0.691	0.452	5.31652e-67	Lrig1	0
Pcdhgb5	3.86378e-71	0.324486	0.652	0.409	8.42613e-67	Pcdhgb5	0
Wwtr1	1.49016e-70	0.339751	0.663	0.42	3.24973e-66	Wwtr1	0
Limk1	4.87233e-70	0.387182	0.658	0.439	1.06256e-65	Limk1	0
PCDHGB6,1	2.68244e-69	0.320059	0.653	0.413	5.84987e-65	PCDHGB6,1	0
Adcy2	8.31864e-69	0.293035	0.677	0.435	1.81413e-64	Adcy2	0
Tpst1	8.37109e-69	0.283875	0.553	0.317	1.82557e-64	Tpst1	0
Ldlrad4	1.85374e-68	0.432816	0.832	0.696	4.04264e-64	Ldlrad4	0
Abca4	2.0684e-68	0.384086	0.727	0.49	4.51077e-64	Abca4	0
Cntnap1	3.72275e-68	0.331069	0.584	0.36	8.11856e-64	Cntnap1	0
Hdac7	7.9449e-68	0.335931	0.623	0.395	1.73262e-63	Hdac7	0
Egfr	1.41831e-67	0.383865	0.756	0.53	3.09304e-63	Egfr	0
Adck4	2.70264e-67	0.340044	0.622	0.395	5.89391e-63	Adck4	0
Nfasc	3.61095e-67	0.274024	0.557	0.322	7.87477e-63	Nfasc	0
Rnf165	3.87632e-67	0.286718	0.513	0.28	8.45349e-63	Rnf165	0
Mb21d2	4.18998e-67	0.294747	0.568	0.334	9.13751e-63	Mb21d2	0
Thsd7a	4.23486e-67	0.340859	0.707	0.48	9.23539e-63	Thsd7a	0
Ankrd55	5.12992e-67	0.312395	0.586	0.355	1.11873e-62	Ankrd55	0
Adcy5	5.45157e-67	0.281099	0.55	0.319	1.18888e-62	Adcy5	0
2011-09-01	5.54575e-67	0.34776	0.613	0.388	1.20942e-62	2011-09-01	0
Gxylt2	1.21767e-66	0.356437	0.603	0.377	2.65549e-62	Gxylt2	0
Itga2b	1.44111e-66	0.284178	0.511	0.291	3.14278e-62	Itga2b	0
Coro7	1.4764e-66	0.360101	0.677	0.458	3.21974e-62	Coro7	0
Col8a1	2.01466e-66	0.35762	0.578	0.351	4.39357e-62	Col8a1	0
Fam227b	4.68e-66	0.349692	0.652	0.439	1.02061e-61	Fam227b	0
Pcdhgb4	1.5004e-65	0.312941	0.655	0.421	3.27208e-61	Pcdhgb4	0
Spaca6	1.65565e-65	0.328894	0.599	0.374	3.61063e-61	Spaca6	0
Lmna	2.09937e-65	0.429371	0.773	0.593	4.57831e-61	Lmna	0
Tenc1	5.38217e-65	0.285453	0.5	0.281	1.17374e-60	Tenc1	0
Galk2	6.75075e-65	0.357408	0.611	0.395	1.4722e-60	Galk2	0
Acly	6.77518e-65	0.350623	0.581	0.37	1.47753e-60	Acly	0
Gli3	4.49283e-64	0.31177	0.731	0.492	9.79796e-60	Gli3	0
Glis3	6.02561e-64	0.329231	0.76	0.556	1.31407e-59	Glis3	0
Socs2	8.60918e-63	0.311574	0.559	0.34	1.87749e-58	Socs2	0
Creb3l2	1.25412e-62	0.359894	0.78	0.579	2.73499e-58	Creb3l2	0
Spon1	4.37849e-62	0.368756	0.714	0.493	9.54861e-58	Spon1	0
Grk5	8.4024e-62	0.375965	0.708	0.501	1.8324e-57	Grk5	0
Nfatc1	1.54936e-61	0.355604	0.747	0.536	3.37884e-57	Nfatc1	0
Pcdhga7	1.74055e-61	0.298306	0.661	0.43	3.79579e-57	Pcdhga7	0
Cenpp	1.91364e-61	0.359453	0.681	0.487	4.17326e-57	Cenpp	0
Lhfp	3.08185e-61	0.31847	0.632	0.408	6.7209e-57	Lhfp	0
Egr1	3.59273e-61	0.347079	0.716	0.503	7.83504e-57	Egr1	0
Col15a1	3.95533e-61	0.346134	0.705	0.494	8.62579e-57	Col15a1	0
Fbxl13	4.05278e-61	0.324851	0.667	0.452	8.8383e-57	Fbxl13	0
Tnfrsf1a	4.33966e-61	0.304887	0.505	0.298	9.46394e-57	Tnfrsf1a	0
Sorcs2	4.57323e-61	0.349342	0.799	0.609	9.97329e-57	Sorcs2	0
Cgnl1	9.02867e-61	0.361937	0.722	0.511	1.96897e-56	Cgnl1	0
Morn1	1.01084e-60	0.36491	0.679	0.483	2.20443e-56	Morn1	0
Mtx1	1.52834e-60	0.280535	0.508	0.294	3.33301e-56	Mtx1	0
Rai14	1.58797e-60	0.336445	0.641	0.427	3.46305e-56	Rai14	0
Sec24d	1.07665e-59	0.326974	0.659	0.443	2.34795e-55	Sec24d	0
C2	7.02088e-59	0.280743	0.537	0.326	1.53111e-54	C2	0
St6gal1	7.82679e-59	0.330626	0.626	0.407	1.70687e-54	St6gal1	0
Nmnat2	1.22741e-58	0.324325	0.666	0.443	2.67673e-54	Nmnat2	0
Nkd1	1.65225e-58	0.261784	0.528	0.299	3.60322e-54	Nkd1	0
Btd	2.04745e-58	0.300606	0.594	0.383	4.46508e-54	Btd	0
Pcdhga6	2.99037e-58	0.291098	0.664	0.438	6.5214e-54	Pcdhga6	0
Rgma	4.12382e-58	0.253835	0.528	0.312	8.99323e-54	Rgma	0
Nfix	5.36742e-58	0.378387	0.785	0.635	1.17053e-53	Nfix	0
Mthfd1l	1.40252e-57	0.334683	0.751	0.559	3.05861e-53	Mthfd1l	0
Pde3a	4.14009e-57	0.314405	0.703	0.483	9.0287e-53	Pde3a	0
Nrg2	4.79824e-57	0.35702	0.695	0.505	1.0464e-52	Nrg2	0
Pmp22	6.41224e-57	0.26569	0.519	0.312	1.39838e-52	Pmp22	0
Ahdc1	8.02647e-57	0.368916	0.69	0.502	1.75041e-52	Ahdc1	0
Prkag2	8.99655e-57	0.3459	0.832	0.665	1.96197e-52	Prkag2	0
Veph1	1.88018e-56	0.326824	0.536	0.327	4.10029e-52	Veph1	0
Afap1l2	2.10278e-56	0.307725	0.608	0.388	4.58575e-52	Afap1l2	0
Hmcn2	2.49776e-56	0.30497	0.551	0.344	5.44711e-52	Hmcn2	0
Ppp1r12b	2.62429e-56	0.332588	0.727	0.53	5.72306e-52	Ppp1r12b	0
Zfpm2	2.67109e-56	0.305432	0.691	0.492	5.82512e-52	Zfpm2	0
Ablim1	3.24074e-56	0.362814	0.824	0.659	7.0674e-52	Ablim1	0
Timp2	3.46897e-56	0.311112	0.604	0.392	7.56512e-52	Timp2	0
Spsb1	4.77949e-56	0.343171	0.611	0.404	1.04231e-51	Spsb1	0
St3gal2	5.70119e-56	0.304119	0.597	0.387	1.24332e-51	St3gal2	0
Socs3	5.90621e-56	0.304198	0.529	0.322	1.28803e-51	Socs3	0
Slc4a4	1.37679e-55	0.322682	0.719	0.518	3.0025e-51	Slc4a4	0
Rnf144a	1.61612e-55	0.258089	0.531	0.316	3.52444e-51	Rnf144a	0
Aig1	2.10133e-55	0.403023	0.716	0.531	4.58257e-51	Aig1	0
Ltbp1	2.22055e-55	0.344153	0.794	0.629	4.84258e-51	Ltbp1	0
Pprc1	2.41694e-55	0.294879	0.578	0.368	5.27087e-51	Pprc1	0
Pdlim7	3.53086e-55	0.283993	0.537	0.323	7.7001e-51	Pdlim7	0
Ephb3	4.52571e-55	0.262151	0.517	0.306	9.86968e-51	Ephb3	0
Tmbim1	5.5584e-55	0.317751	0.644	0.427	1.21218e-50	Tmbim1	0
Sh3pxd2a	6.33979e-55	0.34537	0.838	0.65	1.38258e-50	Sh3pxd2a	0
Camkk2	7.08253e-55	0.279004	0.535	0.328	1.54456e-50	Camkk2	0
Irs1	7.90012e-55	0.26918	0.619	0.391	1.72286e-50	Irs1	0
Dnaja3	8.41185e-55	0.329371	0.698	0.511	1.83446e-50	Dnaja3	0
Map1b	9.95791e-55	0.255958	0.527	0.311	2.17162e-50	Map1b	0
Cyth3	1.5653e-54	0.316115	0.646	0.442	3.41361e-50	Cyth3	0
St3gal3	1.68316e-54	0.306107	0.802	0.608	3.67063e-50	St3gal3	0
Fam102b	3.294e-54	0.289477	0.573	0.366	7.18356e-50	Fam102b	0
Pcdhga5	6.68035e-54	0.279927	0.668	0.451	1.45685e-49	Pcdhga5	0
Sptbn1	1.04631e-53	0.337579	0.769	0.585	2.28178e-49	Sptbn1	0
Cped1	1.82143e-53	0.340593	0.713	0.527	3.97218e-49	Cped1	0
Prickle1	2.10118e-53	0.277151	0.616	0.403	4.58224e-49	Prickle1	0
Jazf1	3.12837e-53	0.344032	0.77	0.609	6.82234e-49	Jazf1	0
Carhsp1	3.29583e-53	0.293528	0.53	0.329	7.18754e-49	Carhsp1	0
Pcdhga4	4.07194e-53	0.275219	0.673	0.457	8.88008e-49	Pcdhga4	0
Stard13	5.88536e-53	0.311645	0.698	0.496	1.28348e-48	Stard13	0
Nup210l	6.02034e-53	0.376642	0.502	0.312	1.31292e-48	Nup210l	0
Plcd1	8.56417e-53	0.261472	0.508	0.306	1.86767e-48	Plcd1	0
Pcdhgb2	1.08905e-52	0.277187	0.669	0.454	2.375e-48	Pcdhgb2	0
Arnt2	1.45705e-52	0.256019	0.571	0.362	3.17753e-48	Arnt2	0
Pcdhgb1	2.96932e-52	0.271897	0.675	0.461	6.47549e-48	Pcdhgb1	0
PCDHGB6	8.65524e-52	0.274214	0.678	0.466	1.88754e-47	PCDHGB6	0
Mtor	1.2327e-51	0.287042	0.6	0.393	2.68826e-47	Mtor	0
Atp10a	1.40339e-51	0.287056	0.72	0.518	3.06051e-47	Atp10a	0
Plekho2	1.96073e-51	0.252309	0.602	0.383	4.27597e-47	Plekho2	0
Kcnn3	2.95971e-51	0.32685	0.597	0.398	6.45453e-47	Kcnn3	0
Pde9a	3.5179e-51	0.294459	0.591	0.38	7.67183e-47	Pde9a	0
Pcdhga2	4.95173e-51	0.271513	0.681	0.47	1.07987e-46	Pcdhga2	0
Npas2	1.25527e-50	0.339742	0.679	0.482	2.73748e-46	Npas2	0
Tspan9	2.10102e-50	0.280797	0.731	0.525	4.58189e-46	Tspan9	0
Boc	2.01279e-49	0.264949	0.592	0.386	4.38949e-45	Boc	0
Hs3st3b1	2.55289e-49	0.271407	0.514	0.319	5.56733e-45	Hs3st3b1	0
Rbpms	2.74738e-49	0.27605	0.756	0.577	5.99148e-45	Rbpms	0
Lima1	3.44654e-49	0.304428	0.749	0.554	7.51622e-45	Lima1	0
Bahcc1	4.03945e-49	0.355404	0.683	0.503	8.80923e-45	Bahcc1	0
Pcdhga1	4.85846e-49	0.263073	0.683	0.475	1.05953e-44	Pcdhga1	0
Ttc28	5.64231e-49	0.288897	0.8	0.646	1.23047e-44	Ttc28	0
Fmn2	1.3744e-48	0.261591	0.595	0.386	2.99729e-44	Fmn2	0
Fos	2.476e-48	0.324789	0.605	0.422	5.39967e-44	Fos	0
Arl15	3.39705e-48	0.310007	0.784	0.623	7.40829e-44	Arl15	0
Kcnab1	3.48974e-48	0.271936	0.674	0.487	7.61042e-44	Kcnab1	0
Xpnpep1	5.40316e-48	0.281387	0.662	0.462	1.17832e-43	Xpnpep1	0
Fkbp5	5.48005e-48	0.313747	0.795	0.647	1.19509e-43	Fkbp5	0
A230083G16Rik	9.65639e-48	0.29851	0.544	0.357	2.10587e-43	A230083G16Rik	0
Ralgps1	9.83579e-48	0.305797	0.789	0.623	2.14499e-43	Ralgps1	0
Adamts17	1.4891e-47	0.285349	0.716	0.522	3.24742e-43	Adamts17	0
Zhx2	1.67061e-47	0.318203	0.724	0.553	3.64327e-43	Zhx2	0
Arl4a	3.27431e-47	0.280732	0.611	0.419	7.14061e-43	Arl4a	0
Afap1	8.66945e-47	0.253997	0.661	0.47	1.89063e-42	Afap1	0
Dagla	8.86554e-47	0.291652	0.639	0.445	1.9334e-42	Dagla	0
Wbscr17	1.18515e-46	0.284842	0.764	0.582	2.58459e-42	Wbscr17	0
Tcf7l1	3.20868e-46	0.286251	0.722	0.532	6.99749e-42	Tcf7l1	0
AC123072,1	9.2326e-46	0.290611	0.85	0.714	2.01344e-41	AC123072,1	0
Nxn	1.0738e-45	0.333305	0.693	0.52	2.34173e-41	Nxn	0
Dst	1.0886e-45	0.29047	0.85	0.714	2.37402e-41	Dst	0
Nfic	1.15482e-45	0.297421	0.677	0.492	2.51842e-41	Nfic	0
Dcun1d3	1.53069e-45	0.265933	0.571	0.375	3.33812e-41	Dcun1d3	0
Dner	2.42624e-45	0.283246	0.685	0.5	5.29114e-41	Dner	0
Smad6	3.76341e-45	0.255758	0.664	0.461	8.20724e-41	Smad6	0
Rassf8	3.86474e-45	0.265319	0.6	0.412	8.42823e-41	Rassf8	0
Fam178b	1.092e-44	0.274087	0.624	0.431	2.38142e-40	Fam178b	0
Creb5	1.4183e-44	0.26233	0.587	0.392	3.09303e-40	Creb5	0
Macrod1	2.3486e-44	0.282335	0.668	0.478	5.12183e-40	Macrod1	0
Rhoq	5.45182e-44	0.266311	0.619	0.426	1.18893e-39	Rhoq	0
Psd3	1.07967e-43	0.267474	0.763	0.596	2.35455e-39	Psd3	0
Zcchc14	1.28002e-43	0.265502	0.566	0.375	2.79147e-39	Zcchc14	0
Shc1	1.38899e-43	0.25028	0.53	0.345	3.0291e-39	Shc1	0
Itgb5	1.42935e-43	0.288234	0.677	0.491	3.11712e-39	Itgb5	0
Efna5	2.55868e-42	0.271632	0.747	0.564	5.57996e-38	Efna5	0
Abl1	4.51785e-42	0.267805	0.683	0.508	9.85254e-38	Abl1	0
Dis3l2	5.88731e-42	0.254554	0.655	0.47	1.2839e-37	Dis3l2	0
Prkce	1.85471e-41	0.252301	0.883	0.783	4.04474e-37	Prkce	0
Pik3c2g	2.64255e-41	0.265943	0.675	0.481	5.76288e-37	Pik3c2g	0
Fmnl2	2.76696e-41	0.28761	0.835	0.713	6.03419e-37	Fmnl2	0
Daam1	7.98586e-41	0.329379	0.766	0.593	1.74156e-36	Daam1	0
Ttll5	4.90485e-40	0.29709	0.757	0.616	1.06965e-35	Ttll5	0
Lrrc20	1.58878e-39	0.254384	0.602	0.415	3.46481e-35	Lrrc20	0
Fosb	1.9405e-39	0.313827	0.593	0.431	4.23184e-35	Fosb	0
Iqsec1	2.2356e-39	0.252524	0.759	0.594	4.87539e-35	Iqsec1	0
Fyn	2.24951e-39	0.273915	0.747	0.579	4.90572e-35	Fyn	0
Foxp4	2.27617e-39	0.259241	0.583	0.4	4.96387e-35	Foxp4	0
Pld1	3.11077e-39	0.265816	0.65	0.475	6.78397e-35	Pld1	0
Arhgap31	3.94457e-39	0.259549	0.674	0.494	8.60232e-35	Arhgap31	0
Ncor2	8.26933e-39	0.301667	0.83	0.703	1.80337e-34	Ncor2	0
Fndc3b	1.72224e-38	0.266562	0.866	0.781	3.75585e-34	Fndc3b	0
Hhat	1.72606e-38	0.298694	0.65	0.469	3.76418e-34	Hhat	0
Thbs1	3.16707e-37	0.264106	0.531	0.354	6.90674e-33	Thbs1	0
Piezo1	4.93648e-37	0.258811	0.626	0.448	1.07655e-32	Piezo1	0
Il1r1	5.02173e-37	0.30468	0.613	0.456	1.09514e-32	Il1r1	0
Fosl2	2.45595e-35	0.283348	0.705	0.544	5.35593e-31	Fosl2	0
Dlgap4	4.19946e-34	0.254486	0.717	0.573	9.15818e-30	Dlgap4	0
Trip10	1.10199e-33	0.256259	0.591	0.439	2.40321e-29	Trip10	0
Gm10800	1.73053e-121	0.595141	0.996	0.998	3.77395e-117	Gm10800	1
Gm10801	1.51057e-96	0.725115	0.894	0.911	3.29425e-92	Gm10801	1
Chl1	7.30695e-86	0.677441	0.867	0.882	1.5935e-81	Chl1	1
Lmo7	4.14991e-39	0.625745	0.705	0.637	9.05011e-35	Lmo7	1
Shroom3	2.89633e-24	0.435236	0.713	0.713	6.31632e-20	Shroom3	1
2010111I01Rik	2.84884e-21	0.420403	0.742	0.771	6.21276e-17	2010111I01Rik	1
Mpped2	4.52996e-17	0.471508	0.554	0.53	9.87894e-13	Mpped2	1
Ank3	8.31181e-17	0.362318	0.722	0.774	1.81264e-12	Ank3	1
Fmn1	8.67032e-15	0.441784	0.625	0.683	1.89082e-10	Fmn1	1
Celf4	1.02015e-14	0.53673	0.594	0.637	2.22474e-10	Celf4	1
Rgs7	4.48071e-13	0.517912	0.515	0.525	9.77154e-09	Rgs7	1
Wwc1	8.36572e-12	0.439854	0.542	0.56	1.8244e-07	Wwc1	1
Nr3c2	2.08702e-11	0.375964	0.608	0.669	4.55138e-07	Nr3c2	1
Xkr4	1.95269e-10	0.524071	0.497	0.513	4.25844e-06	Xkr4	1
Cwc22	2.19852e-10	0.457277	0.634	0.661	4.79454e-06	Cwc22	1
Mcc	2.92366e-10	0.324455	0.652	0.713	6.37593e-06	Mcc	1
BC052040	1.01522e-08	0.45189	0.491	0.524	0.0002214	BC052040	1
Myo10	1.43584e-08	0.364186	0.605	0.685	0.000313127	Myo10	1
Stk39	1.80645e-08	0.353029	0.618	0.692	0.00039395	Stk39	1
1700011I03Rik	2.47914e-08	0.379286	0.495	0.514	0.000540652	1700011I03Rik	1
Tmem117	2.90761e-08	0.369851	0.534	0.577	0.000634092	Tmem117	1
Srgap1	4.83012e-08	0.420694	0.557	0.606	0.00105335	Srgap1	1
Myo5b	1.1992e-07	0.410809	0.582	0.636	0.00261522	Myo5b	1
Ppfibp2	2.24727e-07	0.337704	0.573	0.629	0.00490085	Ppfibp2	1
Cadps	3.60017e-07	0.442243	0.493	0.529	0.00785125	Cadps	1
Gm21738	5.16994e-07	0.42255	0.484	0.524	0.0112746	Gm21738	1
Casz1	7.08057e-07	0.28608	0.614	0.667	0.0154413	Casz1	1
Sorbs2	1.03023e-06	0.314968	0.582	0.643	0.0224673	Sorbs2	1
Cdh1	1.43368e-06	0.354872	0.501	0.508	0.0312656	Cdh1	1
Flnb	1.95349e-06	0.390262	0.582	0.647	0.0426017	Flnb	1
Mroh4	5.89928e-120	0.63057	0.594	0.18	1.28652e-115	Mroh4	10
Mal	7.30796e-95	0.652694	0.52	0.173	1.59372e-90	Mal	10
Krt7	1.93384e-91	0.517514	0.501	0.156	4.21731e-87	Krt7	10
Slc25a48	1.10943e-85	0.521459	0.619	0.235	2.41944e-81	Slc25a48	10
Myof	9.17812e-83	0.799288	0.836	0.541	2.00156e-78	Myof	10
Sdc1	1.51063e-82	0.650079	0.634	0.276	3.29437e-78	Sdc1	10
Obfc1	5.61844e-80	0.740576	0.758	0.422	1.22527e-75	Obfc1	10
Lgals3	6.71018e-79	0.679141	0.762	0.393	1.46336e-74	Lgals3	10
Epha2	1.59074e-76	0.56602	0.585	0.238	3.46908e-72	Epha2	10
Cdh11	1.62622e-74	0.708013	0.84	0.493	3.54647e-70	Cdh1	10
Barx2	3.62835e-73	0.577663	0.678	0.304	7.91271e-69	Barx2	10
Itgb6	2.56273e-67	0.693387	0.777	0.456	5.58881e-63	Itgb6	10
Grhl3	1.1095e-66	0.493772	0.501	0.198	2.41961e-62	Grhl3	10
Als2cl	2.1566e-66	0.389919	0.522	0.201	4.70311e-62	Als2cl	10
Ptpn14	9.39694e-66	0.627194	0.798	0.489	2.04929e-61	Ptpn14	10
Fam107b	2.76009e-65	0.76338	0.882	0.649	6.01921e-61	Fam107b	10
Lamc21	1.161e-63	0.65552	0.749	0.43	2.53192e-59	Lamc2	10
St3gal31	3.75536e-63	0.712774	0.836	0.621	8.1897e-59	St3gal3	10
5730559C18Rik	5.99059e-62	0.389155	0.503	0.195	1.30643e-57	5730559C18Rik	10
Anxa21	1.27568e-61	0.651134	0.8	0.509	2.78201e-57	Anxa2	10
Tnfaip8	2.12898e-61	0.660773	0.888	0.684	4.64287e-57	Tnfaip8	10
Arhgef4	2.24832e-59	0.551234	0.718	0.395	4.90314e-55	Arhgef4	10
Capn13	6.81416e-57	0.514584	0.577	0.271	1.48603e-52	Capn13	10
Rab27b	1.45369e-56	0.566488	0.764	0.442	3.1702e-52	Rab27b	10
Esrp2	1.92857e-55	0.465731	0.602	0.287	4.20582e-51	Esrp2	10
Sh3rf11	1.5188e-54	0.607974	0.848	0.6	3.31219e-50	Sh3rf1	10
Gprc5a	1.65792e-54	0.511915	0.598	0.286	3.6156e-50	Gprc5a	10
AA986860	1.69262e-54	0.490673	0.598	0.287	3.69127e-50	AA986860	10
Cers3	2.17023e-54	0.455034	0.594	0.289	4.73283e-50	Cers3	10
Wnt7b	2.30632e-54	0.51748	0.6	0.297	5.02962e-50	Wnt7b	10
Slco2a1	4.50399e-54	0.523544	0.762	0.448	9.82231e-50	Slco2a1	10
Pvrl11	8.93424e-53	0.548392	0.636	0.342	1.94838e-48	Pvrl1	10
Tmc7	1.04441e-52	0.469847	0.585	0.28	2.27766e-48	Tmc7	10
Pde6a	7.66689e-52	0.384441	0.566	0.267	1.672e-47	Pde6a	10
Wwc11	1.33216e-51	0.555873	0.815	0.548	2.90517e-47	Wwc1	10
Tmprss2	5.58025e-50	0.472789	0.657	0.348	1.21694e-45	Tmprss2	10
Ltbp11	6.472e-50	0.535557	0.88	0.638	1.41141e-45	Ltbp1	10
K230010J24Rik	8.42505e-50	0.444969	0.566	0.279	1.83733e-45	K230010J24Rik	10
Kctd11	4.13297e-49	0.525487	0.813	0.535	9.01319e-45	Kctd1	10
Dennd2c	4.54458e-49	0.479888	0.619	0.335	9.91082e-45	Dennd2c	10
Mboat2	6.79507e-49	0.548248	0.716	0.431	1.48187e-44	Mboat2	10
Wnt4	1.73928e-48	0.37069	0.52	0.233	3.79301e-44	Wnt4	10
Oit1	2.06931e-48	0.380723	0.541	0.244	4.51274e-44	Oit1	10
Wbscr27	3.35541e-48	0.407629	0.541	0.256	7.31747e-44	Wbscr27	10
Dsp	1.02403e-47	0.441986	0.621	0.314	2.23321e-43	Dsp	10
Lpar3	5.87234e-47	0.413069	0.571	0.287	1.28064e-42	Lpar3	10
Pcdh1	7.54042e-47	0.466568	0.655	0.363	1.64441e-42	Pcdh1	10
Galnt2	2.76471e-46	0.547649	0.789	0.557	6.02928e-42	Galnt2	10
Tmem45b	9.47783e-46	0.389291	0.537	0.258	2.06692e-41	Tmem45b	10
Arhgap32	3.49552e-45	0.475946	0.728	0.451	7.62303e-41	Arhgap32	10
Map7	6.00466e-45	0.49693	0.754	0.487	1.3095e-40	Map7	10
Anxa3	8.7248e-45	0.497231	0.674	0.386	1.90271e-40	Anxa3	10
Baiap2l1	1.17734e-44	0.518299	0.789	0.538	2.56754e-40	Baiap2l1	10
Capn51	1.82048e-44	0.499161	0.773	0.503	3.97011e-40	Capn5	10
Efnb2	6.021e-44	0.422958	0.669	0.381	1.31306e-39	Efnb2	10
Pdlim1	9.95956e-44	0.451092	0.623	0.344	2.17198e-39	Pdlim1	10
Arhgef10	1.05346e-43	0.483729	0.745	0.48	2.29739e-39	Arhgef10	10
Ano1	2.02085e-43	0.521627	0.764	0.518	4.40707e-39	Ano1	10
Rxra	2.64862e-43	0.493432	0.741	0.493	5.77612e-39	Rxra	10
Styk1	7.56903e-43	0.374881	0.539	0.269	1.65065e-38	Styk1	10
Sh3bp4	8.49012e-43	0.481998	0.825	0.584	1.85152e-38	Sh3bp4	10
Myo1e	1.85698e-42	0.513789	0.844	0.626	4.04971e-38	Myo1e	10
Pls1	2.65116e-42	0.422382	0.533	0.268	5.78164e-38	Pls1	10
Pard6g	5.76793e-42	0.465844	0.585	0.325	1.25787e-37	Pard6g	10
Epha4	6.22624e-42	0.429799	0.716	0.439	1.35782e-37	Epha4	10
Abcc41	9.94711e-42	0.510955	0.861	0.692	2.16927e-37	Abcc4	10
Trim16	1.06487e-41	0.440537	0.573	0.306	2.32227e-37	Trim16	10
Ahnak1	2.18621e-40	0.550397	0.792	0.551	4.7677e-36	Ahnak	10
BC0520401	2.24486e-40	0.495758	0.752	0.511	4.89559e-36	BC052040	10
Tgfa	3.55995e-40	0.452106	0.651	0.385	7.76353e-36	Tgfa	10
Slc22a231	3.72186e-40	0.478491	0.775	0.52	8.11664e-36	Slc22a23	10
Syt16	4.20788e-40	0.415717	0.653	0.393	9.17654e-36	Syt16	10
Lmo71	6.17345e-40	0.46865	0.874	0.634	1.34631e-35	Lmo7	10
Src	1.38789e-39	0.490333	0.754	0.522	3.02672e-35	Src	10
Aim1l	1.44736e-39	0.356299	0.545	0.279	3.15641e-35	Aim1l	10
Pfdn1	1.50659e-39	0.42241	0.594	0.329	3.28557e-35	Pfdn1	10
Slc2a12	1.54973e-39	0.419217	0.571	0.309	3.37966e-35	Slc2a12	10
Myh14	1.77519e-39	0.403781	0.598	0.314	3.87133e-35	Myh14	10
Cobl	1.81061e-39	0.42454	0.76	0.485	3.94859e-35	Cobl	10
Pparg	1.81994e-39	0.401915	0.669	0.395	3.96894e-35	Pparg	10
Micu1	5.09056e-39	0.448938	0.743	0.512	1.11015e-34	Micu1	10
Hs3st1	1.17592e-38	0.376774	0.667	0.393	2.56446e-34	Hs3st1	10
2010300C02Rik	1.62997e-38	0.429506	0.731	0.463	3.55464e-34	2010300C02Rik	10
Hnf1b	1.78516e-38	0.369294	0.556	0.289	3.89307e-34	Hnf1b	10
Plekha7	2.24543e-38	0.463867	0.779	0.537	4.89684e-34	Plekha7	10
Mbp	5.36887e-38	0.504168	0.821	0.616	1.17084e-33	Mbp	10
Vangl1	7.14176e-38	0.430575	0.573	0.312	1.55748e-33	Vangl1	10
Ppl	1.36573e-37	0.394525	0.545	0.294	2.97839e-33	Ppl	10
Actn4	1.98069e-37	0.489407	0.806	0.608	4.31949e-33	Actn4	10
Bri3	3.17714e-37	0.458556	0.869	0.705	6.92872e-33	Bri3	10
Ptgfrn	3.22328e-37	0.511395	0.672	0.426	7.02933e-33	Ptgfrn	10
Tjp2	4.0509e-37	0.454774	0.817	0.585	8.83419e-33	Tjp2	10
Vill	4.5867e-37	0.351854	0.505	0.254	1.00027e-32	Vill	10
AC123072,11	8.96221e-37	0.483375	0.888	0.722	1.95448e-32	AC123072,1	10
Dst1	1.14499e-36	0.482597	0.888	0.723	2.49698e-32	Dst	10
Ap1s3	2.10763e-36	0.421486	0.596	0.335	4.59632e-32	Ap1s3	10
Atxn10	2.15781e-36	0.423713	0.676	0.43	4.70575e-32	Atxn10	10
Tango6	2.3418e-36	0.523476	0.705	0.499	5.10699e-32	Tango6	10
Syne2	3.24806e-36	0.44873	0.846	0.667	7.08337e-32	Syne2	10
AI661453	3.86819e-36	0.385445	0.573	0.316	8.43575e-32	AI661453	10
Usp43	5.15744e-36	0.411351	0.623	0.356	1.12474e-31	Usp43	10
Rnf217	5.86083e-36	0.425234	0.699	0.447	1.27813e-31	Rnf217	10
Fam83b	2.0719e-35	0.309797	0.554	0.287	4.5184e-31	Fam83b	10
Igf2bp2	2.81318e-35	0.40497	0.661	0.418	6.13499e-31	Igf2bp2	10
Cfap43	3.17053e-35	0.477178	0.817	0.636	6.91429e-31	Cfap43	10
Arhgap27	3.97974e-35	0.465497	0.663	0.431	8.67902e-31	Arhgap27	10
Arhgef28	4.02561e-35	0.429087	0.815	0.631	8.77905e-31	Arhgef28	10
Rassf6	6.56356e-35	0.340018	0.539	0.286	1.43138e-30	Rassf6	10
Paqr5	2.55644e-34	0.418928	0.592	0.356	5.57509e-30	Paqr5	10
Rab27a	2.57661e-34	0.372452	0.627	0.372	5.61906e-30	Rab27a	10
Unc5b	2.94301e-34	0.409268	0.703	0.466	6.41811e-30	Unc5b	10
Itga3	3.37757e-34	0.413349	0.533	0.294	7.3658e-30	Itga3	10
Fbln11	5.82275e-34	0.432243	0.528	0.293	1.26983e-29	Fbln1	10
Phldb2	7.16608e-34	0.499853	0.743	0.523	1.56278e-29	Phldb2	10
Abcc3	1.06599e-33	0.40969	0.632	0.386	2.3247e-29	Abcc3	10
Arhgef18	1.1757e-33	0.41153	0.657	0.403	2.56397e-29	Arhgef18	10
Bai1	1.40189e-33	0.346732	0.547	0.305	3.05723e-29	Bai1	10
Dnmbp	1.42641e-33	0.409427	0.64	0.393	3.11071e-29	Dnmbp	10
Arhgap40	1.70903e-33	0.34255	0.505	0.263	3.72706e-29	Arhgap40	10
Sorcs22	2.05853e-33	0.421766	0.821	0.622	4.48924e-29	Sorcs2	10
Atp8b1	3.09514e-33	0.448071	0.747	0.54	6.74989e-29	Atp8b1	10
Dock9	3.90933e-33	0.430481	0.857	0.651	8.52547e-29	Dock9	10
Ptpn3	7.48818e-33	0.446242	0.768	0.533	1.63302e-28	Ptpn3	10
Ccdc3	8.05099e-33	0.325647	0.522	0.277	1.75576e-28	Ccdc3	10
Dab2ip1	9.25015e-33	0.407504	0.842	0.639	2.01727e-28	Dab2ip	10
Hoxa3	2.29795e-32	0.350165	0.533	0.306	5.01137e-28	Hoxa3	10
Arhgap421	2.6617e-32	0.380331	0.752	0.528	5.80463e-28	Arhgap42	10
Hbegf	3.66667e-32	0.406526	0.547	0.311	7.99627e-28	Hbegf	10
Sema3f	3.94767e-32	0.300975	0.514	0.274	8.60909e-28	Sema3f	10
Irf6	5.80074e-32	0.339167	0.554	0.298	1.26503e-27	Irf6	10
Fhdc1	7.48841e-32	0.295179	0.528	0.283	1.63307e-27	Fhdc1	10
Jup	2.57093e-31	0.402902	0.676	0.44	5.60667e-27	Jup	10
Phactr2	2.85209e-31	0.366352	0.773	0.57	6.21984e-27	Phactr2	10
Gm28308	4.54644e-31	0.340258	0.541	0.317	9.91487e-27	Gm28308	10
Efna52	5.16773e-31	0.413009	0.787	0.576	1.12698e-26	Efna5	10
Lama5	5.57169e-31	0.364214	0.602	0.355	1.21508e-26	Lama5	10
Mboat1	6.23275e-31	0.38782	0.701	0.46	1.35924e-26	Mboat1	10
Ldlr	6.58049e-31	0.369135	0.554	0.324	1.43507e-26	Ldlr	10
Ptprf	6.75406e-31	0.389983	0.659	0.427	1.47293e-26	Ptprf	10
Runx2	9.54023e-31	0.430891	0.863	0.722	2.08053e-26	Runx2	10
Shb	1.02535e-30	0.405463	0.867	0.682	2.23609e-26	Shb	10
Nr1h4	1.12404e-30	0.325924	0.554	0.315	2.45131e-26	Nr1h4	10
Uck2	1.45735e-30	0.411374	0.6	0.375	3.17819e-26	Uck2	10
Epb4,1l4a	1.53877e-30	0.387739	0.728	0.506	3.35574e-26	Epb4,1l4a	10
Nedd4l	1.60779e-30	0.403528	0.88	0.761	3.50627e-26	Nedd4l	10
Foxa1	2.36373e-30	0.255364	0.526	0.281	5.15483e-26	Foxa1	10
Bco1	4.20454e-30	0.327237	0.558	0.312	9.16925e-26	Bco1	10
Met	4.24192e-30	0.386638	0.672	0.438	9.25078e-26	Met	10
Eps8	4.94095e-30	0.430293	0.846	0.631	1.07752e-25	Eps8	10
Mgst3	5.61557e-30	0.319021	0.562	0.328	1.22464e-25	Mgst3	10
Ptprr	9.73487e-30	0.348887	0.642	0.405	2.12298e-25	Ptprr	10
Rgs12	1.23326e-29	0.368965	0.669	0.444	2.68948e-25	Rgs12	10
Spint2	2.02183e-29	0.301631	0.554	0.309	4.4092e-25	Spint2	10
Rusc2	2.52856e-29	0.388133	0.678	0.445	5.51428e-25	Rusc2	10
Hyal1	3.71378e-29	0.325951	0.535	0.31	8.09902e-25	Hyal1	10
Gpr39	5.0868e-29	0.32877	0.688	0.436	1.10933e-24	Gpr39	10
Ttc39a	7.95877e-29	0.3291	0.625	0.379	1.73565e-24	Ttc39a	10
Frk	1.21715e-28	0.330145	0.632	0.385	2.65436e-24	Frk	10
Pard6b	1.66454e-28	0.311871	0.564	0.319	3.63004e-24	Pard6b	10
Lrrc1	2.88612e-28	0.417174	0.655	0.454	6.29404e-24	Lrrc1	10
Sdc4	3.83738e-28	0.416707	0.621	0.402	8.36856e-24	Sdc4	10
Meis21	4.47292e-28	0.392544	0.707	0.484	9.75455e-24	Meis2	10
Plaur	7.94228e-28	0.334951	0.545	0.316	1.73205e-23	Plaur	10
Parm1	8.26952e-28	0.331154	0.646	0.406	1.80342e-23	Parm1	10
Sema4b	2.66046e-27	0.38986	0.627	0.43	5.80193e-23	Sema4b	10
Myzap	3.08468e-27	0.366146	0.701	0.458	6.72708e-23	Myzap	10
Fam160a1	3.20956e-27	0.349735	0.731	0.513	6.9994e-23	Fam160a1	10
Tbc1d1	4.81677e-27	0.382295	0.851	0.713	1.05044e-22	Tbc1d1	10
Llgl2	5.63875e-27	0.311905	0.518	0.299	1.2297e-22	Llgl2	10
Igfbp71	6.9068e-27	0.316811	0.632	0.4	1.50623e-22	Igfbp7	10
Bace2	8.49982e-27	0.330985	0.581	0.358	1.85364e-22	Bace2	10
Gcom1	9.98866e-27	0.367511	0.747	0.52	2.17833e-22	Gcom1	10
Btbd11	1.1796e-26	0.324184	0.739	0.517	2.57247e-22	Btbd11	10
Epb4,1l4b	1.18403e-26	0.30666	0.705	0.475	2.58214e-22	Epb4,1l4b	10
Ehf	1.30793e-26	0.268292	0.611	0.358	2.85234e-22	Ehf	10
Abhd21	1.43927e-26	0.365288	0.867	0.699	3.13876e-22	Abhd2	10
Mink1	1.64217e-26	0.344097	0.577	0.359	3.58125e-22	Mink1	10
Pdlim4	3.24596e-26	0.294172	0.533	0.307	7.07878e-22	Pdlim4	10
Ocln	3.3042e-26	0.287315	0.585	0.343	7.2058e-22	Ocln	10
Cep170b	4.67615e-26	0.307496	0.526	0.315	1.01977e-21	Cep170b	10
Stpg1	5.33871e-26	0.30743	0.549	0.339	1.16427e-21	Stpg1	10
Fam65c	5.34405e-26	0.304615	0.501	0.29	1.16543e-21	Fam65c	10
Inadl1	7.46624e-26	0.366215	0.779	0.588	1.62824e-21	Inadl	10
Tmem51	7.60338e-26	0.326082	0.613	0.403	1.65815e-21	Tmem51	10
Eya2	9.12166e-26	0.349556	0.707	0.501	1.98925e-21	Eya2	10
Map3k5	1.08996e-25	0.345259	0.819	0.646	2.37699e-21	Map3k5	10
Tmem140	1.24277e-25	0.291632	0.516	0.301	2.71023e-21	Tmem140	10
Plxna2	1.515e-25	0.300945	0.695	0.468	3.30391e-21	Plxna2	10
Egfr2	1.77973e-25	0.359229	0.783	0.546	3.88124e-21	Egfr	10
Itga6	1.95362e-25	0.390619	0.714	0.507	4.26046e-21	Itga6	10
C77080	1.98969e-25	0.302297	0.674	0.446	4.33911e-21	C77080	10
Crim1	2.85265e-25	0.355977	0.733	0.542	6.22105e-21	Crim1	10
Ugt1a6a	3.47164e-25	0.2645	0.575	0.355	7.57094e-21	Ugt1a6a	10
Dnajc17	4.57739e-25	0.343589	0.611	0.408	9.98236e-21	Dnajc17	10
Tbcd	4.74123e-25	0.3516	0.737	0.538	1.03397e-20	Tbcd	10
Smad61	5.89574e-25	0.329868	0.691	0.476	1.28574e-20	Smad6	10
Ugt1a6b	1.43489e-24	0.274565	0.619	0.403	3.1292e-20	Ugt1a6b	10
Klf5	1.44042e-24	0.25406	0.562	0.335	3.14127e-20	Klf5	10
Slc7a1	1.47196e-24	0.356626	0.682	0.475	3.21004e-20	Slc7a1	10
Arhgap101	2.22779e-24	0.296186	0.804	0.609	4.85837e-20	Arhgap10	10
Grhl2	3.35073e-24	0.308737	0.745	0.52	7.30727e-20	Grhl2	10
Ror21	5.5882e-24	0.302821	0.661	0.447	1.21867e-19	Ror2	10
Bach2	5.92347e-24	0.359179	0.844	0.702	1.29179e-19	Bach2	10
Eps8l1	6.74437e-24	0.289754	0.505	0.301	1.47081e-19	Eps8l1	10
Slc45a3	7.38642e-24	0.252408	0.545	0.316	1.61083e-19	Slc45a3	10
Dlg5	1.03121e-23	0.288136	0.617	0.399	2.24887e-19	Dlg5	10
BC016579	1.36379e-23	0.280664	0.514	0.298	2.97415e-19	BC016579	10
Scnn1a	1.53224e-23	0.292394	0.512	0.311	3.3415e-19	Scnn1a	10
Pawr1	2.73276e-23	0.275085	0.737	0.497	5.95959e-19	Pawr	10
Rras2	3.02928e-23	0.338221	0.617	0.419	6.60625e-19	Rras2	10
Itga2	3.38119e-23	0.327615	0.596	0.385	7.37369e-19	Itga2	10
Pkp4	3.42388e-23	0.358113	0.777	0.594	7.4668e-19	Pkp4	10
D8Ertd82e	5.4505e-23	0.267958	0.547	0.34	1.18865e-18	D8Ertd82e	10
Rbm20	6.29505e-23	0.315695	0.749	0.538	1.37282e-18	Rbm20	10
Sh3pxd2a1	1.04561e-22	0.368277	0.829	0.664	2.28026e-18	Sh3pxd2a	10
Ppp1r9a1	1.19488e-22	0.347018	0.724	0.544	2.6058e-18	Ppp1r9a	10
Emp11	1.26217e-22	0.285497	0.52	0.309	2.75254e-18	Emp1	10
Abcc5	1.63811e-22	0.288482	0.552	0.343	3.57239e-18	Abcc5	10
2009-09-01	1.90379e-22	0.36419	0.813	0.651	4.15179e-18	2009-09-01	10
Sh3bgrl2	2.18443e-22	0.272658	0.651	0.43	4.7638e-18	Sh3bgrl2	10
March10	2.52166e-22	0.301159	0.556	0.348	5.49923e-18	March10	10
Fbxo34	2.71982e-22	0.311077	0.674	0.478	5.93138e-18	Fbxo34	10
Piezo11	4.04398e-22	0.319142	0.651	0.461	8.81911e-18	Piezo1	10
Plekhm1	6.0537e-22	0.323324	0.627	0.438	1.32019e-17	Plekhm1	10
Ikzf2	7.22296e-22	0.315476	0.684	0.485	1.57518e-17	Ikzf2	10
Susd1	1.33885e-21	0.346523	0.766	0.611	2.91977e-17	Susd1	10
Gucy2g	1.96172e-21	0.264699	0.581	0.367	4.27813e-17	Gucy2g	10
Abhd17c	2.29868e-21	0.311976	0.672	0.467	5.01297e-17	Abhd17c	10
Tor3a	2.60851e-21	0.262396	0.518	0.321	5.68863e-17	Tor3a	10
Tnk2	2.64422e-21	0.332484	0.608	0.419	5.76652e-17	Tnk2	10
Lama3	2.98363e-21	0.351574	0.657	0.466	6.50669e-17	Lama3	10
Fam129b	4.03306e-21	0.360918	0.733	0.549	8.79529e-17	Fam129b	10
Zbtb7c1	5.44299e-21	0.314803	0.815	0.649	1.18701e-16	Zbtb7c	10
Gipc2	5.67725e-21	0.301368	0.693	0.487	1.23809e-16	Gipc2	10
Ptpn13	7.21332e-21	0.281388	0.712	0.502	1.57308e-16	Ptpn13	10
Pbx11	8.34326e-21	0.304258	0.859	0.708	1.8195e-16	Pbx1	10
Gcnt2	1.06971e-20	0.310018	0.707	0.517	2.33282e-16	Gcnt2	10
Plekha5	1.08487e-20	0.298174	0.733	0.552	2.36588e-16	Plekha5	10
Fat1	1.17681e-20	0.278223	0.688	0.481	2.56639e-16	Fat1	10
Smurf1	1.53015e-20	0.300468	0.629	0.442	3.33694e-16	Smurf1	10
Mllt4	1.81644e-20	0.272456	0.688	0.494	3.9613e-16	Mllt4	10
Tbc1d2	2.22726e-20	0.308708	0.611	0.413	4.85721e-16	Tbc1d2	10
Tanc1	2.41495e-20	0.282665	0.794	0.611	5.26652e-16	Tanc1	10
Aox2	2.52464e-20	0.274707	0.608	0.403	5.50574e-16	Aox2	10
Ephb31	3.48852e-20	0.265065	0.516	0.322	7.60776e-16	Ephb3	10
Nt5c2	3.85591e-20	0.347802	0.741	0.577	8.40897e-16	Nt5c2	10
Tns3	4.42833e-20	0.306992	0.851	0.709	9.6573e-16	Tns3	10
Cd9	5.96983e-20	0.273355	0.691	0.495	1.3019e-15	Cd9	10
Por	6.33115e-20	0.323706	0.798	0.641	1.3807e-15	Por	10
Plcd3	7.26154e-20	0.299012	0.596	0.407	1.5836e-15	Plcd3	10
Lipc	7.67796e-20	0.315136	0.766	0.584	1.67441e-15	Lipc	10
Msi2	1.04098e-19	0.311151	0.895	0.754	2.27017e-15	Msi2	10
Ppp2r2b1	1.16469e-19	0.317679	0.762	0.579	2.53995e-15	Ppp2r2b	10
Tmco4	1.7052e-19	0.288038	0.583	0.406	3.7187e-15	Tmco4	10
Tiam1	2.63532e-19	0.304801	0.64	0.47	5.74711e-15	Tiam1	10
Celsr1	2.99279e-19	0.288937	0.604	0.41	6.52669e-15	Celsr1	10
Atrn	3.07252e-19	0.283573	0.575	0.397	6.70056e-15	Atrn	10
Ece11	3.74046e-19	0.327981	0.659	0.476	8.1572e-15	Ece1	10
Pmepa1	3.82014e-19	0.322491	0.657	0.463	8.33095e-15	Pmepa1	10
2900026A02Rik	4.03936e-19	0.293318	0.712	0.53	8.80903e-15	2900026A02Rik	10
Acvr1b	4.45283e-19	0.276273	0.594	0.412	9.71074e-15	Acvr1b	10
Osbpl3	5.69179e-19	0.338037	0.764	0.626	1.24127e-14	Osbpl3	10
Tmbim11	6.45159e-19	0.327315	0.642	0.444	1.40696e-14	Tmbim1	10
Gdpd5	6.7154e-19	0.253048	0.703	0.525	1.4645e-14	Gdpd5	10
Bcar3	6.94397e-19	0.256953	0.726	0.532	1.51434e-14	Bcar3	10
Gfra1	7.4748e-19	0.288818	0.568	0.387	1.6301e-14	Gfra1	10
Igsf3	1.51012e-18	0.251721	0.541	0.354	3.29328e-14	Igsf3	10
AI118078	2.2347e-18	0.252738	0.549	0.37	4.87342e-14	AI118078	10
Dgkg	2.40864e-18	0.250364	0.644	0.452	5.25276e-14	Dgkg	10
Osbpl5	3.03404e-18	0.272412	0.573	0.396	6.61664e-14	Osbpl5	10
Rnf144b	3.99873e-18	0.300472	0.686	0.505	8.72042e-14	Rnf144b	10
Mllt3	4.30347e-18	0.27614	0.764	0.613	9.38501e-14	Mllt3	10
Ppfibp1	4.65267e-18	0.299597	0.712	0.543	1.01465e-13	Ppfibp1	10
Ctdspl	5.15193e-18	0.270753	0.669	0.491	1.12353e-13	Ctdspl	10
Myh9	5.71929e-18	0.298959	0.865	0.758	1.24726e-13	Myh9	10
Flnb1	1.08418e-17	0.332702	0.781	0.635	2.36438e-13	Flnb	10
Rarb	1.1444e-17	0.284973	0.566	0.394	2.4957e-13	Rarb	10
Runx1	1.29325e-17	0.286424	0.846	0.723	2.82033e-13	Runx1	10
Plb1	1.73445e-17	0.276787	0.583	0.409	3.7825e-13	Plb1	10
Rac1	2.18208e-17	0.264433	0.598	0.413	4.75867e-13	Rac1	10
Srgap11	2.65752e-17	0.279442	0.773	0.595	5.79552e-13	Srgap1	10
Cast	2.92384e-17	0.268441	0.627	0.46	6.37631e-13	Cast	10
Dip2b	3.13209e-17	0.338551	0.745	0.619	6.83047e-13	Dip2b	10
Spred2	4.1354e-17	0.282069	0.724	0.563	9.01849e-13	Spred2	10
Stk391	4.34239e-17	0.293727	0.821	0.68	9.46989e-13	Stk39	10
Agap3	4.90064e-17	0.280022	0.579	0.4	1.06873e-12	Agap3	10
Epb4,1l1	6.30695e-17	0.260191	0.674	0.507	1.37542e-12	Epb4,1l1	10
Tnks1bp1	7.57569e-17	0.255695	0.688	0.497	1.65211e-12	Tnks1bp1	10
1700011I03Rik1	9.37828e-17	0.278197	0.695	0.505	2.04521e-12	1700011I03Rik	10
Nr1d1	1.40247e-16	0.258405	0.604	0.433	3.05851e-12	Nr1d1	10
Cdkl3	1.42669e-16	0.269299	0.634	0.468	3.11134e-12	Cdkl3	10
Cdc42bpb	1.47626e-16	0.267237	0.648	0.469	3.21944e-12	Cdc42bpb	10
Ttc23	1.5178e-16	0.258656	0.669	0.486	3.31001e-12	Ttc23	10
Mtss1	3.35188e-16	0.258773	0.684	0.507	7.30978e-12	Mtss1	10
Pacrg	5.17921e-16	0.260026	0.798	0.647	1.12948e-11	Pacrg	10
Synpo1	7.17315e-16	0.257597	0.682	0.506	1.56432e-11	Synpo	10
Cmtm4	1.05305e-15	0.263054	0.512	0.342	2.29649e-11	Cmtm4	10
Lrp11	1.75165e-15	0.276686	0.691	0.523	3.81999e-11	Lrp1	10
Ephb21	2.73168e-15	0.259952	0.623	0.457	5.95724e-11	Ephb2	10
Exoc6b	3.10519e-15	0.270209	0.754	0.613	6.77179e-11	Exoc6b	10
Mprip	6.20096e-15	0.25214	0.686	0.532	1.35231e-10	Mprip	10
Pnkd	6.31971e-15	0.285288	0.802	0.669	1.3782e-10	Pnkd	10
Cnksr3	7.69569e-15	0.261004	0.674	0.502	1.67828e-10	Cnksr3	10
Appl2	9.60091e-15	0.257323	0.6	0.427	2.09377e-10	Appl2	10
Ralgds	1.1371e-14	0.259295	0.756	0.595	2.47979e-10	Ralgds	10
Ston2	1.82686e-14	0.261521	0.749	0.6	3.98402e-10	Ston2	10
Prkci	2.43827e-14	0.254471	0.64	0.484	5.31738e-10	Prkci	10
Dscaml1	7.38792e-14	0.26806	0.625	0.46	1.61116e-09	Dscaml1	10
Abl2	7.94222e-14	0.260702	0.638	0.487	1.73204e-09	Abl2	10
Mbnl2	7.17152e-13	0.262678	0.865	0.747	1.56397e-08	Mbnl2	10
Ppp2r1b	1.22597e-12	0.25307	0.526	0.377	2.67359e-08	Ppp2r1b	10
Prkch	1.65105e-12	0.250912	0.808	0.679	3.60061e-08	Prkch	10
Trrap	2.85527e-12	0.252175	0.528	0.382	6.22677e-08	Trrap	10
Zdhhc14	4.80893e-12	0.258585	0.806	0.681	1.04873e-07	Zdhhc14	10
Nsmce2	6.17288e-12	0.260031	0.823	0.707	1.34618e-07	Nsmce2	10
Atf3	1.12782e-10	0.267816	0.813	0.687	2.45954e-06	Atf3	10
Fbxo24	1.12427e-08	0.258754	0.558	0.44	0.000245182	Fbxo24	10
Glis31	1.73107e-61	0.834944	0.79	0.571	3.77513e-57	Glis3	11
1700024P16Rik	1.47769e-51	0.641768	0.669	0.396	3.22254e-47	1700024P16Rik	11
Bmpr1b	2.77194e-51	0.65149	0.821	0.593	6.04504e-47	Bmpr1b	11
Ank	7.77825e-51	0.757363	0.687	0.463	1.69628e-46	Ank	11
Serpine2	7.54731e-50	0.584273	0.55	0.274	1.64592e-45	Serpine2	11
Coro2a	1.47811e-43	0.69176	0.723	0.513	3.22347e-39	Coro2a	11
Pate2	3.60414e-43	0.703842	0.591	0.35	7.85991e-39	Pate2	11
Elovl6	1.08959e-42	0.614983	0.642	0.402	2.37617e-38	Elovl6	11
Atp1b1	5.50136e-41	0.534534	0.591	0.323	1.19974e-36	Atp1b1	11
Pde8b	2.23246e-37	0.513597	0.653	0.418	4.86854e-33	Pde8b	11
Unc5b1	8.54076e-37	0.620861	0.676	0.468	1.86257e-32	Unc5b	11
Igf1r	1.00839e-36	0.557964	0.828	0.75	2.19909e-32	Igf1r	11
Myo1b	3.10366e-36	0.622868	0.68	0.471	6.76846e-32	Myo1b	11
Osbpl6	7.32199e-35	0.497019	0.667	0.453	1.59678e-30	Osbpl6	11
Tspan15	7.89892e-35	0.500052	0.526	0.303	1.7226e-30	Tspan15	11
Kcnk1	8.59703e-35	0.46435	0.575	0.312	1.87484e-30	Kcnk1	11
Lifr	4.70622e-34	0.585323	0.577	0.368	1.02633e-29	Lifr	11
Them7	6.5036e-34	0.526758	0.577	0.343	1.41831e-29	Them7	11
Esrp1	3.39943e-33	0.502942	0.568	0.335	7.41348e-29	Esrp1	11
Ap1s31	1.34143e-30	0.47001	0.555	0.337	2.92539e-26	Ap1s3	11
Galnt21	2.92412e-30	0.541973	0.723	0.56	6.37692e-26	Galnt2	11
Sh3bp41	9.33292e-30	0.542319	0.747	0.588	2.03532e-25	Sh3bp4	11
Skap1	2.01163e-29	0.52378	0.62	0.442	4.38697e-25	Skap1	11
Prlr	2.0603e-29	0.524403	0.66	0.454	4.4931e-25	Prlr	11
Msi21	6.82938e-29	0.484652	0.839	0.757	1.48935e-24	Msi2	11
Cnn3	2.24067e-28	0.540888	0.638	0.434	4.88645e-24	Cnn3	11
Frk1	3.09832e-28	0.52094	0.604	0.387	6.75683e-24	Frk	11
Sort1	3.51008e-28	0.520348	0.591	0.405	7.65478e-24	Sort1	11
Zfhx3	9.18381e-28	0.498803	0.823	0.746	2.0028e-23	Zfhx3	11
Itga31	1.07935e-27	0.427729	0.506	0.296	2.35385e-23	Itga3	11
Ptprf1	1.58601e-27	0.471605	0.622	0.429	3.45878e-23	Ptprf	11
Nfib	1.95488e-27	0.444666	0.87	0.753	4.26321e-23	Nfib	11
Prdm11	1.28482e-26	0.429359	0.579	0.383	2.80193e-22	Prdm11	11
Shroom31	3.15273e-25	0.45623	0.839	0.709	6.87547e-21	Shroom3	11
Gata3	8.20504e-25	0.546864	0.631	0.466	1.78936e-20	Gata3	11
Slc41a2	1.09924e-24	0.432737	0.57	0.383	2.39723e-20	Slc41a2	11
Osbpl1a	1.48843e-24	0.506883	0.671	0.551	3.24597e-20	Osbpl1a	11
Slc31a2	1.786e-24	0.438153	0.523	0.335	3.89491e-20	Slc31a2	11
Gse1	6.17874e-24	0.395955	0.908	0.868	1.34746e-19	Gse1	11
Tmtc21	1.68901e-23	0.517449	0.716	0.613	3.6834e-19	Tmtc2	11
Nxpe3	2.80129e-23	0.371372	0.519	0.331	6.10906e-19	Nxpe3	11
Dpp4	4.88929e-23	0.440772	0.532	0.341	1.06626e-18	Dpp4	11
Gramd1b	7.49309e-23	0.452349	0.779	0.696	1.63409e-18	Gramd1b	11
Prdm161	1.24921e-22	0.420209	0.658	0.512	2.72427e-18	Prdm16	11
Rasef	1.8924e-22	0.337178	0.51	0.307	4.12694e-18	Rasef	11
Slco2a11	1.44796e-21	0.415379	0.633	0.454	3.15771e-17	Slco2a1	11
Cystm1	1.66997e-21	0.394765	0.667	0.499	3.64187e-17	Cystm1	11
Nrip1	2.23576e-21	0.44322	0.689	0.562	4.87574e-17	Nrip1	11
Nedd4l1	2.78408e-21	0.418845	0.85	0.762	6.07153e-17	Nedd4l	11
Etv6	5.45231e-21	0.373735	0.872	0.82	1.18904e-16	Etv6	11
Epb4,1l4a1	5.45688e-21	0.441753	0.667	0.509	1.19004e-16	Epb4,1l4a	11
Tfap2a	1.55577e-20	0.376452	0.568	0.382	3.39282e-16	Tfap2a	11
Tle1	3.26506e-20	0.446048	0.702	0.576	7.12044e-16	Tle1	11
Qsox1	3.59896e-20	0.498923	0.503	0.353	7.84861e-16	Qsox1	11
Fer	1.09172e-19	0.432699	0.606	0.45	2.38082e-15	Fer	11
Dtna	1.54595e-19	0.412897	0.651	0.504	3.3714e-15	Dtna	11
Lrrc16a	3.22926e-19	0.358254	0.767	0.648	7.04237e-15	Lrrc16a	11
Wars	6.88018e-19	0.372747	0.566	0.397	1.50043e-14	Wars	11
Prr5l	6.95213e-19	0.449185	0.709	0.575	1.51612e-14	Prr5l	11
Garem1	1.38296e-18	0.436224	0.723	0.598	3.01597e-14	Garem	11
Sipa1l3	1.41108e-18	0.384005	0.805	0.724	3.07728e-14	Sipa1l3	11
Dgki	1.7096e-18	0.394554	0.707	0.575	3.7283e-14	Dgki	11
Bcar31	1.75761e-18	0.425361	0.671	0.535	3.83299e-14	Bcar3	11
Vav2	2.93642e-18	0.43077	0.691	0.593	6.40375e-14	Vav2	11
Mpped21	5.2115e-18	0.361993	0.707	0.526	1.13652e-13	Mpped2	11
Cyb561	5.64172e-18	0.334976	0.541	0.364	1.23035e-13	Cyb561	11
Kazn	1.0329e-17	0.420699	0.653	0.517	2.25255e-13	Kazn	11
Nhsl1	1.32438e-17	0.412409	0.66	0.529	2.8882e-13	Nhsl1	11
Slc27a1	2.77629e-17	0.332844	0.541	0.378	6.05453e-13	Slc27a1	11
Grhl21	3.29402e-17	0.338259	0.696	0.522	7.1836e-13	Grhl2	11
Ehf1	5.90434e-17	0.316555	0.53	0.361	1.28762e-12	Ehf	11
Plcl1	1.09815e-16	0.432366	0.687	0.579	2.39485e-12	Plcl1	11
Unc79	3.69689e-16	0.421138	0.51	0.352	8.06218e-12	Unc79	11
Plekha6	4.33446e-16	0.343423	0.671	0.534	9.45259e-12	Plekha6	11
Atp11a	4.33943e-16	0.357095	0.604	0.478	9.46343e-12	Atp11a	11
Wipi1	4.90514e-16	0.416838	0.602	0.495	1.06971e-11	Wipi1	11
Fnbp1l	5.21339e-16	0.347455	0.519	0.366	1.13694e-11	Fnbp1l	11
Slc37a1	7.1914e-16	0.406932	0.582	0.456	1.5683e-11	Slc37a1	11
Taf3	1.53705e-15	0.376157	0.602	0.486	3.35201e-11	Taf3	11
Casz11	1.94799e-15	0.380685	0.767	0.658	4.24817e-11	Casz1	11
Tbc1d9	4.73178e-15	0.350007	0.553	0.41	1.03191e-10	Tbc1d9	11
Sybu	5.90011e-15	0.363509	0.503	0.355	1.2867e-10	Sybu	11
Lmntd11	6.39069e-15	0.342844	0.68	0.55	1.39368e-10	Lmntd1	11
Aff1	8.62403e-15	0.32107	0.839	0.79	1.88073e-10	Aff1	11
Abhd22	9.24847e-15	0.327812	0.787	0.702	2.01691e-10	Abhd2	11
Pcbp3	2.45009e-14	0.320383	0.602	0.485	5.34315e-10	Pcbp3	11
Rnf144b1	2.60121e-14	0.320706	0.644	0.507	5.67273e-10	Rnf144b	11
Sh3rf12	3.87326e-14	0.319717	0.727	0.605	8.44681e-10	Sh3rf1	11
Igsf21	4.76538e-14	0.310187	0.562	0.424	1.03923e-09	Igsf21	11
Baiap2l11	7.88396e-14	0.360243	0.664	0.543	1.71933e-09	Baiap2l1	11
Tesk2	9.03584e-14	0.362642	0.638	0.518	1.97054e-09	Tesk2	11
Stk392	1.39052e-13	0.318729	0.756	0.682	3.03245e-09	Stk39	11
Map3k1	1.49858e-13	0.358635	0.615	0.51	3.26811e-09	Map3k1	11
Nucb2	1.73682e-13	0.310315	0.532	0.395	3.78767e-09	Nucb2	11
Eef2k	2.38665e-13	0.309821	0.588	0.462	5.20481e-09	Eef2k	11
Slc7a11	2.87264e-13	0.346187	0.597	0.479	6.26465e-09	Slc7a1	11
Sos2	4.20182e-13	0.299265	0.512	0.38	9.16332e-09	Sos2	11
Arfgap3	4.30795e-13	0.288719	0.541	0.415	9.39478e-09	Arfgap3	11
Nck2	4.48628e-13	0.382682	0.597	0.487	9.78369e-09	Nck2	11
Myo3b1	5.81108e-13	0.301141	0.678	0.583	1.26728e-08	Myo3b	11
Slc9a3r1	6.52157e-13	0.359989	0.53	0.417	1.42222e-08	Slc9a3r1	11
Tmem108	9.85283e-13	0.311012	0.577	0.457	2.14871e-08	Tmem108	11
Gpr126	1.03759e-12	0.342724	0.544	0.41	2.26277e-08	Gpr126	11
Spock3	1.18546e-12	0.305165	0.51	0.366	2.58525e-08	Spock3	11
Cacnb4	1.91527e-12	0.289529	0.658	0.539	4.17683e-08	Cacnb4	11
Pxylp1	2.04007e-12	0.300903	0.6	0.469	4.44898e-08	Pxylp1	11
Rasgrf2	2.45396e-12	0.296221	0.521	0.395	5.35161e-08	Rasgrf2	11
Epb4,1	2.53859e-12	0.344046	0.673	0.596	5.53616e-08	Epb4,1	11
Ppp2r2b2	2.98386e-12	0.338881	0.669	0.583	6.50719e-08	Ppp2r2b	11
Pik3r1	4.03387e-12	0.329185	0.682	0.616	8.79706e-08	Pik3r1	11
Fkbp51	4.28365e-12	0.322343	0.723	0.661	9.34178e-08	Fkbp5	11
Agps	5.45539e-12	0.281325	0.517	0.389	1.18971e-07	Agps	11
Bri31	5.49917e-12	0.357668	0.765	0.709	1.19926e-07	Bri3	11
Dlg51	7.49953e-12	0.297617	0.532	0.403	1.6355e-07	Dlg5	11
Plekhg1	9.61204e-12	0.313811	0.673	0.572	2.09619e-07	Plekhg1	11
Rnf2171	1.03325e-11	0.274792	0.579	0.452	2.25332e-07	Rnf217	11
Igsf5	2.09801e-11	0.265546	0.537	0.406	4.57533e-07	Igsf5	11
Cgnl11	2.14136e-11	0.322181	0.64	0.531	4.66987e-07	Cgnl1	11
Rbm47	2.2621e-11	0.284425	0.779	0.698	4.93319e-07	Rbm47	11
Dnaja31	2.42481e-11	0.29397	0.626	0.528	5.28802e-07	Dnaja3	11
Map3k51	2.74479e-11	0.314051	0.729	0.65	5.98584e-07	Map3k5	11
Scfd21	2.93681e-11	0.295229	0.68	0.592	6.40459e-07	Scfd2	11
Ppfibp21	3.36987e-11	0.298461	0.72	0.62	7.34901e-07	Ppfibp2	11
Chrm31	4.12147e-11	0.283229	0.687	0.617	8.9881e-07	Chrm3	11
Trak1	4.46349e-11	0.253905	0.658	0.536	9.73397e-07	Trak1	11
Larp1b	5.06002e-11	0.33339	0.62	0.52	1.10349e-06	Larp1b	11
Ctnnd1	7.85555e-11	0.270215	0.562	0.439	1.71314e-06	Ctnnd1	11
Ptprj	9.2579e-11	0.299502	0.801	0.732	2.01896e-06	Ptprj	11
Cdh12	1.00673e-10	0.282195	0.655	0.501	2.19547e-06	Cdh1	11
Nr1d2	1.09372e-10	0.293225	0.604	0.495	2.38518e-06	Nr1d2	11
Scamp1	1.23818e-10	0.314388	0.546	0.43	2.70023e-06	Scamp1	11
Mbnl21	1.58393e-10	0.333421	0.792	0.75	3.45423e-06	Mbnl2	11
Klhl291	1.77691e-10	0.319674	0.669	0.555	3.87508e-06	Klhl29	11
Lpcat3	1.84015e-10	0.346843	0.566	0.462	4.013e-06	Lpcat3	11
Nt5dc3	1.95939e-10	0.342132	0.624	0.55	4.27304e-06	Nt5dc3	11
AU040320	2.24691e-10	0.328224	0.548	0.461	4.90005e-06	AU040320	11
Usp53	2.3434e-10	0.279677	0.517	0.41	5.11048e-06	Usp53	11
Pla2g4a	2.43761e-10	0.396657	0.582	0.488	5.31595e-06	Pla2g4a	11
Tjp21	3.24765e-10	0.275454	0.682	0.591	7.08247e-06	Tjp2	11
Coro71	3.38989e-10	0.257935	0.586	0.479	7.39266e-06	Coro7	11
Zfp609	3.80762e-10	0.329339	0.559	0.465	8.30366e-06	Zfp609	11
Wdpcp	4.02388e-10	0.284232	0.602	0.504	8.77529e-06	Wdpcp	11
Pappa1	4.53117e-10	0.275523	0.51	0.391	9.88157e-06	Pappa	11
Myo5b1	4.79267e-10	0.281534	0.734	0.627	1.04518e-05	Myo5b	11
Tmem164	4.98797e-10	0.271673	0.57	0.472	1.08778e-05	Tmem164	11
Smad62	5.44155e-10	0.290021	0.573	0.481	1.18669e-05	Smad6	11
Traf3ip2	7.96151e-10	0.266384	0.53	0.411	1.73625e-05	Traf3ip2	11
Map4k3	9.22588e-10	0.255697	0.591	0.487	2.01198e-05	Map4k3	11
Zbtb16	9.43776e-10	0.282714	0.79	0.725	2.05819e-05	Zbtb16	11
Mylk	1.30983e-09	0.303341	0.649	0.559	2.85648e-05	Mylk	11
Dach11	2.91527e-09	0.306101	0.669	0.572	6.35763e-05	Dach1	11
Pik3c2b	3.20151e-09	0.269269	0.526	0.416	6.98186e-05	Pik3c2b	11
Hpcal1	3.34603e-09	0.29996	0.658	0.569	7.29702e-05	Hpcal1	11
Ccbe11	3.88152e-09	0.312592	0.615	0.515	8.46482e-05	Ccbe1	11
Sh3bgrl21	3.89937e-09	0.291284	0.555	0.434	8.50374e-05	Sh3bgrl2	11
Elk3	5.50799e-09	0.258824	0.62	0.527	0.000120118	Elk3	11
Arhgef10l	5.52011e-09	0.292061	0.694	0.592	0.000120383	Arhgef10l	11
Rhobtb1	8.08732e-09	0.312007	0.579	0.473	0.000176368	Rhobtb1	11
Adipor2	8.13081e-09	0.270043	0.6	0.509	0.000177317	Adipor2	11
Ccser2	8.72414e-09	0.275318	0.586	0.503	0.000190256	Ccser2	11
Pced1b	9.53815e-09	0.276322	0.595	0.513	0.000208008	Pced1b	11
Cpne8	1.44242e-08	0.343483	0.53	0.424	0.000314562	Cpne8	11
Vkorc1l1	1.47031e-08	0.2975	0.577	0.495	0.000320645	Vkorc1l1	11
Ccdc64	2.29434e-08	0.291254	0.573	0.511	0.00050035	Ccdc64	11
Kif16b1	3.75837e-08	0.250139	0.649	0.593	0.000819626	Kif16b	11
Susd11	4.26496e-08	0.269725	0.678	0.615	0.000930104	Susd1	11
Tanc11	4.53633e-08	0.254963	0.698	0.616	0.000989284	Tanc1	11
Kif26b1	8.00427e-08	0.344999	0.647	0.586	0.00174557	Kif26b	11
Ica1	9.40543e-08	0.286623	0.528	0.433	0.00205114	Ica1	11
Eefsec	1.16858e-07	0.276608	0.573	0.501	0.00254844	Eefsec	11
Phf19	2.21921e-07	0.266521	0.519	0.441	0.00483965	Phf19	11
Pvrl2	2.41671e-07	0.292529	0.515	0.425	0.00527037	Pvrl2	11
Fam129a	5.40138e-07	0.263626	0.644	0.601	0.0117793	Fam129a	11
Mical2	1.33323e-06	0.260654	0.562	0.483	0.029075	Mical2	11
Pbx3	1.56428e-06	0.258482	0.515	0.445	0.0341139	Pbx3	11
Gm108001	1.25976e-66	0.61727	0.998	0.998	2.74727e-62	Gm10800	12
Gm108011	3.14986e-62	0.788159	0.924	0.909	6.86921e-58	Gm10801	12
Chl11	2.34002e-58	0.840377	0.905	0.88	5.10313e-54	Chl1	12
Man1a	5.0438e-25	0.738768	0.671	0.608	1.09995e-20	Man1a	12
Slc16a7	6.64629e-25	0.790608	0.526	0.393	1.44942e-20	Slc16a7	12
A330008L17Rik	3.03161e-24	0.801064	0.514	0.377	6.61134e-20	A330008L17Rik	12
Cwc221	5.34715e-24	0.543116	0.783	0.654	1.16611e-19	Cwc22	12
Dync1i1	3.90465e-23	0.77144	0.545	0.439	8.51527e-19	Dync1i1	12
Sel1l3	5.33672e-23	0.709223	0.579	0.465	1.16383e-18	Sel1l3	12
Tle11	5.21028e-22	0.726274	0.621	0.579	1.13626e-17	Tle1	12
Angpt1	1.12157e-21	0.733998	0.574	0.483	2.44593e-17	Angpt1	12
Dgki1	1.39583e-19	0.638875	0.638	0.577	3.04402e-15	Dgki	12
Dach12	3.85816e-18	0.662739	0.621	0.574	8.41388e-14	Dach1	12
Pdgfc	6.26906e-18	0.737443	0.571	0.517	1.36716e-13	Pdgfc	12
Slc25a211	7.09107e-18	0.63431	0.593	0.542	1.54642e-13	Slc25a21	12
Prlr1	1.065e-17	0.715061	0.54	0.459	2.32254e-13	Prlr	12
Stxbp61	1.59512e-17	0.702431	0.59	0.539	3.47864e-13	Stxbp6	12
Dnah7b	1.85869e-17	0.641905	0.5	0.402	4.05343e-13	Dnah7b	12
Pclo	1.11057e-16	0.633024	0.526	0.439	2.42193e-12	Pclo	12
Ldlrad3	7.84081e-16	0.537797	0.638	0.612	1.70992e-11	Ldlrad3	12
Cpa6	1.51039e-15	0.676496	0.51	0.437	3.29387e-11	Cpa6	12
Gli32	9.91499e-15	0.583266	0.574	0.517	2.16226e-10	Gli3	12
Chn2	1.33885e-14	0.656753	0.617	0.612	2.91977e-10	Chn2	12
Shroom32	1.74602e-14	0.511643	0.743	0.712	3.80772e-10	Shroom3	12
Cdh121	2.77961e-14	0.632909	0.524	0.454	6.06177e-10	Cdh12	12
Nfib1	4.34253e-14	0.507728	0.762	0.757	9.47018e-10	Nfib	12
Lrrc71	4.57784e-14	0.653196	0.552	0.507	9.98335e-10	Lrrc7	12
Cacnb2	3.576e-13	0.597854	0.614	0.593	7.79855e-09	Cacnb2	12
Dnah11	4.67174e-13	0.578621	0.536	0.488	1.01881e-08	Dnah11	12
Samd121	9.48796e-13	0.578866	0.598	0.596	2.06913e-08	Samd12	12
Mcph1	2.19068e-12	0.558192	0.636	0.652	4.77743e-08	Mcph1	12
Pld5	2.38112e-12	0.635938	0.517	0.465	5.19274e-08	Pld5	12
Lmo72	1.14134e-11	0.457437	0.676	0.642	2.48903e-07	Lmo7	12
Nr3c21	1.18547e-11	0.594891	0.645	0.664	2.58528e-07	Nr3c2	12
Itpk1	1.19086e-11	0.611475	0.648	0.676	2.59703e-07	Itpk1	12
Ntrk31	3.57683e-11	0.658398	0.536	0.501	7.80035e-07	Ntrk3	12
Socs61	2.07961e-10	0.579888	0.533	0.522	4.53521e-06	Socs6	12
Ank31	2.54544e-10	0.373967	0.764	0.77	5.5511e-06	Ank3	12
Thrb	4.01053e-10	0.511555	0.619	0.624	8.74617e-06	Thrb	12
1700007G11Rik1	5.65883e-10	0.59386	0.552	0.551	1.23408e-05	1700007G11Rik	12
Otud7a1	5.98455e-10	0.623114	0.514	0.496	1.30511e-05	Otud7a	12
Robo11	6.15384e-10	0.525104	0.579	0.585	1.34203e-05	Robo1	12
Diap31	7.06861e-10	0.58632	0.569	0.592	1.54152e-05	Diap3	12
Limch1	7.92586e-10	0.429401	0.605	0.583	1.72847e-05	Limch1	12
Fam110b1	8.38889e-10	0.521777	0.562	0.556	1.82945e-05	Fam110b	12
Tox	9.20014e-10	0.521031	0.555	0.541	2.00637e-05	Tox	12
Agbl1	9.94034e-10	0.549543	0.51	0.491	2.16779e-05	Agbl1	12
Gm217381	1.05897e-09	0.507325	0.538	0.519	2.30939e-05	Gm21738	12
Tpk11	3.81004e-09	0.623356	0.529	0.54	8.30893e-05	Tpk1	12
Tmem135	5.92357e-09	0.516213	0.648	0.688	0.000129181	Tmem135	12
Fam19a21	7.00684e-09	0.528141	0.517	0.508	0.000152805	Fam19a2	12
Grhl22	2.10443e-08	0.488515	0.552	0.528	0.000458935	Grhl2	12
Tnik1	2.23088e-08	0.535988	0.588	0.619	0.00048651	Tnik	12
Abhd12	2.31271e-08	0.499677	0.531	0.522	0.000504356	Abhd12	12
Rgs71	3.60663e-08	0.501241	0.536	0.524	0.000786533	Rgs7	12
Snd1	4.62435e-08	0.393592	0.733	0.819	0.00100848	Snd1	12
Tmtc22	5.30698e-08	0.482839	0.583	0.618	0.00115735	Tmtc2	12
Hs3st41	5.48659e-08	0.521302	0.512	0.511	0.00119652	Hs3st4	12
Pcca1	5.99993e-08	0.648957	0.524	0.542	0.00130846	Pcca	12
Utrn1	8.59016e-08	0.402057	0.674	0.722	0.00187334	Utrn	12
Pcdh72	1.0269e-07	0.599679	0.519	0.532	0.00223945	Pcdh7	12
Lrrc16a1	1.15349e-07	0.53767	0.605	0.654	0.00251554	Lrrc16a	12
Cep1281	1.22449e-07	0.483466	0.55	0.585	0.00267036	Cep128	12
Mpped22	1.43128e-07	0.503952	0.545	0.532	0.00312133	Mpped2	12
Btbd31	3.33205e-07	0.452635	0.529	0.536	0.00726653	Btbd3	12
Bmpr1b1	3.95035e-07	0.384008	0.602	0.601	0.00861493	Bmpr1b	12
Sh3gl21	4.47015e-07	0.522531	0.555	0.565	0.00974849	Sh3gl2	12
Nhsl11	5.78802e-07	0.507169	0.521	0.534	0.0126225	Nhsl1	12
Myo101	8.79105e-07	0.434753	0.638	0.68	0.0191715	Myo10	12
Cadps1	1.08432e-06	0.550518	0.514	0.527	0.0236468	Cadps	12
Palld1	1.38875e-06	0.375103	0.652	0.698	0.0302859	Palld	12
Ptpn141	4.95558e-53	0.775428	0.751	0.492	1.08071e-48	Ptpn14	13
Pak6	6.88435e-51	0.510768	0.508	0.216	1.50134e-46	Pak6	13
Itgb61	1.91766e-48	0.734174	0.725	0.46	4.18204e-44	Itgb6	13
Col18a1	6.37468e-41	0.662077	0.65	0.408	1.39019e-36	Col18a1	13
Slco2a12	2.3099e-38	0.693346	0.697	0.453	5.03742e-34	Slco2a1	13
Edar	1.61752e-37	0.541685	0.531	0.271	3.52749e-33	Edar	13
Lamc22	2.89705e-37	0.591319	0.692	0.434	6.31788e-33	Lamc2	13
Fabp12	1.12948e-36	0.454412	0.51	0.246	2.46316e-32	Fabp12	13
Bcl11a	5.13075e-36	0.532357	0.588	0.327	1.11891e-31	Bcl11a	13
Trp63	6.15578e-36	0.588767	0.635	0.39	1.34245e-31	Trp63	13
Kcnh1	1.53385e-35	0.522472	0.687	0.452	3.34503e-31	Kcnh1	13
Hunk	2.86151e-35	0.537879	0.549	0.31	6.24037e-31	Hunk	13
Fhod32	3.8835e-33	0.552673	0.769	0.572	8.46915e-29	Fhod3	13
Ets1	6.83659e-30	0.556619	0.728	0.524	1.49092e-25	Ets1	13
Atg101	1.36632e-29	0.550237	0.72	0.55	2.97967e-25	Atg10	13
Sorcs23	6.33423e-29	0.546463	0.785	0.625	1.38137e-24	Sorcs2	13
Pard6g1	1.77051e-28	0.448146	0.554	0.328	3.86113e-24	Pard6g	13
Fhl2	3.57529e-28	0.575272	0.617	0.394	7.79699e-24	Fhl2	13
Dgki2	1.23675e-27	0.489477	0.775	0.573	2.6971e-23	Dgki	13
Wnt7b1	1.34717e-27	0.425317	0.534	0.301	2.93791e-23	Wnt7b	13
Capn131	2.188e-27	0.44544	0.505	0.276	4.7716e-23	Capn13	13
Pvrl12	8.28121e-27	0.524519	0.554	0.347	1.80597e-22	Pvrl1	13
Ephb12	1.38383e-26	0.495992	0.702	0.494	3.01786e-22	Ephb1	13
Bai11	2.56074e-24	0.421124	0.513	0.308	5.58447e-20	Bai1	13
Rgs121	2.86364e-24	0.500141	0.619	0.447	6.24503e-20	Rgs12	13
Vangl11	4.03862e-24	0.415848	0.523	0.315	8.80742e-20	Vangl1	13
Dsp1	3.29635e-23	0.426016	0.523	0.319	7.18867e-19	Dsp	13
Lama31	4.13937e-23	0.473942	0.642	0.468	9.02713e-19	Lama3	13
Igsf31	8.00049e-23	0.402473	0.554	0.355	1.74475e-18	Igsf3	13
Prdm111	1.05431e-22	0.394298	0.585	0.384	2.29924e-18	Prdm11	13
Hspg21	1.72099e-22	0.40202	0.573	0.369	3.75314e-18	Hspg2	13
Palld2	8.51279e-22	0.428714	0.811	0.692	1.85647e-17	Palld	13
Efna53	4.17578e-21	0.41194	0.738	0.579	9.10654e-17	Efna5	13
Thbs11	5.57032e-21	0.439691	0.575	0.368	1.21478e-16	Thbs1	13
Rusc21	9.12262e-21	0.432735	0.627	0.449	1.98946e-16	Rusc2	13
Cpne81	1.08651e-20	0.425796	0.611	0.422	2.36946e-16	Cpne8	13
Timp3	3.46413e-20	0.463859	0.619	0.43	7.55458e-16	Timp3	13
Ppp2r2b3	4.47344e-20	0.431206	0.733	0.581	9.75568e-16	Ppp2r2b	13
Ext1	7.13967e-20	0.447443	0.801	0.673	1.55702e-15	Ext1	13
Kitl	1.0282e-19	0.45969	0.575	0.385	2.24231e-15	Kitl	13
Amotl1	1.1195e-19	0.408192	0.523	0.337	2.44141e-15	Amotl1	13
Megf6	1.85272e-19	0.461781	0.516	0.328	4.04041e-15	Megf6	13
Egfr3	2.15166e-19	0.391023	0.705	0.55	4.69233e-15	Egfr	13
Ror11	2.35371e-19	0.467023	0.733	0.585	5.13296e-15	Ror1	13
Syn3	2.90901e-19	0.454467	0.813	0.738	6.34396e-15	Syn3	13
Sh3rf13	3.30581e-19	0.416125	0.741	0.605	7.20931e-15	Sh3rf1	13
Acad11	5.11242e-19	0.380364	0.508	0.331	1.11492e-14	Acad11	13
Bnc22	5.97243e-19	0.395037	0.697	0.517	1.30247e-14	Bnc2	13
Fat11	8.20087e-19	0.424851	0.658	0.483	1.78845e-14	Fat1	13
Kif6	9.99764e-19	0.370131	0.64	0.448	2.18029e-14	Kif6	13
Cdh13	1.29312e-18	0.331451	0.697	0.501	2.82004e-14	Cdh1	13
Gli33	3.72152e-18	0.371602	0.689	0.514	8.11589e-14	Gli3	13
1700025G04Rik	4.62665e-18	0.432315	0.655	0.515	1.00898e-13	1700025G04Rik	13
Ppfibp11	4.67633e-18	0.416144	0.684	0.545	1.01981e-13	Ppfibp1	13
Pmepa11	5.63422e-18	0.549974	0.604	0.466	1.22871e-13	Pmepa1	13
Uck21	1.56889e-17	0.390967	0.549	0.378	3.42144e-13	Uck2	13
Dennd2c1	1.74829e-17	0.351703	0.518	0.341	3.81267e-13	Dennd2c	13
Itga21	3.4317e-17	0.410828	0.557	0.388	7.48386e-13	Itga2	13
Hs3st11	4.34214e-17	0.423562	0.565	0.399	9.46933e-13	Hs3st1	13
Tead1	4.52285e-17	0.375191	0.733	0.598	9.86344e-13	Tead1	13
Stox2	4.63983e-17	0.366964	0.622	0.46	1.01185e-12	Stox2	13
Nebl2	6.95951e-17	0.464462	0.655	0.497	1.51773e-12	Nebl	13
Grik41	8.7366e-17	0.45573	0.712	0.574	1.90528e-12	Grik4	13
Btbd111	1.23361e-16	0.417486	0.658	0.521	2.69026e-12	Btbd11	13
Afap1l21	1.65611e-16	0.348546	0.575	0.407	3.61164e-12	Afap1l2	13
Ncam1	1.97737e-16	0.33374	0.624	0.445	4.31225e-12	Ncam1	13
Ror22	5.03331e-16	0.4014	0.606	0.45	1.09766e-11	Ror2	13
Matn21	7.66265e-16	0.311771	0.526	0.338	1.67107e-11	Matn2	13
Tpm1	1.00013e-15	0.409265	0.565	0.42	2.18108e-11	Tpm1	13
Cacna2d12	1.10248e-15	0.386291	0.671	0.525	2.40429e-11	Cacna2d1	13
Tgfbr31	1.55246e-15	0.377831	0.725	0.564	3.3856e-11	Tgfbr3	13
Boc1	1.7809e-15	0.372413	0.57	0.404	3.88379e-11	Boc	13
Mical3,1	1.89519e-15	0.318621	0.547	0.388	4.13303e-11	Mical3,1	13
Epb4,1l4a3	2.29637e-15	0.365399	0.658	0.51	5.00792e-11	Epb4,1l4a	13
Chst9	3.40515e-15	0.366293	0.585	0.399	7.42595e-11	Chst9	13
Ptprf2	3.54125e-15	0.340789	0.591	0.431	7.72277e-11	Ptprf	13
Arhgap241	4.0146e-15	0.359239	0.767	0.669	8.75504e-11	Arhgap24	13
Nrg21	4.29132e-15	0.324094	0.661	0.522	9.3585e-11	Nrg2	13
Rab27b1	4.50803e-15	0.354906	0.632	0.449	9.83112e-11	Rab27b	13
Nphp3	7.12997e-15	0.401964	0.715	0.614	1.5549e-10	Nphp3	13
Tgfa1	8.05473e-15	0.37875	0.544	0.39	1.75658e-10	Tgfa	13
Klhl292	8.70588e-15	0.286051	0.746	0.553	1.89858e-10	Klhl29	13
Csrp1	1.12691e-14	0.318549	0.523	0.36	2.45757e-10	Csrp1	13
Bach21	1.67088e-14	0.32806	0.788	0.705	3.64386e-10	Bach2	13
Parm11	2.3561e-14	0.335921	0.578	0.411	5.13819e-10	Parm1	13
Crim12	2.86931e-14	0.395634	0.666	0.546	6.25739e-10	Crim1	13
Pcsk51	5.7244e-14	0.397777	0.64	0.482	1.24838e-09	Pcsk5	13
Tfap2a1	7.61323e-14	0.298883	0.536	0.384	1.66029e-09	Tfap2a	13
Zbtb7c2	8.0631e-14	0.349509	0.759	0.652	1.7584e-09	Zbtb7c	13
Ntrk32	8.85838e-14	0.368967	0.624	0.498	1.93184e-09	Ntrk3	13
Dscaml11	1.29866e-13	0.277933	0.614	0.462	2.83211e-09	Dscaml1	13
Fto1	1.54563e-13	0.364547	0.762	0.702	3.37071e-09	Fto	13
Eva1c	2.1447e-13	0.321078	0.554	0.412	4.67715e-09	Eva1c	13
Pcdh73	2.30544e-13	0.359016	0.674	0.527	5.02771e-09	Pcdh7	13
Fam107b1	3.506e-13	0.393982	0.746	0.655	7.64589e-09	Fam107b	13
Anxa31	3.89618e-13	0.328189	0.552	0.392	8.49678e-09	Anxa3	13
Sh3rf3	4.31144e-13	0.38008	0.596	0.454	9.4024e-09	Sh3rf3	13
Ltbp13	4.33825e-13	0.418364	0.744	0.644	9.46086e-09	Ltbp1	13
Fras12	5.6477e-13	0.337411	0.674	0.523	1.23165e-08	Fras1	13
Mical21	5.82047e-13	0.3721	0.593	0.483	1.26933e-08	Mical2	13
Phldb21	7.32253e-13	0.362394	0.661	0.527	1.5969e-08	Phldb2	13
Adamts172	9.1428e-13	0.337598	0.666	0.54	1.99386e-08	Adamts17	13
Glis1	1.50749e-12	0.414189	0.591	0.479	3.28753e-08	Glis1	13
Prdm162	1.61767e-12	0.442161	0.64	0.513	3.52781e-08	Prdm16	13
Epha41	2.55594e-12	0.316051	0.606	0.445	5.57399e-08	Epha4	13
Slc7a12	2.59388e-12	0.331	0.614	0.479	5.65673e-08	Slc7a1	13
Dlc11	2.71103e-12	0.27898	0.723	0.593	5.91221e-08	Dlc1	13
Plekha71	3.35802e-12	0.287902	0.658	0.543	7.32316e-08	Plekha7	13
Tnfaip81	3.67969e-12	0.332097	0.769	0.689	8.02467e-08	Tnfaip8	13
Sdk2	5.03919e-12	0.526342	0.622	0.499	1.09895e-07	Sdk2	13
Pawr2	6.42624e-12	0.304043	0.653	0.502	1.40143e-07	Pawr	13
Ndrg1	7.14036e-12	0.346589	0.562	0.428	1.55717e-07	Ndrg1	13
Rarb1	7.24103e-12	0.339533	0.534	0.397	1.57912e-07	Rarb	13
Nxn1	7.91427e-12	0.37149	0.632	0.536	1.72594e-07	Nxn	13
AC123072,12	9.37423e-12	0.329729	0.806	0.726	2.04433e-07	AC123072,1	13
Tns11	9.57812e-12	0.287645	0.762	0.682	2.0888e-07	Tns1	13
Col4a6	9.65352e-12	0.276727	0.516	0.361	2.10524e-07	Col4a6	13
Dst2	1.00808e-11	0.329196	0.806	0.727	2.19842e-07	Dst	13
Kctd13	1.20913e-11	0.300868	0.681	0.541	2.63688e-07	Kctd1	13
Stard131	1.38248e-11	0.375562	0.645	0.515	3.01491e-07	Stard13	13
Arhgap22	1.41127e-11	0.324074	0.635	0.489	3.07771e-07	Arhgap22	13
Arhgap423	1.49291e-11	0.272306	0.676	0.532	3.25573e-07	Arhgap42	13
Itga61	3.12102e-11	0.306664	0.64	0.511	6.80631e-07	Itga6	13
Frmd4b	3.57707e-11	0.310124	0.785	0.727	7.80087e-07	Frmd4b	13
Sema5a2	3.86624e-11	0.349538	0.728	0.613	8.4315e-07	Sema5a	13
Dnm31	4.61494e-11	0.302027	0.772	0.674	1.00643e-06	Dnm3	13
Antxr11	4.98257e-11	0.3231	0.609	0.484	1.0866e-06	Antxr1	13
Spred21	5.08307e-11	0.292755	0.666	0.566	1.10852e-06	Spred2	13
Actn41	5.84073e-11	0.344943	0.684	0.613	1.27375e-06	Actn4	13
Anxa22	6.17459e-11	0.27436	0.642	0.516	1.34656e-06	Anxa2	13
Glis32	6.67932e-11	0.321694	0.681	0.575	1.45663e-06	Glis3	13
1991-09-01	7.83863e-11	0.279092	0.725	0.655	1.70945e-06	2009-09-01	13
Atxn1	1.00298e-10	0.280851	0.821	0.796	2.18729e-06	Atxn1	13
Arvcf	1.10437e-10	0.273076	0.516	0.392	2.40841e-06	Arvcf	13
Nhsl12	1.11899e-10	0.252904	0.653	0.53	2.44028e-06	Nhsl1	13
Rxra1	1.25042e-10	0.392392	0.611	0.499	2.72691e-06	Rxra	13
Pdzd21	1.34552e-10	0.25048	0.754	0.648	2.9343e-06	Pdzd2	13
Wwtr11	1.59123e-10	0.288256	0.58	0.443	3.47016e-06	Wwtr1	13
Tango61	1.78925e-10	0.33778	0.598	0.504	3.902e-06	Tango6	13
Map71	1.86662e-10	0.339367	0.611	0.494	4.07072e-06	Map7	13
Slx4ip	1.86692e-10	0.357336	0.738	0.651	4.07138e-06	Slx4ip	13
Sh3bp42	2.00578e-10	0.285361	0.697	0.59	4.37421e-06	Sh3bp4	13
Kcnip31	2.88852e-10	0.268247	0.51	0.373	6.29929e-06	Kcnip3	13
Ntrk21	2.92449e-10	0.315087	0.609	0.472	6.37772e-06	Ntrk2	13
Lamb3	3.01067e-10	0.29433	0.583	0.451	6.56566e-06	Lamb3	13
Eya21	5.85914e-10	0.307919	0.606	0.506	1.27776e-05	Eya2	13
Robo12	6.20517e-10	0.282107	0.681	0.582	1.35322e-05	Robo1	13
Ahnak2	7.46584e-10	0.315278	0.661	0.557	1.62815e-05	Ahnak	13
Aff3	9.65904e-10	0.342003	0.754	0.646	2.10644e-05	Aff3	13
Phldb11	9.80357e-10	0.265352	0.57	0.435	2.13796e-05	Phldb1	13
Vps13c	1.01335e-09	0.287151	0.505	0.379	2.20991e-05	Vps13c	13
Dclk11	1.57804e-09	0.258457	0.619	0.484	3.44138e-05	Dclk1	13
Trio	1.5892e-09	0.282122	0.79	0.755	3.46573e-05	Trio	13
Vav3	1.74362e-09	0.307384	0.72	0.659	3.80249e-05	Vav3	13
Tns31	2.20338e-09	0.285216	0.756	0.713	4.80514e-05	Tns3	13
Fgf1	2.43708e-09	0.260364	0.645	0.531	5.31479e-05	Fgf1	13
Fam178b1	2.53404e-09	0.296429	0.552	0.449	5.52623e-05	Fam178b	13
Met1	2.89104e-09	0.267021	0.565	0.444	6.30477e-05	Met	13
Myof1	2.90076e-09	0.298929	0.653	0.549	6.32598e-05	Myof	13
Dab2ip2	3.17948e-09	0.261846	0.741	0.644	6.93382e-05	Dab2ip	13
Myh91	3.5332e-09	0.357194	0.767	0.762	7.7052e-05	Myh9	13
Ptpn131	4.73173e-09	0.283674	0.609	0.507	0.00010319	Ptpn13	13
Fhad1	5.42568e-09	0.295216	0.637	0.544	0.000118323	Fhad1	13
St3gal32	7.06526e-09	0.264278	0.723	0.627	0.000154079	St3gal3	13
Palm21	9.14804e-09	0.33507	0.645	0.54	0.0001995	Palm2	13
Atp11a1	9.30252e-09	0.297957	0.596	0.479	0.000202869	Atp11a	13
Cachd11	1.23068e-08	0.290186	0.645	0.524	0.000268386	Cachd1	13
Bcar33	1.36067e-08	0.287614	0.64	0.537	0.000296736	Bcar3	13
Osbpl61	2.07259e-08	0.262776	0.588	0.456	0.00045199	Osbpl6	13
Efnb21	2.09892e-08	0.303411	0.508	0.389	0.000457733	Efnb2	13
Vwa8	3.6689e-08	0.271782	0.681	0.595	0.000800115	Vwa8	13
Cpa61	3.72811e-08	0.313727	0.549	0.436	0.000813025	Cpa6	13
Pqlc1	4.10676e-08	0.277668	0.51	0.395	0.000895601	Pqlc1	13
Phactr21	4.69966e-08	0.285103	0.666	0.575	0.0010249	Phactr2	13
Nrp2	5.74228e-08	0.275316	0.56	0.45	0.00125228	Nrp2	13
Ispd	7.40305e-08	0.283859	0.57	0.453	0.00161446	Ispd	13
Parp8	8.9683e-08	0.2704	0.588	0.485	0.00195581	Parp8	13
Map3k52	9.08696e-08	0.285407	0.699	0.651	0.00198168	Map3k5	13
Parva1	9.93346e-08	0.271775	0.604	0.503	0.00216629	Parva	13
Gng12	1.22222e-07	0.294851	0.655	0.591	0.00266543	Gng12	13
Lmntd12	2.24357e-07	0.26574	0.645	0.552	0.00489277	Lmntd1	13
B430305J03Rik	2.67718e-07	0.262666	0.513	0.42	0.00583838	B430305J03Rik	13
Cuedc1	3.02829e-07	0.269376	0.648	0.597	0.0066041	Cuedc1	13
Rap2b	4.44206e-07	0.257916	0.516	0.426	0.00968724	Rap2b	13
Lrrc11	4.76621e-07	0.263755	0.547	0.459	0.0103941	Lrrc1	13
Gpr391	5.09087e-07	0.282529	0.56	0.443	0.0111022	Gpr39	13
Erc1	1.82606e-06	0.275444	0.637	0.562	0.0398228	Erc1	13
Mrgprf	9.35546e-163	0.607683	0.604	0.113	2.04024e-158	Mrgprf	14
Prrx2	1.22215e-112	0.594078	0.622	0.164	2.66527e-108	Prrx2	14
Tmem132c	1.08759e-99	0.98694	0.868	0.442	2.37183e-95	Tmem132c	14
Cygb1	1.12144e-89	0.478337	0.513	0.133	2.44564e-85	Cygb	14
Has21	1.0364e-87	0.509691	0.578	0.168	2.26017e-83	Has2	14
Adamts21	7.55475e-84	0.760901	0.845	0.396	1.64754e-79	Adamts2	14
Crispld21	8.33032e-84	0.755812	0.751	0.313	1.81668e-79	Crispld2	14
Loxl11	1.74631e-83	0.474909	0.534	0.148	3.80835e-79	Loxl1	14
Fam188b1	6.33427e-83	0.711419	0.818	0.365	1.38138e-78	Fam188b	14
Dnm32	4.47202e-82	0.885125	0.935	0.669	9.75258e-78	Dnm3	14
Adcy51	9.59158e-78	0.671791	0.774	0.333	2.09173e-73	Adcy5	14
Stk32a	2.69116e-77	0.557045	0.651	0.232	5.86888e-73	Stk32a	14
Lamc3	9.08359e-75	0.447787	0.51	0.15	1.98095e-70	Lamc3	14
Rgs22	9.84591e-75	0.562432	0.63	0.225	2.1472e-70	Rgs22	14
Prdm6	4.97869e-74	0.621294	0.592	0.208	1.08575e-69	Prdm6	14
Smoc11	7.1548e-73	0.667442	0.736	0.322	1.56032e-68	Smoc1	14
Col23a1	1.86199e-72	0.773838	0.88	0.553	4.06063e-68	Col23a1	14
Matn22	4.54937e-71	0.674453	0.757	0.332	9.92126e-67	Matn2	14
Zfp4231	6.15416e-71	0.716863	0.9	0.52	1.3421e-66	Zfp423	14
Slc12a81	1.34893e-70	0.714604	0.809	0.397	2.94174e-66	Slc12a8	14
Radil	5.14565e-70	0.521957	0.657	0.247	1.12216e-65	Radil	14
Zfp366	9.10343e-69	0.536381	0.607	0.22	1.98528e-64	Zfp366	14
Rorb	9.36228e-69	0.582772	0.68	0.276	2.04173e-64	Rorb	14
Synpo21	1.36718e-67	0.726807	0.839	0.48	2.98154e-63	Synpo2	14
Asic4	8.89123e-66	0.43771	0.51	0.163	1.939e-61	Asic4	14
Ddr21	3.4983e-65	0.646615	0.724	0.323	7.62909e-61	Ddr2	14
Eln	5.77968e-65	0.50848	0.531	0.179	1.26043e-60	Eln	14
Masp1	2.12106e-64	0.574345	0.607	0.237	4.62561e-60	Masp1	14
Twist21	5.22912e-64	0.53593	0.566	0.201	1.14037e-59	Twist2	14
Lsp11	1.61566e-63	0.470019	0.604	0.224	3.52344e-59	Lsp1	14
Angpt41	1.71112e-63	0.499668	0.584	0.205	3.73161e-59	Angpt4	14
Alpl	4.91593e-63	0.452234	0.569	0.202	1.07207e-58	Alpl	14
Pdgfrb	2.00001e-62	0.386907	0.545	0.183	4.36162e-58	Pdgfrb	14
Fbn11	5.55402e-62	0.593689	0.789	0.37	1.21122e-57	Fbn1	14
Abi3bp1	1.30648e-61	0.646854	0.798	0.403	2.84916e-57	Abi3bp	14
Tshz21	3.35883e-61	0.804466	0.921	0.704	7.32494e-57	Tshz2	14
Fam189a11	8.53918e-61	0.710929	0.915	0.637	1.86223e-56	Fam189a1	14
Col27a11	1.07598e-60	0.5857	0.786	0.383	2.34651e-56	Col27a1	14
Fgf7	1.08985e-60	0.370743	0.54	0.184	2.37674e-56	Fgf7	14
D630003M21Rik	1.53246e-60	0.453938	0.639	0.255	3.34199e-56	D630003M21Rik	14
Nav11	5.59292e-60	0.671982	0.842	0.473	1.2197e-55	Nav1	14
Ankfn1	9.56168e-60	0.567071	0.701	0.309	2.08521e-55	Ankfn1	14
Kirrel1	2.39099e-58	0.492531	0.689	0.287	5.21427e-54	Kirrel	14
Fgf21	6.37444e-58	0.580312	0.806	0.43	1.39014e-53	Fgf2	14
Runx1t11	6.30361e-56	0.549445	0.672	0.295	1.37469e-51	Runx1t1	14
Col5a21	1.14899e-55	0.399993	0.592	0.225	2.50572e-51	Col5a2	14
Aox1	3.14987e-55	0.494247	0.636	0.274	6.86923e-51	Aox1	14
Pknox21	7.27332e-55	0.705902	0.93	0.635	1.58616e-50	Pknox2	14
Gpr124	1.07208e-54	0.44107	0.56	0.214	2.338e-50	Gpr124	14
Tgfbr32	2.84949e-54	0.666127	0.88	0.56	6.21416e-50	Tgfbr3	14
Klhl293	9.45447e-54	0.640165	0.886	0.55	2.06183e-49	Klhl29	14
Adamts91	1.75949e-53	0.587295	0.853	0.486	3.83709e-49	Adamts9	14
Bicc11	2.40428e-53	0.599256	0.804	0.435	5.24325e-49	Bicc1	14
Kcnip32	4.08223e-53	0.513364	0.748	0.367	8.90254e-49	Kcnip3	14
Steap31	1.00225e-52	0.519789	0.716	0.347	2.18572e-48	Steap3	14
Vstm4	1.37412e-52	0.375421	0.551	0.207	2.99669e-48	Vstm4	14
Col4a11	2.12705e-52	0.530647	0.792	0.405	4.63868e-48	Col4a1	14
3632451O06Rik	4.10444e-52	0.382502	0.525	0.195	8.95097e-48	3632451O06Rik	14
Flnc	4.10984e-52	0.455429	0.528	0.198	8.96274e-48	Flnc	14
Tns12	4.21262e-52	0.658779	0.93	0.677	9.18689e-48	Tns1	14
Trabd2b1	4.57421e-52	0.544361	0.806	0.43	9.97543e-48	Trabd2b	14
Pdgfra1	5.86843e-52	0.417672	0.563	0.223	1.27979e-47	Pdgfra	14
Sntg2	1.63698e-51	0.529745	0.692	0.333	3.56992e-47	Sntg2	14
Samd41	2.35979e-51	0.625994	0.88	0.56	5.14624e-47	Samd4	14
Fgfr11	4.45036e-51	0.482633	0.68	0.312	9.70534e-47	Fgfr1	14
Dner1	1.85181e-50	0.618603	0.815	0.512	4.03843e-46	Dner	14
Sh3pxd2b1	2.17948e-50	0.593071	0.73	0.372	4.75302e-46	Sh3pxd2b	14
Slc28a11	4.10035e-50	0.433324	0.613	0.264	8.94205e-46	Slc28a1	14
Tspan181	9.08308e-50	0.5475	0.771	0.421	1.98084e-45	Tspan18	14
Wt11	1.10278e-49	0.41468	0.504	0.184	2.40494e-45	Wt1	14
Dpysl31	4.2819e-49	0.526152	0.768	0.401	9.33797e-45	Dpysl3	14
Ikbke	3.56348e-48	0.419803	0.519	0.206	7.77124e-44	Ikbke	14
Pdzrn31	4.47449e-48	0.599379	0.818	0.518	9.75797e-44	Pdzrn3	14
Rhoj1	4.51943e-48	0.469973	0.683	0.315	9.85597e-44	Rhoj	14
Slc6a2	4.60758e-48	0.355851	0.563	0.224	1.00482e-43	Slc6a2	14
Plod21	8.49976e-48	0.42466	0.622	0.262	1.85363e-43	Plod2	14
Daam2	4.24167e-47	0.375205	0.592	0.249	9.25024e-43	Daam2	14
Armc2	1.42937e-46	0.412145	0.66	0.308	3.11717e-42	Armc2	14
Plekhh21	4.39825e-46	0.420682	0.625	0.287	9.5917e-42	Plekhh2	14
Cdh111	6.04525e-46	0.42108	0.598	0.258	1.31835e-41	Cdh11	14
Pear11	6.70231e-46	0.529854	0.692	0.354	1.46164e-41	Pear1	14
Npas21	1.36041e-45	0.606872	0.809	0.496	2.96678e-41	Npas2	14
Pitpnm2	3.78482e-45	0.519474	0.748	0.423	8.25394e-41	Pitpnm2	14
Mb1	5.60024e-45	0.386597	0.548	0.228	1.2213e-40	Mb	14
Gfra2	6.78672e-45	0.384562	0.587	0.255	1.48005e-40	Gfra2	14
Tnxb1	8.60677e-45	0.405015	0.613	0.275	1.87696e-40	Tnxb	14
Lpar11	1.09519e-44	0.468364	0.727	0.372	2.3884e-40	Lpar1	14
Aknad1	1.66394e-44	0.358817	0.51	0.201	3.62871e-40	Aknad1	14
Col13a1	1.89302e-44	0.416455	0.622	0.282	4.1283e-40	Col13a1	14
Kank21	3.75603e-44	0.441821	0.589	0.271	8.19115e-40	Kank2	14
Dnm11	4.55811e-44	0.422209	0.651	0.319	9.94032e-40	Dnm1	14
Adamts14	5.70206e-44	0.383223	0.554	0.235	1.2435e-39	Adamts14	14
Dclk12	1.33901e-43	0.545558	0.809	0.479	2.92011e-39	Dclk1	14
Prrx1	2.04417e-43	0.354485	0.516	0.205	4.45793e-39	Prrx1	14
Vcan1	5.93273e-43	0.421653	0.639	0.302	1.29381e-38	Vcan	14
Gli21	5.99877e-43	0.510225	0.783	0.436	1.30821e-38	Gli2	14
Pappa21	7.2098e-43	0.527772	0.792	0.457	1.57231e-38	Pappa2	14
Cap2	1.11688e-42	0.388382	0.642	0.304	2.43569e-38	Cap2	14
Sema5a3	1.26087e-42	0.531223	0.886	0.609	2.7497e-38	Sema5a	14
Nkd11	1.44141e-42	0.425494	0.663	0.315	3.14343e-38	Nkd1	14
Tcf7	1.74756e-42	0.354696	0.54	0.234	3.81107e-38	Tcf7	14
Flrt21	3.32279e-42	0.437839	0.633	0.3	7.24634e-38	Flrt2	14
Col4a61	4.30034e-42	0.463819	0.704	0.356	9.37818e-38	Col4a6	14
Mamdc2	4.95112e-42	0.357697	0.581	0.253	1.07974e-37	Mamdc2	14
Tmod1	6.38945e-42	0.400451	0.587	0.268	1.39341e-37	Tmod1	14
Ntn11	6.98247e-42	0.527916	0.748	0.413	1.52274e-37	Ntn1	14
Cdk15	1.01419e-41	0.386865	0.543	0.238	2.21174e-37	Cdk15	14
Lrrk1	1.33553e-41	0.555892	0.862	0.602	2.91251e-37	Lrrk1	14
Scara51	2.0062e-41	0.450246	0.663	0.327	4.37512e-37	Scara5	14
Kcnip1	2.40975e-41	0.540676	0.88	0.586	5.25518e-37	Kcnip1	14
Scfd22	1.2872e-40	0.537553	0.859	0.587	2.80712e-36	Scfd2	14
Mt21	1.33743e-40	0.349576	0.545	0.24	2.91667e-36	Mt2	14
Tshz31	3.53627e-40	0.386629	0.572	0.26	7.7119e-36	Tshz3	14
Adcy7	5.24746e-40	0.392965	0.598	0.274	1.14437e-35	Adcy7	14
Musk1	6.6694e-40	0.417055	0.581	0.267	1.45446e-35	Musk	14
Arsj	1.00139e-39	0.340441	0.525	0.225	2.18383e-35	Arsj	14
Lhfp1	1.04294e-39	0.475006	0.745	0.424	2.27445e-35	Lhfp	14
Akap121	1.19389e-39	0.428385	0.639	0.317	2.60365e-35	Akap12	14
Rerg	2.02133e-39	0.432783	0.616	0.296	4.40813e-35	Rerg	14
Htra11	2.29816e-39	0.385181	0.636	0.308	5.01183e-35	Htra1	14
Prickle21	2.61734e-39	0.477271	0.806	0.5	5.70789e-35	Prickle2	14
Vit1	2.8014e-39	0.422107	0.669	0.331	6.10928e-35	Vit	14
Ror23	3.50216e-39	0.52606	0.76	0.446	7.63752e-35	Ror2	14
Sdk21	5.03286e-39	0.446654	0.812	0.494	1.09757e-34	Sdk2	14
C1qtnf7	8.00554e-39	0.379052	0.587	0.266	1.74585e-34	C1qtnf7	14
Cacna1g	2.71532e-38	0.319219	0.548	0.245	5.92157e-34	Cacna1g	14
Ust1	2.89649e-38	0.46397	0.853	0.569	6.31667e-34	Ust	14
Ism1	6.76989e-38	0.35667	0.56	0.25	1.47638e-33	Ism1	14
Sphk11	8.21527e-38	0.346763	0.519	0.228	1.79159e-33	Sphk1	14
Col5a11	1.62496e-37	0.454532	0.745	0.434	3.5437e-33	Col5a1	14
Axin2	1.74653e-37	0.370691	0.566	0.265	3.80883e-33	Axin2	14
Cpxm2	2.75455e-37	0.320589	0.531	0.227	6.00713e-33	Cpxm2	14
Pld11	4.03824e-37	0.51843	0.777	0.486	8.8066e-33	Pld1	14
Pbx12	5.03773e-37	0.526209	0.921	0.708	1.09863e-32	Pbx1	14
Lin7a	5.56894e-37	0.346511	0.572	0.254	1.21447e-32	Lin7a	14
Cspg4	1.70805e-36	0.305909	0.513	0.221	3.72491e-32	Cspg4	14
Creb3l21	2.30049e-36	0.485763	0.856	0.594	5.01692e-32	Creb3l2	14
Gfra11	3.12468e-36	0.458216	0.695	0.385	6.81431e-32	Gfra1	14
Igfbp72	3.81423e-36	0.381313	0.745	0.399	8.31808e-32	Igfbp7	14
Cd109	3.96611e-36	0.336896	0.575	0.269	8.6493e-32	Cd109	14
Glis11	6.13245e-36	0.539253	0.757	0.474	1.33736e-31	Glis1	14
Gpr1331	1.13658e-35	0.355106	0.595	0.277	2.47865e-31	Gpr133	14
Kcna5	2.78246e-35	0.317305	0.616	0.3	6.06798e-31	Kcna5	14
Efemp1	5.64101e-35	0.357369	0.522	0.234	1.23019e-30	Efemp1	14
Itga51	6.8574e-35	0.368205	0.581	0.278	1.49546e-30	Itga5	14
Stab2	1.28274e-34	0.31533	0.607	0.301	2.79741e-30	Stab2	14
Pde9a1	1.3137e-34	0.464232	0.698	0.395	2.86491e-30	Pde9a	14
Spidr1	1.33432e-34	0.506427	0.877	0.619	2.90989e-30	Spidr	14
Ptrf1	1.42664e-34	0.307334	0.504	0.225	3.11121e-30	Ptrf	14
Dennd2a1	3.22553e-34	0.368558	0.651	0.328	7.03424e-30	Dennd2a	14
Fancc	3.48837e-34	0.490271	0.85	0.585	7.60743e-30	Fancc	14
Creb3l11	4.05556e-34	0.432614	0.683	0.379	8.84437e-30	Creb3l1	14
Arnt21	4.3216e-34	0.381176	0.68	0.377	9.42455e-30	Arnt2	14
Snta11	5.27014e-34	0.307865	0.516	0.233	1.14931e-29	Snta1	14
Fam178b2	7.22918e-34	0.502417	0.707	0.445	1.57654e-29	Fam178b	14
Ctif1	1.10775e-33	0.471546	0.921	0.713	2.41578e-29	Ctif	14
Syt2	1.1182e-33	0.419232	0.674	0.375	2.43858e-29	Syt2	14
Wwtr12	1.38414e-33	0.449986	0.748	0.439	3.01852e-29	Wwtr1	14
Jazf11	1.59648e-33	0.477728	0.833	0.621	3.48161e-29	Jazf1	14
Nrg22	3.30096e-33	0.461077	0.792	0.519	7.19873e-29	Nrg2	14
Dlg41	3.53117e-33	0.396586	0.642	0.345	7.70078e-29	Dlg4	14
Synpo3	5.91304e-33	0.437034	0.798	0.504	1.28952e-28	Synpo	14
Arhgef171	6.38526e-33	0.407124	0.642	0.355	1.3925e-28	Arhgef17	14
Kcnab11	9.41253e-33	0.441607	0.783	0.5	2.05268e-28	Kcnab1	14
Vim1	9.60134e-33	0.361275	0.572	0.277	2.09386e-28	Vim	14
Fstl11	1.31721e-32	0.362161	0.578	0.28	2.87257e-28	Fstl1	14
Colec121	1.47577e-32	0.292631	0.666	0.339	3.21837e-28	Colec12	14
Fam13c	1.99165e-32	0.260512	0.528	0.236	4.34339e-28	Fam13c	14
Lgr5	3.80743e-32	0.422728	0.557	0.287	8.30324e-28	Lgr5	14
Lypd6	5.10414e-32	0.307357	0.551	0.262	1.11311e-27	Lypd6	14
Fam20a	7.84175e-32	0.310293	0.522	0.242	1.71013e-27	Fam20a	14
D630045J12Rik	1.12368e-31	0.460149	0.783	0.484	2.45051e-27	D630045J12Rik	14
Pid11	1.75042e-31	0.538641	0.836	0.631	3.81731e-27	Pid1	14
Soga11	1.98229e-31	0.364094	0.642	0.343	4.32298e-27	Soga1	14
Pappa3	2.1111e-31	0.322897	0.707	0.386	4.60388e-27	Pappa	14
Atp2b41	2.83783e-31	0.297756	0.663	0.346	6.18874e-27	Atp2b4	14
Col4a21	2.99451e-31	0.432988	0.792	0.505	6.53044e-27	Col4a2	14
Iqsec11	3.36655e-31	0.436912	0.859	0.606	7.34176e-27	Iqsec1	14
Antxr12	4.24741e-31	0.421187	0.783	0.48	9.26276e-27	Antxr1	14
Gldc	4.47505e-31	0.310948	0.516	0.243	9.75918e-27	Gldc	14
St7	5.20953e-31	0.505966	0.795	0.517	1.13609e-26	St7	14
Cald11	5.29586e-31	0.383944	0.71	0.411	1.15492e-26	Cald1	14
Hspb81	6.57363e-31	0.298498	0.525	0.243	1.43358e-26	Hspb8	14
Peli21	9.00472e-31	0.410952	0.71	0.419	1.96375e-26	Peli2	14
Pxdn	1.10171e-30	0.284414	0.507	0.232	2.40261e-26	Pxdn	14
Ppap2b1	1.1284e-30	0.424009	0.642	0.359	2.46083e-26	Ppap2b	14
Pde3a1	1.34938e-30	0.430457	0.798	0.499	2.94274e-26	Pde3a	14
Fbxl131	1.71819e-30	0.436328	0.733	0.468	3.74703e-26	Fbxl13	14
Mettl24	1.83847e-30	0.258322	0.501	0.232	4.00933e-26	Mettl24	14
Lrig11	1.88753e-30	0.402462	0.751	0.471	4.11632e-26	Lrig1	14
Plxnd1	1.91883e-30	0.358547	0.61	0.33	4.18458e-26	Plxnd1	14
Erf	2.02744e-30	0.331473	0.543	0.273	4.42144e-26	Erf	14
Rbpms1	2.95069e-30	0.44438	0.83	0.59	6.43486e-26	Rbpms	14
Tpst11	4.59434e-30	0.379845	0.61	0.335	1.00193e-25	Tpst1	14
Dtd1	6.37272e-30	0.405631	0.686	0.404	1.38976e-25	Dtd1	14
Fat4	8.41084e-30	0.26415	0.581	0.289	1.83424e-25	Fat4	14
Kcnb11	1.45627e-29	0.302699	0.584	0.299	3.17583e-25	Kcnb1	14
Smg61	1.6416e-29	0.451603	0.859	0.646	3.58e-25	Smg6	14
Ldb2	2.13307e-29	0.333036	0.745	0.441	4.65179e-25	Ldb2	14
Gabbr1	2.88192e-29	0.356698	0.548	0.282	6.28489e-25	Gabbr1	14
Fbln12	3.24397e-29	0.305631	0.584	0.294	7.07445e-25	Fbln1	14
Palm22	5.33905e-29	0.350693	0.815	0.536	1.16434e-24	Palm2	14
Col4a41	6.87746e-29	0.331741	0.566	0.291	1.49984e-24	Col4a4	14
Rassf21	7.78619e-29	0.313152	0.619	0.325	1.69801e-24	Rassf2	14
Adamtsl11	8.58298e-29	0.365657	0.786	0.501	1.87178e-24	Adamtsl1	14
Klhl261	1.06004e-28	0.341872	0.604	0.331	2.31173e-24	Klhl26	14
Klf15	1.37846e-28	0.307345	0.516	0.253	3.00616e-24	Klf15	14
Gnao1	1.78839e-28	0.349248	0.683	0.409	3.90012e-24	Gnao1	14
Spon12	2.44276e-28	0.349365	0.786	0.51	5.32716e-24	Spon1	14
Atoh8	3.35789e-28	0.297552	0.516	0.254	7.32288e-24	Atoh8	14
Tcf7l11	4.05302e-28	0.394301	0.804	0.546	8.83882e-24	Tcf7l1	14
Slc7a8	5.01687e-28	0.3315	0.575	0.302	1.09408e-23	Slc7a8	14
Fbn2	5.4854e-28	0.333808	0.622	0.338	1.19626e-23	Fbn2	14
Parva2	5.60718e-28	0.459506	0.768	0.498	1.22281e-23	Parva	14
Necab1	5.79863e-28	0.282975	0.581	0.3	1.26456e-23	Necab1	14
Gas71	1.17286e-27	0.423708	0.85	0.589	2.55777e-23	Gas7	14
Ppp1r12b1	1.37416e-27	0.407458	0.792	0.545	2.99677e-23	Ppp1r12b	14
Stra6	1.64939e-27	0.325677	0.554	0.287	3.59698e-23	Stra6	14
P4ha2	1.67734e-27	0.306331	0.531	0.275	3.65795e-23	P4ha2	14
Ntn4	1.8917e-27	0.340853	0.566	0.3	4.12543e-23	Ntn4	14
Hspg22	2.19919e-27	0.311265	0.666	0.367	4.796e-23	Hspg2	14
Dclk2	2.61559e-27	0.335233	0.645	0.362	5.70407e-23	Dclk2	14
Kcnd3	2.80452e-27	0.274848	0.674	0.373	6.11609e-23	Kcnd3	14
Bag31	3.95284e-27	0.364466	0.628	0.358	8.62034e-23	Bag3	14
Fggy	4.39441e-27	0.419025	0.871	0.647	9.58334e-23	Fggy	14
Timp31	4.76204e-27	0.317208	0.733	0.427	1.03851e-22	Timp3	14
Nova11	5.49713e-27	0.25036	0.522	0.256	1.19881e-22	Nova1	14
Fam198b	6.06558e-27	0.286194	0.522	0.266	1.32278e-22	Fam198b	14
Tcf4	6.08377e-27	0.397377	0.9	0.673	1.32675e-22	Tcf4	14
Mylk1	6.36958e-27	0.41021	0.815	0.555	1.38908e-22	Mylk	14
Tmtc11	7.00654e-27	0.36066	0.686	0.4	1.52799e-22	Tmtc1	14
Stard132	7.63488e-27	0.442751	0.774	0.511	1.66502e-22	Stard13	14
Slc2a131	1.04759e-26	0.365783	0.73	0.455	2.28458e-22	Slc2a13	14
Abat1	1.19294e-26	0.270974	0.548	0.279	2.60157e-22	Abat	14
Eya1	2.14809e-26	0.267307	0.519	0.263	4.68456e-22	Eya1	14
Nhs1	7.40394e-26	0.305549	0.622	0.347	1.61465e-21	Nhs	14
Kcnn31	8.57788e-26	0.344707	0.692	0.412	1.87066e-21	Kcnn3	14
Sorbs31	8.61519e-26	0.375239	0.598	0.346	1.8788e-21	Sorbs3	14
Hic1	1.66489e-25	0.288386	0.525	0.27	3.6308e-21	Hic1	14
Adcy1	1.83545e-25	0.265996	0.534	0.269	4.00276e-21	Adcy1	14
Il1rl2	2.96945e-25	0.267911	0.51	0.257	6.47578e-21	Il1rl2	14
Gpsm1	4.51533e-25	0.302444	0.54	0.287	9.84704e-21	Gpsm1	14
Pcsk52	4.98351e-25	0.298693	0.751	0.48	1.0868e-20	Pcsk5	14
Pak7	5.70066e-25	0.293855	0.622	0.35	1.2432e-20	Pak7	14
Sulf21	5.83946e-25	0.314425	0.657	0.378	1.27347e-20	Sulf2	14
Ehd21	5.9827e-25	0.257187	0.545	0.281	1.30471e-20	Ehd2	14
Fam227b1	6.78429e-25	0.296448	0.721	0.455	1.47952e-20	Fam227b	14
Chst15	7.33654e-25	0.350014	0.601	0.344	1.59995e-20	Chst15	14
Zfp385b2	7.93855e-25	0.368376	0.798	0.526	1.73124e-20	Zfp385b	14
Cped12	9.40989e-25	0.378956	0.801	0.54	2.05211e-20	Cped1	14
Ppp1r18	1.23662e-24	0.252932	0.563	0.293	2.69682e-20	Ppp1r18	14
Pik3c2g2	2.32281e-24	0.319852	0.76	0.496	5.06558e-20	Pik3c2g	14
Gfpt21	2.96029e-24	0.333074	0.531	0.279	6.45581e-20	Gfpt2	14
Pde5a	3.35521e-24	0.339506	0.557	0.315	7.31704e-20	Pde5a	14
Fam184a	3.69161e-24	0.269837	0.507	0.259	8.05067e-20	Fam184a	14
Dchs21	4.06656e-24	0.254675	0.616	0.347	8.86836e-20	Dchs2	14
Filip1	6.20179e-24	0.362573	0.672	0.412	1.35249e-19	Filip1	14
Ramp1	8.18962e-24	0.259584	0.607	0.334	1.78599e-19	Ramp1	14
Lrp12	8.60818e-24	0.36646	0.789	0.522	1.87727e-19	Lrp1	14
Ggta1	9.40439e-24	0.343608	0.604	0.344	2.05091e-19	Ggta1	14
Cgnl12	1.01125e-23	0.384057	0.795	0.527	2.20533e-19	Cgnl1	14
Gm5444	1.3125e-23	0.288796	0.563	0.308	2.8623e-19	Gm5444	14
Vasn1	1.70469e-23	0.273254	0.528	0.281	3.71758e-19	Vasn	14
Ndufs21	1.74322e-23	0.298793	0.592	0.338	3.80161e-19	Ndufs2	14
Cachd12	1.75331e-23	0.318861	0.789	0.52	3.82363e-19	Cachd1	14
Kif61	2.61081e-23	0.344531	0.698	0.447	5.69365e-19	Kif6	14
Irs11	2.69955e-23	0.328049	0.68	0.409	5.88718e-19	Irs1	14
Mical3	4.14478e-23	0.297029	0.575	0.325	9.03893e-19	Mical3	14
Inf2	6.72946e-23	0.258048	0.522	0.279	1.46756e-18	Inf2	14
Mxra7	7.13888e-23	0.261452	0.519	0.276	1.55685e-18	Mxra7	14
A4galt	7.45376e-23	0.252022	0.507	0.267	1.62552e-18	A4galt	14
Dpysl21	7.46047e-23	0.317015	0.589	0.333	1.62698e-18	Dpysl2	14
Fign	7.67252e-23	0.300242	0.51	0.268	1.67322e-18	Fign	14
Ppp1r1c	8.52564e-23	0.253039	0.504	0.265	1.85927e-18	Ppp1r1c	14
Creb51	9.44125e-23	0.377782	0.645	0.407	2.05895e-18	Creb5	14
Gsg1l	1.61476e-22	0.306511	0.628	0.37	3.52147e-18	Gsg1l	14
Trpm1	1.88614e-22	0.296295	0.607	0.351	4.11329e-18	Trpm1	14
Coro2b1	1.99551e-22	0.305811	0.677	0.422	4.35181e-18	Coro2b	14
Lamb31	1.99711e-22	0.274923	0.721	0.447	4.3553e-18	Lamb3	14
Bnc23	2.1797e-22	0.254676	0.801	0.515	4.7535e-18	Bnc2	14
Urb1	2.39e-22	0.291215	0.584	0.332	5.21212e-18	Urb1	14
Ldb3	2.7976e-22	0.267982	0.619	0.357	6.101e-18	Ldb3	14
Thra	3.05661e-22	0.279616	0.557	0.321	6.66586e-18	Thra	14
Camk4	3.43789e-22	0.286465	0.587	0.324	7.49736e-18	Camk4	14
Ctdspl1	3.44666e-22	0.36736	0.724	0.492	7.51648e-18	Ctdspl	14
Ttll51	3.63789e-22	0.347613	0.833	0.626	7.9335e-18	Ttll5	14
Fgd51	3.8253e-22	0.298686	0.633	0.379	8.34222e-18	Fgd5	14
Pald1	4.64647e-22	0.257959	0.519	0.282	1.0133e-17	Pald1	14
Xylt1	4.73165e-22	0.274359	0.853	0.617	1.03188e-17	Xylt1	14
Iqca	5.13365e-22	0.277859	0.507	0.268	1.11955e-17	Iqca	14
Prickle11	6.35902e-22	0.28926	0.686	0.419	1.38677e-17	Prickle1	14
Aff31	6.50492e-22	0.367291	0.85	0.644	1.41859e-17	Aff3	14
Lama41	6.55433e-22	0.252073	0.61	0.344	1.42937e-17	Lama4	14
Scube1	6.77575e-22	0.254977	0.601	0.347	1.47765e-17	Scube1	14
Col18a11	7.71584e-22	0.314884	0.666	0.409	1.68267e-17	Col18a1	14
Emp12	9.09494e-22	0.342074	0.545	0.311	1.98342e-17	Emp1	14
Ak5	1.05262e-21	0.295081	0.73	0.478	2.29555e-17	Ak5	14
Adamts19	1.20043e-21	0.25167	0.504	0.262	2.61789e-17	Adamts19	14
Osbp2	1.33403e-21	0.255916	0.674	0.412	2.90925e-17	Osbp2	14
Cttnbp2	1.33835e-21	0.303912	0.625	0.375	2.91867e-17	Cttnbp2	14
Chst11	1.94451e-21	0.353486	0.821	0.589	4.24059e-17	Chst11	14
Nalcn	2.20038e-21	0.268228	0.663	0.395	4.79858e-17	Nalcn	14
Cables1	2.63082e-21	0.325212	0.76	0.514	5.7373e-17	Cables1	14
Glis21	2.7973e-21	0.288198	0.534	0.299	6.10035e-17	Glis2	14
Nt5e	3.35321e-21	0.254905	0.522	0.28	7.31267e-17	Nt5e	14
Ccbe12	3.40781e-21	0.3187	0.777	0.511	7.43175e-17	Ccbe1	14
Chsy1	4.20752e-21	0.271953	0.563	0.316	9.17576e-17	Chsy1	14
Ddc1	4.56513e-21	0.349358	0.625	0.358	9.95564e-17	Ddc	14
Podn	5.67642e-21	0.25932	0.551	0.318	1.23791e-16	Podn	14
Ncor21	5.94544e-21	0.389384	0.88	0.712	1.29658e-16	Ncor2	14
Rad51b	6.89159e-21	0.348508	0.827	0.61	1.50292e-16	Rad51b	14
St3gal4	8.14816e-21	0.273145	0.584	0.346	1.77695e-16	St3gal4	14
Sv2b	9.01061e-21	0.29135	0.554	0.312	1.96503e-16	Sv2b	14
Nhsl21	1.19842e-20	0.297052	0.716	0.468	2.6135e-16	Nhsl2	14
Ksr11	1.5446e-20	0.306252	0.765	0.517	3.36847e-16	Ksr1	14
Colgalt2	1.61968e-20	0.263635	0.519	0.287	3.53219e-16	Colgalt2	14
Zeb2	1.65826e-20	0.306728	0.742	0.494	3.61634e-16	Zeb2	14
Fos1	1.98259e-20	0.318616	0.672	0.436	4.32363e-16	Fos	14
Galk21	2.37194e-20	0.310897	0.642	0.412	5.17272e-16	Galk2	14
Cntnap11	3.22212e-20	0.292464	0.613	0.379	7.02679e-16	Cntnap1	14
Ston1	3.50336e-20	0.287959	0.674	0.425	7.64014e-16	Ston1	14
Cbfa2t3	4.31754e-20	0.255629	0.543	0.311	9.41568e-16	Cbfa2t3	14
Sec24d1	4.6051e-20	0.278168	0.713	0.46	1.00428e-15	Sec24d	14
Ahnak3	5.10543e-20	0.343669	0.818	0.553	1.11339e-15	Ahnak	14
Nfic1	6.04478e-20	0.317543	0.745	0.506	1.31825e-15	Nfic	14
Nfix1	6.06484e-20	0.372436	0.853	0.646	1.32262e-15	Nfix	14
Fhod33	6.5469e-20	0.261993	0.809	0.572	1.42775e-15	Fhod3	14
Piezo2	6.82679e-20	0.29129	0.789	0.561	1.48879e-15	Piezo2	14
Sulf11	6.84943e-20	0.287854	0.674	0.401	1.49372e-15	Sulf1	14
Mras	9.61659e-20	0.275201	0.566	0.329	2.09719e-15	Mras	14
Zcchc241	1.37636e-19	0.291811	0.619	0.389	3.00156e-15	Zcchc24	14
Pdcd4	1.58166e-19	0.271942	0.625	0.381	3.44927e-15	Pdcd4	14
Cry2	2.0661e-19	0.314795	0.672	0.437	4.50574e-15	Cry2	14
Khdrbs3	2.19099e-19	0.286905	0.654	0.422	4.77811e-15	Khdrbs3	14
Pkp2	2.86556e-19	0.27335	0.528	0.303	6.24922e-15	Pkp2	14
Heg1	4.19273e-19	0.275387	0.674	0.431	9.1435e-15	Heg1	14
Eva1c1	4.36761e-19	0.251695	0.657	0.41	9.52487e-15	Eva1c	14
Lmntd13	5.61931e-19	0.283973	0.792	0.548	1.22546e-14	Lmntd1	14
Ror12	6.09053e-19	0.348227	0.809	0.583	1.32822e-14	Ror1	14
Smarca2	6.16932e-19	0.330098	0.789	0.58	1.3454e-14	Smarca2	14
Rps6ka5	6.44e-19	0.294501	0.76	0.548	1.40444e-14	Rps6ka5	14
Tnik2	8.21872e-19	0.305925	0.839	0.611	1.79234e-14	Tnik	14
C21	8.51131e-19	0.257627	0.566	0.344	1.85615e-14	C2	14
Arl4a1	9.05398e-19	0.281109	0.672	0.434	1.97449e-14	Arl4a	14
Nmnat21	9.21345e-19	0.311987	0.704	0.461	2.00927e-14	Nmnat2	14
Usp2	9.41734e-19	0.313823	0.698	0.478	2.05373e-14	Usp2	14
Xpnpep11	1.10747e-18	0.346507	0.695	0.478	2.41516e-14	Xpnpep1	14
St3gal21	1.43653e-18	0.30049	0.633	0.404	3.13278e-14	St3gal2	14
Gpr176	1.48769e-18	0.299012	0.504	0.29	3.24435e-14	Gpr176	14
Adck41	1.57143e-18	0.284357	0.636	0.415	3.42698e-14	Adck4	14
Itih51	1.70637e-18	0.253311	0.513	0.288	3.72125e-14	Itih5	14
Pdxk	1.85347e-18	0.272064	0.61	0.372	4.04204e-14	Pdxk	14
Hunk1	1.9394e-18	0.252787	0.522	0.312	4.22944e-14	Hunk	14
Morn11	2.93612e-18	0.300255	0.71	0.499	6.4031e-14	Morn1	14
Arhgef12	3.54769e-18	0.259814	0.724	0.474	7.7368e-14	Arhgef12	14
Katnal1	5.61548e-18	0.321772	0.762	0.528	1.22462e-13	Katnal1	14
Nrp1	6.1187e-18	0.291942	0.674	0.446	1.33437e-13	Nrp1	14
Gxylt21	7.75838e-18	0.258963	0.63	0.395	1.69195e-13	Gxylt2	14
Glipr21	9.58394e-18	0.252829	0.528	0.299	2.09007e-13	Glipr2	14
Syn31	1.14648e-17	0.293371	0.927	0.735	2.50025e-13	Syn3	14
Epha3	1.53645e-17	0.305848	0.633	0.41	3.35069e-13	Epha3	14
Dis3l21	1.56185e-17	0.279105	0.704	0.485	3.40609e-13	Dis3l2	14
Neo1	1.83757e-17	0.267687	0.61	0.388	4.00737e-13	Neo1	14
Sh3pxd2a2	2.09734e-17	0.315248	0.874	0.665	4.57389e-13	Sh3pxd2a	14
Palm2Akap21	3.16725e-17	0.328789	0.88	0.683	6.90713e-13	Palm2Akap2	14
Serpinb6a	3.61133e-17	0.276056	0.672	0.453	7.8756e-13	Serpinb6a	14
Hdac9	3.64673e-17	0.252099	0.528	0.304	7.95278e-13	Hdac9	14
Cep112	5.3213e-17	0.261951	0.78	0.561	1.16047e-12	Cep112	14
Sox12	5.87672e-17	0.257091	0.525	0.317	1.28159e-12	Sox12	14
Coro72	7.11067e-17	0.27085	0.704	0.476	1.55069e-12	Coro7	14
Ptpn132	7.78347e-17	0.268862	0.739	0.504	1.69742e-12	Ptpn13	14
Ltbp14	8.34172e-17	0.339625	0.842	0.642	1.81916e-12	Ltbp1	14
Gnas	9.68929e-17	0.25751	0.607	0.393	2.11304e-12	Gnas	14
Yap1	1.19221e-16	0.255541	0.642	0.403	2.59997e-12	Yap1	14
Ispd1	1.32126e-16	0.287391	0.674	0.451	2.8814e-12	Ispd	14
Zfp532	1.33037e-16	0.252188	0.566	0.341	2.90128e-12	Zfp532	14
Pecam1	1.34371e-16	0.275844	0.701	0.495	2.93036e-12	Pecam1	14
Tmem184b	1.91554e-16	0.289045	0.666	0.453	4.17742e-12	Tmem184b	14
Egr11	2.491e-16	0.273125	0.736	0.521	5.43237e-12	Egr1	14
Hdac71	2.7461e-16	0.262543	0.633	0.414	5.98869e-12	Hdac7	14
Tshz1	2.87761e-16	0.251579	0.701	0.466	6.27549e-12	Tshz1	14
Capzb	3.58624e-16	0.281052	0.806	0.617	7.82087e-12	Capzb	14
Fndc3b1	3.96841e-16	0.278727	0.918	0.786	8.65431e-12	Fndc3b	14
Dnaja32	4.19066e-16	0.283405	0.739	0.526	9.139e-12	Dnaja3	14
Kremen1	4.21841e-16	0.273709	0.589	0.386	9.19951e-12	Kremen1	14
Lmna1	7.34016e-16	0.33762	0.801	0.607	1.60074e-11	Lmna	14
Tanc12	2.68754e-15	0.349234	0.815	0.613	5.86099e-11	Tanc1	14
Sestd1	3.52927e-15	0.277927	0.604	0.394	7.69664e-11	Sestd1	14
Clec16a1	3.55862e-15	0.311429	0.795	0.573	7.76063e-11	Clec16a	14
Zbtb161	3.93346e-15	0.288769	0.88	0.723	8.57809e-11	Zbtb16	14
Fosb1	3.98442e-15	0.293374	0.63	0.444	8.68922e-11	Fosb	14
Nxn2	7.64668e-15	0.281579	0.727	0.534	1.66759e-10	Nxn	14
Nrxn2	9.18191e-15	0.258937	0.598	0.397	2.00239e-10	Nrxn2	14
Focad1	9.4635e-15	0.256688	0.762	0.567	2.0638e-10	Focad	14
Slx4ip1	1.23524e-14	0.278824	0.833	0.649	2.6938e-10	Slx4ip	14
Papss1	1.87657e-14	0.263288	0.713	0.514	4.09243e-10	Papss1	14
Adam121	1.9511e-14	0.295517	0.721	0.504	4.25496e-10	Adam12	14
Ift140	1.96984e-14	0.256244	0.66	0.457	4.29583e-10	Ift140	14
Rnf26	2.37874e-14	0.272668	0.757	0.564	5.18755e-10	Rnf26	14
Mcc2	3.05961e-14	0.296687	0.9	0.702	6.67241e-10	Mcc	14
Dlgap41	4.26658e-14	0.262517	0.78	0.584	9.30455e-10	Dlgap4	14
Arf4	7.14555e-14	0.256156	0.636	0.437	1.5583e-09	Arf4	14
Mthfd1l1	2.84786e-13	0.254019	0.774	0.575	6.21062e-09	Mthfd1l	14
1992-09-01	3.50127e-13	0.286734	0.795	0.653	7.63556e-09	2009-09-01	14
Rbfox21	6.73422e-13	0.267386	0.786	0.59	1.4686e-08	Rbfox2	14
Cuedc11	2.5226e-12	0.255769	0.777	0.593	5.50128e-08	Cuedc1	14
Jph2	1.79555e-67	0.805525	0.518	0.172	3.91573e-63	Jph2	15
Cald12	2.3947e-55	1.01639	0.733	0.411	5.22237e-51	Cald1	15
Synpo22	1.03388e-44	0.960362	0.739	0.484	2.25468e-40	Synpo2	15
Myh11	1.67909e-36	0.795577	0.528	0.264	3.66176e-32	Myh11	15
Klhl294	1.17482e-34	0.710986	0.779	0.554	2.56205e-30	Klhl29	15
Samd42	2.26944e-31	0.735726	0.759	0.565	4.9492e-27	Samd4	15
Col4a12	2.79687e-30	0.682696	0.651	0.41	6.09941e-26	Col4a1	15
Adcy52	4.31155e-29	0.590218	0.577	0.339	9.40263e-25	Adcy5	15
Pgm5	4.64018e-29	0.77077	0.564	0.325	1.01193e-24	Pgm5	15
Tns13	1.4618e-28	0.657974	0.831	0.681	3.18789e-24	Tns1	15
Cdh42	3.50028e-26	0.585849	0.765	0.583	7.63341e-22	Cdh4	15
Dysf	1.53578e-24	0.558363	0.609	0.393	3.34923e-20	Dysf	15
1993-09-01	9.41134e-24	0.576045	0.808	0.653	2.05242e-19	2009-09-01	15
Pdzd22	2.0573e-23	0.547139	0.785	0.647	4.48657e-19	Pdzd2	15
Col4a22	2.3726e-23	0.737325	0.674	0.509	5.17418e-19	Col4a2	15
Ift43	2.24621e-22	0.595372	0.521	0.321	4.89852e-18	Ift43	15
Mylk2	2.8241e-22	0.60946	0.71	0.558	6.15881e-18	Mylk	15
Crispld22	5.41746e-22	0.595441	0.537	0.319	1.18144e-17	Crispld2	15
Rbfox31	6.03541e-22	0.723697	0.73	0.592	1.3162e-17	Rbfox3	15
Adamts22	1.17804e-21	0.471474	0.619	0.403	2.56907e-17	Adamts2	15
Filip11	1.78162e-21	0.534424	0.599	0.415	3.88535e-17	Filip1	15
Nkd12	9.72634e-21	0.466259	0.537	0.319	2.12112e-16	Nkd1	15
Fermt2	1.41521e-20	0.514192	0.531	0.335	3.08628e-16	Fermt2	15
Kirrel2	1.66766e-20	0.398505	0.508	0.293	3.63683e-16	Kirrel	15
Dgki3	3.4564e-19	0.593069	0.72	0.576	7.53771e-15	Dgki	15
Fhod34	5.97435e-19	0.566042	0.73	0.575	1.30289e-14	Fhod3	15
Palm2Akap22	1.15682e-18	0.508088	0.821	0.685	2.5228e-14	Palm2Akap2	15
Cap21	1.72255e-18	0.454647	0.502	0.309	3.75654e-14	Cap2	15
Ank1	2.95421e-18	0.47079	0.606	0.41	6.44254e-14	Ank1	15
Pitpnm21	9.17218e-18	0.513289	0.603	0.428	2.00027e-13	Pitpnm2	15
Tspan182	9.93982e-18	0.442346	0.609	0.427	2.16768e-13	Tspan18	15
Gnao11	2.48231e-17	0.510069	0.593	0.412	5.41342e-13	Gnao1	15
Akap122	8.26211e-17	0.47185	0.508	0.321	1.8018e-12	Akap12	15
Ctif2	8.85329e-17	0.461913	0.814	0.717	1.93073e-12	Ctif	15
Itga1	1.16304e-16	0.515444	0.606	0.454	2.53637e-12	Itga1	15
Col27a12	1.27918e-16	0.461855	0.577	0.39	2.78963e-12	Col27a1	15
Mgll1	1.47483e-16	0.416842	0.57	0.38	3.2163e-12	Mgll	15
Rbpms2	1.51647e-16	0.540648	0.723	0.594	3.30711e-12	Rbpms	15
Pde3a2	2.56061e-16	0.460683	0.661	0.504	5.58419e-12	Pde3a	15
Zfp4232	5.04106e-16	0.421524	0.7	0.527	1.09935e-11	Zfp423	15
Ldb31	6.19621e-16	0.467307	0.524	0.36	1.35127e-11	Ldb3	15
Sorbs1	8.37752e-16	0.472494	0.596	0.439	1.82697e-11	Sorbs1	15
Adamts92	1.75804e-15	0.509769	0.642	0.492	3.83393e-11	Adamts9	15
Rhoj2	3.35865e-15	0.424191	0.502	0.321	7.32453e-11	Rhoj	15
Trabd2b2	5.23661e-15	0.435605	0.603	0.437	1.142e-10	Trabd2b	15
Arhgef172	6.76397e-15	0.469154	0.511	0.36	1.47509e-10	Arhgef17	15
Palm23	9.42727e-15	0.450013	0.687	0.54	2.0559e-10	Palm2	15
Fam188b2	1.56054e-14	0.369683	0.55	0.373	3.40322e-10	Fam188b	15
Parva3	6.54283e-14	0.484814	0.651	0.502	1.42686e-09	Parva	15
Csrp11	8.14692e-14	0.464536	0.521	0.361	1.77668e-09	Csrp1	15
Arhgap102	8.90287e-14	0.455293	0.736	0.614	1.94154e-09	Arhgap10	15
Stard133	8.96964e-14	0.393187	0.664	0.515	1.9561e-09	Stard13	15
Gli22	9.74863e-14	0.398273	0.625	0.442	2.12598e-09	Gli2	15
Ldb21	9.79035e-14	0.380987	0.609	0.446	2.13508e-09	Ldb2	15
Cacna2d13	1.93084e-13	0.416968	0.674	0.526	4.21078e-09	Cacna2d1	15
Glis12	2.66292e-13	0.370827	0.638	0.478	5.80729e-09	Glis1	15
Slc2a132	4.34607e-13	0.338539	0.616	0.459	9.4779e-09	Slc2a13	15
Dpf3	5.50491e-13	0.408916	0.586	0.44	1.20051e-08	Dpf3	15
Glis33	5.62176e-13	0.462814	0.704	0.575	1.22599e-08	Glis3	15
Pdzrn32	5.68023e-13	0.437089	0.671	0.523	1.23874e-08	Pdzrn3	15
Pde10a1	6.66965e-13	0.418275	0.736	0.61	1.45452e-08	Pde10a	15
Spock12	1.18729e-12	0.456398	0.704	0.557	2.58925e-08	Spock1	15
Slc24a32	1.90372e-12	0.390652	0.691	0.564	4.15164e-08	Slc24a3	15
Macrod11	1.95951e-12	0.407196	0.638	0.495	4.27331e-08	Macrod1	15
Prkce1	2.50948e-12	0.34277	0.827	0.794	5.47266e-08	Prkce	15
Akap21	2.57718e-12	0.396328	0.72	0.575	5.62031e-08	Akap2	15
Ntrk22	7.40478e-12	0.35567	0.619	0.472	1.61484e-07	Ntrk2	15
Tshz22	7.59256e-12	0.411823	0.808	0.707	1.65579e-07	Tshz2	15
Sdk22	1.10316e-11	0.358438	0.635	0.499	2.40576e-07	Sdk2	15
Sorcs24	1.73291e-11	0.389275	0.746	0.627	3.77913e-07	Sorcs2	15
Hspg23	2.22091e-11	0.402847	0.515	0.372	4.84337e-07	Hspg2	15
Kcnn2	2.80628e-11	0.349349	0.603	0.467	6.11993e-07	Kcnn2	15
Camk2g	3.61071e-11	0.439776	0.518	0.401	7.87424e-07	Camk2g	15
Ebf11	4.18076e-11	0.399366	0.645	0.519	9.11739e-07	Ebf1	15
Kcnd31	4.97999e-11	0.364242	0.518	0.378	1.08604e-06	Kcnd3	15
Antxr13	5.30414e-11	0.442575	0.606	0.485	1.15673e-06	Antxr1	15
Syn32	5.50089e-11	0.345174	0.827	0.738	1.19963e-06	Syn3	15
Col5a12	1.00533e-10	0.339064	0.577	0.439	2.19242e-06	Col5a1	15
Kif62	1.34254e-10	0.314308	0.59	0.451	2.92781e-06	Kif6	15
Rcan2	1.38892e-10	0.368779	0.531	0.398	3.02896e-06	Rcan2	15
Sulf12	1.68379e-10	0.324821	0.554	0.405	3.67201e-06	Sulf1	15
Nrp21	2.20443e-10	0.367931	0.577	0.45	4.80741e-06	Nrp2	15
Matn23	2.45037e-10	0.276044	0.502	0.34	5.34376e-06	Matn2	15
Adamtsl12	2.72277e-10	0.373457	0.638	0.506	5.93781e-06	Adamtsl1	15
Fbn12	2.80044e-10	0.300819	0.528	0.378	6.1072e-06	Fbn1	15
Fam110b2	3.88727e-10	0.335204	0.681	0.553	8.47737e-06	Fam110b	15
Zfp385b3	4.71737e-10	0.388887	0.638	0.531	1.02876e-05	Zfp385b	15
Pkig	5.67535e-10	0.352331	0.528	0.409	1.23768e-05	Pkig	15
Apbb21	6.51427e-10	0.31798	0.759	0.648	1.42063e-05	Apbb2	15
Zhx21	8.67597e-10	0.366781	0.655	0.57	1.89206e-05	Zhx2	15
Nedd4l2	9.39664e-10	0.389736	0.827	0.764	2.04922e-05	Nedd4l	15
Apba1	1.17311e-09	0.401806	0.534	0.405	2.55832e-05	Apba1	15
Dab2ip3	1.31697e-09	0.32374	0.723	0.645	2.87205e-05	Dab2ip	15
Eml1	1.45029e-09	0.277183	0.674	0.544	3.16279e-05	Eml1	15
Atp2b42	1.91384e-09	0.252045	0.505	0.351	4.1737e-05	Atp2b4	15
Rasa3	2.14448e-09	0.380526	0.606	0.517	4.67668e-05	Rasa3	15
Fars2	2.63832e-09	0.308169	0.743	0.635	5.75364e-05	Fars2	15
Kcnip11	2.78025e-09	0.378435	0.661	0.592	6.06317e-05	Kcnip1	15
Dlc12	5.99053e-09	0.347017	0.691	0.595	0.000130641	Dlc1	15
Ttc281	6.62387e-09	0.291911	0.73	0.661	0.000144453	Ttc28	15
Dclk13	7.11098e-09	0.287595	0.619	0.485	0.000155076	Dclk1	15
Kcnh11	1.0861e-08	0.32629	0.59	0.456	0.000236856	Kcnh1	15
Wbscr173	1.47254e-08	0.396024	0.687	0.6	0.000321131	Wbscr17	15
Epas11	1.50089e-08	0.34459	0.557	0.444	0.000327315	Epas1	15
Fam19a22	1.52935e-08	0.295579	0.619	0.505	0.00033352	Fam19a2	15
Zfp536	1.63338e-08	0.364163	0.547	0.434	0.000356208	Zfp536	15
Prkar1b	1.69056e-08	0.344015	0.622	0.539	0.000368677	Prkar1b	15
Slc35f1	2.04334e-08	0.272371	0.55	0.427	0.000445612	Slc35f1	15
Rnf150	2.59423e-08	0.311658	0.625	0.504	0.000565749	Rnf150	15
Tead11	4.73728e-08	0.394931	0.7	0.599	0.00103311	Tead1	15
Ephb13	5.31377e-08	0.347494	0.622	0.497	0.00115883	Ephb1	15
Homer1	5.44557e-08	0.407586	0.557	0.462	0.00118757	Homer1	15
Prkag21	5.79713e-08	0.346461	0.752	0.682	0.00126424	Prkag2	15
Trio1	5.85615e-08	0.413518	0.798	0.755	0.00127711	Trio	15
Vac14	9.91087e-08	0.27899	0.524	0.423	0.00216136	Vac14	15
Fgf22	1.05039e-07	0.308567	0.544	0.437	0.00229068	Fgf2	15
Yap11	1.18119e-07	0.297752	0.521	0.407	0.00257593	Yap1	15
Bnc24	1.49797e-07	0.327946	0.622	0.52	0.00326677	Bnc2	15
Me3	1.98971e-07	0.365188	0.583	0.475	0.00433915	Me3	15
Gria1	2.4889e-07	0.259176	0.502	0.386	0.00542778	Gria1	15
Akap6	3.68865e-07	0.278247	0.661	0.583	0.0080442	Akap6	15
Afap11	3.78278e-07	0.287472	0.577	0.489	0.00824948	Afap1	15
Sh3rf31	4.28466e-07	0.264757	0.57	0.455	0.00934398	Sh3rf3	15
Nmnat22	4.37121e-07	0.266781	0.577	0.465	0.00953274	Nmnat2	15
Ror24	4.6177e-07	0.256307	0.567	0.452	0.0100703	Ror2	15
Ltbp15	5.70943e-07	0.328859	0.704	0.646	0.0124511	Ltbp1	15
Itga9	6.56323e-07	0.283046	0.632	0.539	0.0143131	Itga9	15
Tgfbr33	6.77838e-07	0.252767	0.674	0.566	0.0147823	Tgfbr3	15
Adamts173	6.82861e-07	0.310009	0.619	0.542	0.0148918	Adamts17	15
Hipk3	7.39899e-07	0.283326	0.505	0.4	0.0161357	Hipk3	15
Creb3l22	8.48094e-07	0.300071	0.678	0.599	0.0184952	Creb3l2	15
Reln	9.33087e-07	0.273199	0.573	0.458	0.0203488	Reln	15
Sema5a4	9.43462e-07	0.292165	0.704	0.615	0.020575	Sema5a	15
Btbd32	1.18267e-06	0.259854	0.619	0.533	0.0257916	Btbd3	15
Wwp2	1.35633e-06	0.285327	0.511	0.436	0.0295789	Wwp2	15
Cwc222	1.40809e-06	0.324123	0.752	0.656	0.0307076	Cwc22	15
Prdm163	1.46266e-06	0.400309	0.58	0.516	0.0318978	Prdm16	15
Nxn3	1.57869e-06	0.320567	0.619	0.537	0.0344281	Nxn	15
Peli22	1.85221e-06	0.293977	0.515	0.425	0.040393	Peli2	15
Art3	1.91235e-06	0.293125	0.547	0.478	0.0417046	Art3	15
Tnik3	2.06617e-06	0.261287	0.684	0.616	0.045059	Tnik	15
Gm28053	1.8565e-180	1.30879	0.666	0.128	4.04865e-176	Gm28053	16
Ppp1r16b	5.49017e-126	1.3995	0.738	0.232	1.1973e-121	Ppp1r16b	16
Itk	9.02468e-109	1.04455	0.583	0.149	1.9681e-104	Itk	16
Gpr68	9.3079e-76	0.965003	0.59	0.205	2.02987e-71	Gpr68	16
Ptpn22	1.06682e-72	0.948712	0.579	0.203	2.32653e-68	Ptpn22	16
Runx3	1.43726e-65	0.869073	0.586	0.226	3.13437e-61	Runx3	16
Laptm5	3.94015e-64	0.719575	0.538	0.175	8.59269e-60	Laptm5	16
Jakmip1	5.17636e-64	0.900665	0.648	0.275	1.12886e-59	Jakmip1	16
Stat4	2.3193e-61	0.9141	0.707	0.352	5.05792e-57	Stat4	16
Ikzf3	3.00143e-61	0.855931	0.6	0.247	6.54552e-57	Ikzf3	16
Bcl11b	5.12328e-61	1.04786	0.634	0.281	1.11728e-56	Bcl11b	16
Prex1	2.63711e-58	1.14813	0.779	0.502	5.751e-54	Prex1	16
Ptprc	4.56966e-58	0.923058	0.648	0.294	9.96551e-54	Ptprc	16
Prkcq	7.72111e-58	0.820709	0.652	0.291	1.68382e-53	Prkcq	16
Akna	1.83499e-56	0.852724	0.628	0.282	4.00174e-52	Akna	16
Ubac2	4.17575e-51	0.917693	0.814	0.55	9.10647e-47	Ubac2	16
Fli1	1.89358e-50	0.783144	0.741	0.379	4.12953e-46	Fli1	16
St6galnac5	5.47518e-49	0.766586	0.645	0.3	1.19403e-44	St6galnac5	16
Dock10	1.51876e-48	0.880004	0.766	0.463	3.3121e-44	Dock10	16
Lck	2.31268e-47	0.625655	0.5	0.198	5.0435e-43	Lck	16
Ikzf1	2.30593e-46	0.854662	0.645	0.343	5.02876e-42	Ikzf1	16
Rnf125	2.11202e-45	0.706237	0.569	0.26	4.6059e-41	Rnf125	16
Lef1	3.66993e-43	0.757287	0.552	0.247	8.00339e-39	Lef1	16
Sla	7.24685e-43	0.697665	0.576	0.265	1.58039e-38	Sla	16
D16Ertd472e	7.01651e-40	0.714339	0.579	0.291	1.53016e-35	D16Ertd472e	16
Cd247	4.78135e-39	0.710934	0.538	0.257	1.04272e-34	Cd247	16
Ets11	1.06314e-38	0.805089	0.766	0.524	2.31849e-34	Ets1	16
St8sia4	4.79105e-38	0.561083	0.559	0.251	1.04483e-33	St8sia4	16
Prkch1	1.14414e-37	0.904679	0.81	0.681	2.49515e-33	Prkch	16
Tnfrsf1b	1.68132e-37	0.804503	0.703	0.425	3.66662e-33	Tnfrsf1b	16
Tg	8.06329e-36	0.742381	0.731	0.475	1.75844e-31	Tg	16
Asb2	4.6969e-35	0.572142	0.517	0.238	1.0243e-30	Asb2	16
Pik3cd	2.0414e-33	0.667694	0.562	0.301	4.4519e-29	Pik3cd	16
Tnfrsf9	1.32649e-32	0.73442	0.534	0.285	2.8928e-28	Tnfrsf9	16
Kdm2b	1.16119e-30	0.669218	0.776	0.63	2.53232e-26	Kdm2b	16
Fyco1	1.21481e-30	0.811068	0.614	0.384	2.64926e-26	Fyco1	16
Stk10	7.82763e-30	0.708245	0.703	0.498	1.70705e-25	Stk10	16
Cblb	1.43656e-29	0.709907	0.776	0.625	3.13286e-25	Cblb	16
Sema4d	1.52129e-28	0.642478	0.69	0.453	3.31762e-24	Sema4d	16
Ago2	7.87665e-28	0.67552	0.741	0.582	1.71774e-23	Ago2	16
Itpkb	4.02299e-27	0.632617	0.793	0.641	8.77334e-23	Itpkb	16
Fnbp1	1.18442e-26	0.648325	0.679	0.468	2.58298e-22	Fnbp1	16
Tex2	3.1026e-26	0.688445	0.659	0.483	6.76614e-22	Tex2	16
Pik3r5	5.31944e-26	0.53599	0.555	0.308	1.16006e-21	Pik3r5	16
Zc3hav1	1.76358e-25	0.59883	0.652	0.44	3.84601e-21	Zc3hav1	16
Inpp5d	1.86828e-25	0.507423	0.614	0.335	4.07435e-21	Inpp5d	16
Cytip	1.90887e-25	0.591038	0.641	0.402	4.16286e-21	Cytip	16
Pigk	7.07683e-25	0.601001	0.697	0.476	1.54332e-20	Pigk	16
Rhof	8.73022e-25	0.559707	0.528	0.293	1.90389e-20	Rhof	16
Apbb1ip	1.00407e-24	0.480136	0.586	0.327	2.18968e-20	Apbb1ip	16
Alpk2	3.29015e-24	0.575377	0.624	0.407	7.17516e-20	Alpk2	16
Bcl2	1.24481e-23	0.71377	0.731	0.566	2.71467e-19	Bcl2	16
Ptk2b	1.85148e-23	0.589991	0.734	0.563	4.0377e-19	Ptk2b	16
Nfatc11	1.86947e-23	0.657388	0.717	0.555	4.07694e-19	Nfatc1	16
Cotl1	3.70199e-23	0.570113	0.607	0.39	8.07331e-19	Cotl1	16
Ccdc88c	4.97769e-23	0.649946	0.731	0.588	1.08553e-18	Ccdc88c	16
Galnt22	8.36776e-23	0.627798	0.728	0.562	1.82484e-18	Galnt2	16
Camk41	1.21199e-22	0.573653	0.548	0.326	2.64312e-18	Camk4	16
Cd82	1.65206e-22	0.658345	0.683	0.51	3.60282e-18	Cd82	16
Rab8b	1.72184e-22	0.528576	0.628	0.422	3.75499e-18	Rab8b	16
Rftn1	4.98442e-22	0.589116	0.659	0.45	1.087e-17	Rftn1	16
Csk	8.00981e-22	0.526865	0.559	0.351	1.74678e-17	Csk	16
Tpst2	8.96048e-22	0.547265	0.683	0.503	1.9541e-17	Tpst2	16
Zeb1	1.65126e-21	0.637099	0.628	0.425	3.60108e-17	Zeb1	16
Fyn1	5.29637e-21	0.636812	0.738	0.594	1.15503e-16	Fyn	16
Rnf157	5.72838e-21	0.450431	0.528	0.319	1.24925e-16	Rnf157	16
Fam65b	7.30108e-21	0.514379	0.641	0.455	1.59222e-16	Fam65b	16
Mbnl1	7.84195e-21	0.572856	0.762	0.636	1.71017e-16	Mbnl1	16
Crem	8.09313e-21	0.6165	0.676	0.495	1.76495e-16	Crem	16
Akap13	9.35716e-21	0.493727	0.883	0.794	2.04061e-16	Akap13	16
Rapgef1	1.11885e-20	0.602293	0.679	0.522	2.43998e-16	Rapgef1	16
Chd7	2.22672e-20	0.517296	0.728	0.564	4.85604e-16	Chd7	16
Tox1	2.77365e-20	0.64845	0.703	0.538	6.04877e-16	Tox	16
Rbl2	4.73275e-20	0.458894	0.5	0.298	1.03212e-15	Rbl2	16
Def6	1.95904e-19	0.505167	0.566	0.375	4.27227e-15	Def6	16
Lcp1	4.92498e-19	0.450413	0.683	0.473	1.07404e-14	Lcp1	16
Rcsd1	7.5474e-19	0.500177	0.528	0.329	1.64594e-14	Rcsd1	16
Pde3b	1.04302e-18	0.450307	0.503	0.304	2.27461e-14	Pde3b	16
Ankrd44	1.34435e-18	0.486809	0.786	0.688	2.93176e-14	Ankrd44	16
Amz2	1.83302e-18	0.521915	0.634	0.459	3.99745e-14	Amz2	16
Gtf2i	7.20345e-18	0.529708	0.597	0.432	1.57093e-13	Gtf2i	16
Ss18	7.58661e-18	0.441653	0.538	0.336	1.65449e-13	Ss18	16
Pde7a	8.03297e-18	0.480616	0.559	0.376	1.75183e-13	Pde7a	16
Gfod1	9.71154e-18	0.52284	0.703	0.565	2.11789e-13	Gfod1	16
Pip4k2a	1.09103e-17	0.538314	0.628	0.453	2.37932e-13	Pip4k2a	16
Vps37b	1.36652e-17	0.579053	0.586	0.424	2.98011e-13	Vps37b	16
Dennd4a	1.5991e-17	0.572956	0.645	0.471	3.48732e-13	Dennd4a	16
Arhgap25	2.05682e-17	0.42094	0.614	0.404	4.48552e-13	Arhgap25	16
Mdfic	4.14299e-17	0.50015	0.607	0.422	9.03503e-13	Mdfic	16
Sntb1	6.50595e-17	0.491671	0.638	0.466	1.41882e-12	Sntb1	16
1994-09-01	1.36138e-16	0.51922	0.803	0.654	2.96889e-12	2009-09-01	16
Cdk17	1.77654e-16	0.484016	0.624	0.488	3.87427e-12	Cdk17	16
Olfr56	2.08966e-16	0.438989	0.521	0.343	4.55713e-12	Olfr56	16
Ostf1	2.29332e-16	0.533263	0.572	0.396	5.00127e-12	Ostf1	16
Arhgef3	3.31239e-16	0.515168	0.734	0.622	7.22367e-12	Arhgef3	16
Raet1e	4.7462e-16	0.487167	0.559	0.369	1.03505e-11	Raet1e	16
Nr4a3	6.81411e-16	0.544503	0.71	0.564	1.48602e-11	Nr4a3	16
Fam107b2	7.93707e-16	0.473446	0.772	0.655	1.73092e-11	Fam107b	16
Sh3kbp1	7.96374e-16	0.538708	0.666	0.532	1.73673e-11	Sh3kbp1	16
Heg11	9.77264e-16	0.443114	0.61	0.433	2.13122e-11	Heg1	16
2510003E04Rik	1.16288e-15	0.414797	0.562	0.368	2.536e-11	2510003E04Rik	16
Cdyl2	1.2507e-15	0.441522	0.559	0.389	2.72754e-11	Cdyl2	16
Mbp1	1.68532e-15	0.483423	0.769	0.621	3.67534e-11	Mbp	16
Wipf1	2.89626e-15	0.463044	0.61	0.43	6.31616e-11	Wipf1	16
Pitpnc1	3.24877e-15	0.53548	0.728	0.63	7.08491e-11	Pitpnc1	16
Limd1	3.95943e-15	0.435233	0.517	0.337	8.63472e-11	Limd1	16
Pik3r11	4.73419e-15	0.440177	0.731	0.615	1.03243e-10	Pik3r1	16
Ubash3b	7.68785e-15	0.414834	0.634	0.462	1.67657e-10	Ubash3b	16
Scml4	8.35713e-15	0.462351	0.586	0.431	1.82252e-10	Scml4	16
Zbtb25	1.21999e-14	0.435254	0.5	0.336	2.66056e-10	Zbtb25	16
Smap2	1.37784e-14	0.406171	0.507	0.343	3.00479e-10	Smap2	16
Dusp5	1.54373e-14	0.38065	0.517	0.346	3.36657e-10	Dusp5	16
Abcb9	1.77919e-14	0.46373	0.559	0.409	3.88007e-10	Abcb9	16
Zfyve28	2.57153e-14	0.4336	0.51	0.337	5.608e-10	Zfyve28	16
Mob3a	3.24606e-14	0.513772	0.631	0.508	7.07901e-10	Mob3a	16
Ipcef1	3.96381e-14	0.304476	0.507	0.327	8.64428e-10	Ipcef1	16
Thada	6.35864e-14	0.46492	0.755	0.666	1.38669e-09	Thada	16
Nup210	6.8337e-14	0.399935	0.524	0.357	1.49029e-09	Nup210	16
Tnfaip3	7.62787e-14	0.428077	0.559	0.391	1.66349e-09	Tnfaip3	16
Mmd	1.48133e-13	0.42279	0.621	0.473	3.23047e-09	Mmd	16
Aim1	1.65356e-13	0.399582	0.507	0.342	3.60608e-09	Aim1	16
Acot7	1.92356e-13	0.41896	0.583	0.444	4.19489e-09	Acot7	16
Setd1b	2.12877e-13	0.394977	0.5	0.342	4.64242e-09	Setd1b	16
Ccdc146	2.92001e-13	0.444488	0.648	0.521	6.36797e-09	Ccdc146	16
Jak1	3.56116e-13	0.415845	0.728	0.615	7.76618e-09	Jak1	16
Cyfip21	6.19522e-13	0.422229	0.559	0.414	1.35105e-08	Cyfip2	16
Whsc1l1	6.75828e-13	0.456044	0.683	0.583	1.47385e-08	Whsc1l1	16
Gm12216	1.20466e-12	0.476514	0.621	0.496	2.62711e-08	Gm12216	16
Adam191	1.25535e-12	0.427643	0.517	0.357	2.73767e-08	Adam19	16
Vrk1	1.96808e-12	0.322918	0.507	0.342	4.29198e-08	Vrk1	16
Rab8a	2.60238e-12	0.439383	0.586	0.45	5.67527e-08	Rab8a	16
Tmem123	2.80031e-12	0.490273	0.576	0.439	6.10692e-08	Tmem123	16
Nedd9	2.96591e-12	0.411331	0.738	0.625	6.46806e-08	Nedd9	16
Ifngr1	3.1508e-12	0.450234	0.528	0.389	6.87127e-08	Ifngr1	16
Mta3	3.83561e-12	0.455698	0.552	0.405	8.3647e-08	Mta3	16
Ski	4.18574e-12	0.413358	0.738	0.634	9.12827e-08	Ski	16
Osbpl31	4.79348e-12	0.415496	0.738	0.628	1.04536e-07	Osbpl3	16
Lrif1	5.67253e-12	0.381355	0.555	0.4	1.23707e-07	Lrif1	16
Plcxd2	7.22163e-12	0.421577	0.534	0.397	1.57489e-07	Plcxd2	16
Hdac4	9.09136e-12	0.431898	0.793	0.704	1.98264e-07	Hdac4	16
9030617O03Rik	9.99611e-12	0.456876	0.541	0.411	2.17995e-07	9030617O03Rik	16
Ppp2r5c	1.24129e-11	0.414373	0.593	0.455	2.70701e-07	Ppp2r5c	16
Tgfbr2	1.28929e-11	0.396298	0.597	0.467	2.81168e-07	Tgfbr2	16
Hnrnpf	1.43364e-11	0.392546	0.641	0.518	3.12648e-07	Hnrnpf	16
Pdcd41	1.77939e-11	0.388133	0.521	0.385	3.88049e-07	Pdcd4	16
Tnrc6b	1.95205e-11	0.411582	0.748	0.661	4.25702e-07	Tnrc6b	16
Kcnab2	2.16252e-11	0.336705	0.5	0.356	4.71601e-07	Kcnab2	16
Stk32c	2.19895e-11	0.400321	0.6	0.465	4.79547e-07	Stk32c	16
Atp10a1	2.43755e-11	0.406837	0.659	0.538	5.3158e-07	Atp10a	16
Exoc2	2.77869e-11	0.423517	0.538	0.424	6.05977e-07	Exoc2	16
Cdc42se2	6.69814e-11	0.394657	0.521	0.39	1.46073e-06	Cdc42se2	16
Sv2c	8.45857e-11	0.313896	0.503	0.349	1.84465e-06	Sv2c	16
Oprm1	9.44495e-11	0.276617	0.541	0.391	2.05976e-06	Oprm1	16
Atxn11	1.57105e-10	0.392191	0.848	0.796	3.42615e-06	Atxn1	16
Bach22	2.51448e-10	0.417882	0.762	0.706	5.48359e-06	Bach2	16
Azi2	2.83519e-10	0.32605	0.528	0.399	6.18297e-06	Azi2	16
Ppm1h	3.2275e-10	0.37796	0.738	0.682	7.03854e-06	Ppm1h	16
Hnrnpl	3.39696e-10	0.386998	0.59	0.481	7.40808e-06	Hnrnpl	16
Plekha2	3.47853e-10	0.392434	0.614	0.486	7.58598e-06	Plekha2	16
Nr3c1	4.77183e-10	0.412126	0.607	0.509	1.04064e-05	Nr3c1	16
Zdhhc18	5.08519e-10	0.366581	0.528	0.398	1.10898e-05	Zdhhc18	16
Ttc39b	7.42095e-10	0.372189	0.617	0.517	1.61836e-05	Ttc39b	16
Arhgef101	8.31317e-10	0.4191	0.603	0.488	1.81294e-05	Arhgef10	16
Rab37	1.41722e-09	0.275866	0.503	0.361	3.09068e-05	Rab37	16
Ccnd3	1.66211e-09	0.37199	0.662	0.584	3.62472e-05	Ccnd3	16
Ncoa2	1.95808e-09	0.331306	0.724	0.657	4.27019e-05	Ncoa2	16
Mbd2	2.6204e-09	0.376906	0.572	0.469	5.71457e-05	Mbd2	16
Atf7ip	3.0228e-09	0.362053	0.559	0.443	6.59213e-05	Atf7ip	16
Dock8	3.47434e-09	0.317563	0.645	0.522	7.57684e-05	Dock8	16
Wbp1l	5.65772e-09	0.365216	0.593	0.489	0.000123384	Wbp1l	16
Rin3	5.81978e-09	0.404784	0.621	0.527	0.000126918	Rin3	16
Lrig12	6.369e-09	0.445322	0.6	0.476	0.000138895	Lrig1	16
Rfx3	6.43492e-09	0.383489	0.569	0.452	0.000140333	Rfx3	16
Ptpre	7.80601e-09	0.286856	0.628	0.506	0.000170233	Ptpre	16
Cables11	8.24522e-09	0.447434	0.6	0.519	0.000179812	Cables1	16
Mapkapk3	8.90039e-09	0.292799	0.548	0.423	0.0001941	Mapkapk3	16
Pip4k2b	8.94673e-09	0.279758	0.514	0.394	0.00019511	Pip4k2b	16
Prdm1	1.60395e-08	0.28889	0.597	0.483	0.00034979	Prdm1	16
Add3	1.73475e-08	0.30779	0.659	0.575	0.000378314	Add3	16
Hmg20a	1.78763e-08	0.35159	0.569	0.472	0.000389847	Hmg20a	16
Ksr13	2.0389e-08	0.288345	0.631	0.522	0.000444643	Ksr1	16
Ccdc641	2.07815e-08	0.300715	0.631	0.51	0.000453202	Ccdc64	16
Gsap	2.26226e-08	0.348071	0.555	0.44	0.000493355	Gsap	16
Lmnb1	2.46307e-08	0.333374	0.61	0.494	0.000537146	Lmnb1	16
Kansl1	2.48559e-08	0.322398	0.631	0.539	0.000542057	Kansl1	16
Arap2	2.50739e-08	0.30818	0.524	0.4	0.000546812	Arap2	16
Hivep2	2.74824e-08	0.38269	0.759	0.727	0.000599337	Hivep2	16
Slc38a1	2.84491e-08	0.29329	0.552	0.42	0.000620418	Slc38a1	16
Foxo1	4.71455e-08	0.342332	0.552	0.451	0.00102815	Foxo1	16
Usp48	4.93913e-08	0.369678	0.548	0.442	0.00107713	Usp48	16
Ablim11	5.4433e-08	0.297485	0.752	0.676	0.00118707	Ablim1	16
Znrf3	5.77565e-08	0.364974	0.603	0.523	0.00125955	Znrf3	16
Samsn1	5.88888e-08	0.295777	0.5	0.369	0.00128425	Samsn1	16
Atp5o	7.68028e-08	0.28419	0.8	0.746	0.00167492	Atp5o	16
Nfatc3	9.70284e-08	0.352246	0.5	0.394	0.00211599	Nfatc3	16
Irak2	9.8215e-08	0.268053	0.666	0.564	0.00214187	Irak2	16
Agrp	1.04139e-07	0.380107	0.621	0.534	0.00227106	Agrp	16
Sipa1l1	1.13525e-07	0.368703	0.755	0.712	0.00247575	Sipa1l1	16
Ranbp10	1.17387e-07	0.350492	0.545	0.438	0.00255998	Ranbp10	16
Sfi1	1.19214e-07	0.33497	0.759	0.667	0.00259981	Sfi1	16
Rasa31	1.20369e-07	0.361587	0.61	0.517	0.00262501	Rasa3	16
Ikzf21	1.2227e-07	0.426072	0.59	0.49	0.00266646	Ikzf2	16
Celsr11	1.98807e-07	0.301291	0.531	0.415	0.00433558	Celsr1	16
Med12l	2.00097e-07	0.333986	0.679	0.615	0.00436372	Med12l	16
Pced1b1	2.19535e-07	0.312833	0.617	0.514	0.00478762	Pced1b	16
Itpk11	2.69392e-07	0.26342	0.748	0.673	0.00587489	Itpk1	16
Runx11	3.36712e-07	0.328427	0.772	0.727	0.00734301	Runx1	16
Nebl3	3.67726e-07	0.287702	0.6	0.499	0.00801938	Nebl	16
Dgkd	4.17836e-07	0.304719	0.503	0.404	0.00911217	Dgkd	16
Arid4a	5.00849e-07	0.305396	0.566	0.474	0.0109225	Arid4a	16
Ing1	5.27005e-07	0.30379	0.645	0.561	0.0114929	Ing1	16
Rapgef6	5.88505e-07	0.299573	0.576	0.493	0.0128341	Rapgef6	16
Nmnat23	6.72061e-07	0.286462	0.566	0.465	0.0146563	Nmnat2	16
Ptp4a2	8.37552e-07	0.306257	0.579	0.495	0.0182653	Ptp4a2	16
Elovl61	8.47139e-07	0.255997	0.517	0.408	0.0184744	Elovl6	16
Peli1	9.52154e-07	0.354858	0.524	0.434	0.0207646	Peli1	16
Fmnl3	9.94505e-07	0.276059	0.51	0.415	0.0216882	Fmnl3	16
Vgll4	1.18563e-06	0.306184	0.724	0.702	0.0258562	Vgll4	16
Kmt2e	1.44562e-06	0.297951	0.624	0.547	0.0315261	Kmt2e	16
Lnpep	1.53327e-06	0.325768	0.614	0.532	0.0334375	Lnpep	16
Limk11	1.84083e-06	0.362014	0.545	0.461	0.0401448	Limk1	16
Cyth1	1.92268e-06	0.293662	0.69	0.64	0.0419297	Cyth1	16
Dym	2.06958e-06	0.320039	0.662	0.587	0.0451334	Dym	16
Ccl3	3.4256e-179	0.822252	0.571	0.078	7.47056e-175	Ccl3	17
Clec4d	6.63521e-172	0.989528	0.707	0.124	1.44701e-167	Clec4d	17
Ankrd33b	8.00997e-137	1.8965	0.938	0.421	1.74681e-132	Ankrd33b	17
Ncf4	7.30962e-107	0.928764	0.714	0.195	1.59408e-102	Ncf4	17
Osm	2.79673e-106	0.817177	0.533	0.109	6.0991e-102	Osm	17
Vav1	7.55273e-103	1.09491	0.761	0.25	1.6471e-98	Vav1	17
Ctsz	1.99944e-98	0.871463	0.683	0.195	4.36039e-94	Ctsz	17
Lrrc25	1.09348e-96	0.624997	0.544	0.118	2.38466e-92	Lrrc25	17
Hk3	2.22697e-96	0.863339	0.556	0.132	4.85658e-92	Hk3	17
Cxcl2	3.66097e-95	0.771223	0.591	0.146	7.98385e-91	Cxcl2	17
Tnf	7.83195e-93	0.717218	0.587	0.149	1.70799e-88	Tnf	17
Tlr6	7.83871e-93	0.6627	0.579	0.141	1.70947e-88	Tlr6	17
Enthd1	4.23509e-91	1.39952	0.726	0.269	9.23588e-87	Enthd1	17
Syngr1	3.34933e-89	0.958238	0.633	0.194	7.30423e-85	Syngr1	17
Mmp9	1.59322e-85	0.692165	0.61	0.172	3.4745e-81	Mmp9	17
Ctsb	1.9553e-85	1.05778	0.853	0.396	4.26411e-81	Ctsb	17
Srgn	1.98798e-85	1.06168	0.792	0.315	4.33538e-81	Srgn	17
Il1rn	3.04237e-85	0.915989	0.625	0.186	6.6348e-81	Il1rn	17
Adssl1	7.63395e-82	1.00688	0.795	0.334	1.66481e-77	Adssl1	17
Plbd1	8.83325e-82	1.01396	0.691	0.236	1.92635e-77	Plbd1	17
Ccrl2	4.22458e-81	0.765124	0.614	0.179	9.21297e-77	Ccrl2	17
Itgb2	6.72552e-80	0.856567	0.718	0.247	1.4667e-75	Itgb2	17
Pdpn1	1.94641e-79	1.03211	0.792	0.326	4.24474e-75	Pdpn	17
Mreg	1.15367e-78	1.19518	0.664	0.241	2.51593e-74	Mreg	17
Irak21	4.14189e-78	1.16554	0.934	0.559	9.03263e-74	Irak2	17
Inpp5d1	3.21219e-77	0.871291	0.838	0.33	7.00515e-73	Inpp5d	17
Cd53	7.71993e-76	0.662508	0.552	0.148	1.68356e-71	Cd53	17
Atp6v0c	7.91368e-76	0.867624	0.726	0.281	1.72582e-71	Atp6v0c	17
2510003E04Rik1	1.663e-75	0.94115	0.803	0.363	3.62667e-71	2510003E04Rik	17
Nlrp3	3.55851e-73	0.96346	0.575	0.163	7.7604e-69	Nlrp3	17
Cass4	1.25825e-72	0.699902	0.645	0.203	2.74399e-68	Cass4	17
Pik3ap1	1.55412e-72	1.02094	0.946	0.561	3.38923e-68	Pik3ap1	17
Xylt11	1.22555e-71	1.07334	0.946	0.617	2.67268e-67	Xylt1	17
Cyp4f18	6.59758e-71	0.837255	0.548	0.157	1.4388e-66	Cyp4f18	17
Ptk2b1	1.05934e-69	1.17568	0.9	0.56	2.3102e-65	Ptk2b	17
Pim1	1.12404e-67	0.914454	0.846	0.444	2.45131e-63	Pim1	17
Slc31a21	1.57374e-66	1.03574	0.737	0.333	3.43202e-62	Slc31a2	17
Dedd2	1.63253e-66	1.02838	0.83	0.458	3.56022e-62	Dedd2	17
Laptm51	8.26433e-66	0.690391	0.571	0.175	1.80228e-61	Laptm5	17
Cd68	1.62376e-65	0.533584	0.51	0.146	3.5411e-61	Cd68	17
Fxyd5	1.50315e-64	0.612185	0.595	0.196	3.27807e-60	Fxyd5	17
Hmga1	1.56678e-64	0.829752	0.714	0.305	3.41684e-60	Hmga1	17
Sema4d1	3.54949e-64	0.951579	0.857	0.45	7.74073e-60	Sema4d	17
Snx29	5.04906e-64	1.05293	0.981	0.759	1.1011e-59	Snx29	17
Myo1f	5.63061e-64	0.657632	0.56	0.177	1.22792e-59	Myo1f	17
Csf2ra	1.44094e-63	0.841626	0.718	0.31	3.1424e-59	Csf2ra	17
Atp6v1a	3.58631e-62	0.942278	0.842	0.498	7.82102e-58	Atp6v1a	17
Slc15a3	5.70702e-62	0.610486	0.548	0.166	1.24459e-57	Slc15a3	17
Gm21970	5.70947e-62	0.873843	0.734	0.324	1.24512e-57	Gm21970	17
Fmnl1	6.31348e-62	0.659277	0.633	0.221	1.37684e-57	Fmnl1	17
Tmem189	6.75501e-62	0.918277	0.915	0.552	1.47313e-57	Tmem189	17
Pdcd1lg2	1.54749e-61	0.757607	0.61	0.22	3.37476e-57	Pdcd1lg2	17
Kdm6b	1.78349e-60	0.859691	0.896	0.551	3.88944e-56	Kdm6b	17
Maff	1.96868e-59	0.829332	0.822	0.433	4.2933e-55	Maff	17
Slc26a11	2.58561e-59	0.811627	0.614	0.241	5.63869e-55	Slc26a11	17
Rab371	7.85371e-58	0.741456	0.761	0.356	1.71274e-53	Rab37	17
Pla1a	8.53227e-58	0.702802	0.664	0.268	1.86072e-53	Pla1a	17
1700017B05Rik	8.93479e-58	0.777272	0.649	0.277	1.9485e-53	1700017B05Rik	17
Emilin2	1.23307e-57	0.769464	0.726	0.31	2.68908e-53	Emilin2	17
Rnh1	3.17494e-57	0.837279	0.764	0.404	6.92391e-53	Rnh1	17
[truncated: 5,583 more rows]

## Sheet: Supp_table_4
index	TF	eRegulon_name	size_name	color_name	size_val	color_val	repressor_activator
Basal	Zkscan5	Zkscan5_extended_-_(28r)	Zkscan5_extended_-_(28r)	Zkscan5	0.0169389	0.425788	repressor
Basal	Stat3	Stat3_+_(919r)	Stat3_+_(919r)	Stat3	0.201568	0.727167	activator
Basal	Stat3	Stat3_extended_-_(26r)	Stat3_extended_-_(26r)	Stat3	0	0.727167	repressor
Basal	Nr3c2	Nr3c2_extended_-_(93r)	Nr3c2_extended_-_(93r)	Nr3c2	0.378053	0	repressor
Basal	Grhl1	Grhl1_extended_+_(299r)	Grhl1_extended_+_(299r)	Grhl1	0.461777	0.136126	activator
Basal	Trps1	Trps1_extended_-_(136r)	Trps1_extended_-_(136r)	Trps1	0.139452	0.163342	repressor
Basal	Hoxa13	Hoxa13_extended_-_(164r)	Hoxa13_extended_-_(164r)	Hoxa13	0	0.376945	repressor
Basal	Twist1	Twist1_+_(285r)	Twist1_+_(285r)	Twist1	0.126978	0.0150955	activator
Basal	Twist1	Twist1_-_(28r)	Twist1_-_(28r)	Twist1	0.585761	0.0150955	repressor
Basal	Klf5	Klf5_extended_+_(978r)	Klf5_extended_+_(978r)	Klf5	0.677832	0.372203	activator
Basal	Klf5	Klf5_-_(404r)	Klf5_-_(404r)	Klf5	0.198066	0.372203	repressor
Basal	Pbx1	Pbx1_-_(160r)	Pbx1_-_(160r)	Pbx1	0.046651	0.753909	repressor
Basal	Pbx1	Pbx1_extended_+_(516r)	Pbx1_extended_+_(516r)	Pbx1	0.790981	0.753909	activator
Basal	Zfp354c	Zfp354c_extended_+_(530r)	Zfp354c_extended_+_(530r)	Zfp354c	0.293446	0.0886717	activator
Basal	Lmx1a	Lmx1a_extended_+_(21r)	Lmx1a_extended_+_(21r)	Lmx1a	0.166742	0	activator
Basal	Grhl2	Grhl2_+_(1613r)	Grhl2_+_(1613r)	Grhl2	0.464873	0.295221	activator
Basal	Clock	Clock_-_(22r)	Clock_-_(22r)	Clock	0.09726	0.249002	repressor
Basal	Clock	Clock_extended_+_(33r)	Clock_extended_+_(33r)	Clock	0.53081	0.249002	activator
Basal	Egr1	Egr1_-_(347r)	Egr1_-_(347r)	Egr1	0.0755799	0.811031	repressor
Basal	Egr1	Egr1_extended_+_(2008r)	Egr1_extended_+_(2008r)	Egr1	0.656903	0.811031	activator
Basal	Klf12	Klf12_-_(80r)	Klf12_-_(80r)	Klf12	0.0792574	0.134588	repressor
Basal	Atf3	Atf3_+_(3710r)	Atf3_+_(3710r)	Atf3	0.875269	0.608837	activator
Basal	Atf3	Atf3_-_(749r)	Atf3_-_(749r)	Atf3	0.0699254	0.608837	repressor
Basal	Mxd4	Mxd4_extended_+_(642r)	Mxd4_extended_+_(642r)	Mxd4	1	0.324573	activator
Basal	Zfp579	Zfp579_+_(14r)	Zfp579_+_(14r)	Zfp579	0.843502	0.348478	activator
Basal	Creb3l2	Creb3l2_+_(56r)	Creb3l2_+_(56r)	Creb3l2	0.692663	0.24118	activator
Basal	Nr2f2	Nr2f2_+_(111r)	Nr2f2_+_(111r)	Nr2f2	0.114632	0.363543	activator
Basal	Sox18	Sox18_-_(11r)	Sox18_-_(11r)	Sox18	0.349869	0.00847458	repressor
Basal	Sox18	Sox18_+_(374r)	Sox18_+_(374r)	Sox18	0.039447	0.00847458	activator
Basal	Thra	Thra_extended_+_(807r)	Thra_extended_+_(807r)	Thra	0.273673	0.233377	activator
Basal	Trp63	Trp63_-_(66r)	Trp63_-_(66r)	Trp63	1	1	repressor
Basal	Trp63	Trp63_+_(661r)	Trp63_+_(661r)	Trp63	1	1	activator
Basal	Klf4	Klf4_extended_-_(741r)	Klf4_extended_-_(741r)	Klf4	0.0782042	0.486319	repressor
Basal	Klf4	Klf4_+_(1601r)	Klf4_+_(1601r)	Klf4	0.463974	0.486319	activator
Basal	Xbp1	Xbp1_-_(55r)	Xbp1_-_(55r)	Xbp1	0.0584717	0.0173061	repressor
Basal	Xbp1	Xbp1_+_(43r)	Xbp1_+_(43r)	Xbp1	0.576556	0.0173061	activator
Basal	Elf4	Elf4_-_(61r)	Elf4_-_(61r)	Elf4	0.99439	0.68306	repressor
Basal	Tcf7l1	Tcf7l1_extended_+_(480r)	Tcf7l1_extended_+_(480r)	Tcf7l1	0.309247	0.407371	activator
Basal	Tcf7l1	Tcf7l1_extended_-_(664r)	Tcf7l1_extended_-_(664r)	Tcf7l1	0	0.407371	repressor
Basal	Mef2c	Mef2c_extended_+_(930r)	Mef2c_extended_+_(930r)	Mef2c	0.274555	0.120018	activator
Basal	Mef2c	Mef2c_extended_-_(694r)	Mef2c_extended_-_(694r)	Mef2c	0.798759	0.120018	repressor
Basal	Gata3	Gata3_+_(879r)	Gata3_+_(879r)	Gata3	0.186585	0.488132	activator
Basal	Gata3	Gata3_-_(31r)	Gata3_-_(31r)	Gata3	0.128177	0.488132	repressor
Basal	Sp8	Sp8_extended_+_(493r)	Sp8_extended_+_(493r)	Sp8	0.668295	0.802207	activator
Basal	Sp8	Sp8_extended_-_(141r)	Sp8_extended_-_(141r)	Sp8	0.24386	0.802207	repressor
Basal	Crem	Crem_+_(485r)	Crem_+_(485r)	Crem	0.105289	0.147463	activator
Basal	Gatad1	Gatad1_extended_+_(406r)	Gatad1_extended_+_(406r)	Gatad1	0.59464	0.50692	activator
Basal	Jun	Jun_-_(763r)	Jun_-_(763r)	Jun	0.106424	0.92488	repressor
Basal	Jun	Jun_+_(1648r)	Jun_+_(1648r)	Jun	1	0.92488	activator
Basal	Zfp46	Zfp46_extended_+_(86r)	Zfp46_extended_+_(86r)	Zfp46	0.0684242	0.304436	activator
Basal	Fli1	Fli1_+_(2912r)	Fli1_+_(2912r)	Fli1	0.0360323	0.0287132	activator
Basal	Fli1	Fli1_-_(643r)	Fli1_-_(643r)	Fli1	0.642405	0.0287132	repressor
Basal	Irf4	Irf4_+_(723r)	Irf4_+_(723r)	Irf4	0.0209861	0.0428708	activator
Basal	Irf4	Irf4_-_(14r)	Irf4_-_(14r)	Irf4	1	0.0428708	repressor
Basal	Ebf3	Ebf3_+_(489r)	Ebf3_+_(489r)	Ebf3	0.166393	0.155077	activator
Basal	Spi1	Spi1_-_(792r)	Spi1_-_(792r)	Spi1	0.396959	0.0599559	repressor
Basal	Spi1	Spi1_+_(3685r)	Spi1_+_(3685r)	Spi1	0.0118605	0.0599559	activator
Basal	Cebpb	Cebpb_+_(465r)	Cebpb_+_(465r)	Cebpb	0.0870496	0.384744	activator
Basal	Ikzf1	Ikzf1_extended_-_(726r)	Ikzf1_extended_-_(726r)	Ikzf1	0.52858	0.0224118	repressor
Basal	Ikzf1	Ikzf1_+_(1593r)	Ikzf1_+_(1593r)	Ikzf1	0.0481827	0.0224118	activator
Basal	Bnc2	Bnc2_extended_-_(508r)	Bnc2_extended_-_(508r)	Bnc2	0.651756	0.389509	repressor
Basal	Bnc2	Bnc2_extended_+_(1020r)	Bnc2_extended_+_(1020r)	Bnc2	0.56444	0.389509	activator
Basal	Pax5	Pax5_extended_+_(14r)	Pax5_extended_+_(14r)	Pax5	0.0699035	0	activator
Basal	Irf6	Irf6_+_(57r)	Irf6_+_(57r)	Irf6	0.732541	0.590932	activator
Basal	Irf6	Irf6_-_(173r)	Irf6_-_(173r)	Irf6	0.0831627	0.590932	repressor
Basal	Tead4	Tead4_-_(123r)	Tead4_-_(123r)	Tead4	0.127109	0.284884	repressor
Basal	Tead4	Tead4_extended_+_(896r)	Tead4_extended_+_(896r)	Tead4	0.94332	0.284884	activator
Basal	Stat4	Stat4_-_(236r)	Stat4_-_(236r)	Stat4	0.444018	0.0882119	repressor
Basal	Mitf	Mitf_extended_-_(148r)	Mitf_extended_-_(148r)	Mitf	1	0.0142494	repressor
Basal	Mitf	Mitf_+_(80r)	Mitf_+_(80r)	Mitf	0.0461419	0.0142494	activator
Basal	Tal1	Tal1_extended_+_(497r)	Tal1_extended_+_(497r)	Tal1	0.169671	0.0176471	activator
Basal	Tal1	Tal1_-_(39r)	Tal1_-_(39r)	Tal1	0.0874759	0.0176471	repressor
Basal	Relb	Relb_extended_+_(120r)	Relb_extended_+_(120r)	Relb	0.345513	0.63961	activator
Basal	Relb	Relb_extended_-_(11r)	Relb_extended_-_(11r)	Relb	0.381644	0.63961	repressor
Basal	Tfeb	Tfeb_extended_+_(75r)	Tfeb_extended_+_(75r)	Tfeb	0.183005	0.223539	activator
Basal	Cebpd	Cebpd_+_(278r)	Cebpd_+_(278r)	Cebpd	0.21651	0.139576	activator
Basal	Cebpd	Cebpd_-_(235r)	Cebpd_-_(235r)	Cebpd	0.0819735	0.139576	repressor
Basal	Prrx1	Prrx1_extended_+_(207r)	Prrx1_extended_+_(207r)	Prrx1	0.100713	0.042722	activator
Basal	Prrx1	Prrx1_extended_-_(25r)	Prrx1_extended_-_(25r)	Prrx1	0	0.042722	repressor
Basal	Nfat5	Nfat5_-_(16r)	Nfat5_-_(16r)	Nfat5	0.313752	0.246544	repressor
Basal	Nfat5	Nfat5_+_(1956r)	Nfat5_+_(1956r)	Nfat5	0.241544	0.246544	activator
Basal	Wt1	Wt1_extended_-_(36r)	Wt1_extended_-_(36r)	Wt1	0.507298	0.0116922	repressor
Basal	Wt1	Wt1_extended_+_(2650r)	Wt1_extended_+_(2650r)	Wt1	0.238546	0.0116922	activator
Basal	Irf8	Irf8_+_(1797r)	Irf8_+_(1797r)	Irf8	0.0374926	0.0450135	activator
Basal	Foxa3	Foxa3_+_(45r)	Foxa3_+_(45r)	Foxa3	0.305591	0	activator
Basal	Mafb	Mafb_+_(912r)	Mafb_+_(912r)	Mafb	0.209468	0.0797463	activator
Basal	Gata2	Gata2_extended_-_(315r)	Gata2_extended_-_(315r)	Gata2	0.0213554	0.162618	repressor
Basal	Gata2	Gata2_+_(536r)	Gata2_+_(536r)	Gata2	0.184589	0.162618	activator
Basal	Nfatc4	Nfatc4_-_(87r)	Nfatc4_-_(87r)	Nfatc4	0.357105	0	repressor
Basal	Nfatc4	Nfatc4_+_(1166r)	Nfatc4_+_(1166r)	Nfatc4	0.194875	0	activator
Basal	Mafa	Mafa_extended_-_(30r)	Mafa_extended_-_(30r)	Mafa	0.0217583	1	repressor
Basal	Mafa	Mafa_+_(49r)	Mafa_+_(49r)	Mafa	1	1	activator
Basal	Elk3	Elk3_+_(2420r)	Elk3_+_(2420r)	Elk3	0.076904	0.117528	activator
Basal	Elk3	Elk3_-_(19r)	Elk3_-_(19r)	Elk3	0.577908	0.117528	repressor
Basal	Nfe2l1	Nfe2l1_+_(4965r)	Nfe2l1_+_(4965r)	Nfe2l1	0.812917	0.216739	activator
Basal	Nr5a2	Nr5a2_extended_+_(115r)	Nr5a2_extended_+_(115r)	Nr5a2	0.00342632	0.0608108	activator
Basal	E2f2	E2f2_+_(112r)	E2f2_+_(112r)	E2f2	0.200025	0.110056	activator
Basal	E2f2	E2f2_-_(64r)	E2f2_-_(64r)	E2f2	0.584059	0.110056	repressor
Basal	Creb3	Creb3_extended_+_(543r)	Creb3_extended_+_(543r)	Creb3	0.490179	0.182415	activator
Basal	Creb3	Creb3_extended_-_(81r)	Creb3_extended_-_(81r)	Creb3	0.048728	0.182415	repressor
Basal	Bhlhe41	Bhlhe41_extended_+_(468r)	Bhlhe41_extended_+_(468r)	Bhlhe41	1	0.748016	activator
Basal	Bhlhe41	Bhlhe41_extended_-_(82r)	Bhlhe41_extended_-_(82r)	Bhlhe41	0	0.748016	repressor
Basal	Sp3	Sp3_-_(20r)	Sp3_-_(20r)	Sp3	0.234806	0.855792	repressor
Basal	Irx3	Irx3_extended_+_(422r)	Irx3_extended_+_(422r)	Irx3	1	1	activator
Basal	Ikzf3	Ikzf3_-_(51r)	Ikzf3_-_(51r)	Ikzf3	0.722057	0.130811	repressor
Basal	Ikzf3	Ikzf3_+_(796r)	Ikzf3_+_(796r)	Ikzf3	0.0356556	0.130811	activator
Basal	Hoxc4	Hoxc4_extended_+_(45r)	Hoxc4_extended_+_(45r)	Hoxc4	0.0956764	0	activator
Basal	Hes1	Hes1_extended_-_(294r)	Hes1_extended_-_(294r)	Hes1	0	0.691797	repressor
Basal	Hes1	Hes1_+_(57r)	Hes1_+_(57r)	Hes1	0.649824	0.691797	activator
Basal	Klf11	Klf11_-_(11r)	Klf11_-_(11r)	Klf11	0.0924871	1	repressor
Basal	Tfcp2l1	Tfcp2l1_+_(1462r)	Tfcp2l1_+_(1462r)	Tfcp2l1	0.481519	0.0670417	activator
Basal	Ebf1	Ebf1_+_(733r)	Ebf1_+_(733r)	Ebf1	0.186798	0.039449	activator
Basal	Fosl2	Fosl2_-_(50r)	Fosl2_-_(50r)	Fosl2	1	0.736825	repressor
Basal	Nfe2l2	Nfe2l2_+_(1315r)	Nfe2l2_+_(1315r)	Nfe2l2	0.33371	0.866128	activator
Basal	Creb1	Creb1_+_(141r)	Creb1_+_(141r)	Creb1	0.11095	0.277778	activator
Basal	Runx1	Runx1_+_(327r)	Runx1_+_(327r)	Runx1	0.134123	0.689032	activator
Basal	Runx1	Runx1_-_(15r)	Runx1_-_(15r)	Runx1	0.4098	0.689032	repressor
Basal	Foxq1	Foxq1_extended_+_(1872r)	Foxq1_extended_+_(1872r)	Foxq1	0.547903	0.905033	activator
Basal	Smad2	Smad2_extended_+_(681r)	Smad2_extended_+_(681r)	Smad2	0.868288	0.7229	activator
Basal	E2f1	E2f1_+_(185r)	E2f1_+_(185r)	E2f1	0.180415	0.222222	activator
Basal	Acaa1a	Acaa1a_extended_+_(323r)	Acaa1a_extended_+_(323r)	Acaa1a	0.728416	0.205245	activator
Basal	Gfi1	Gfi1_extended_-_(26r)	Gfi1_extended_-_(26r)	Gfi1	0.903696	0	repressor
Basal	Zfp704	Zfp704_extended_+_(104r)	Zfp704_extended_+_(104r)	Zfp704	0.544425	0.5396	activator
Basal	Zfp704	Zfp704_extended_-_(16r)	Zfp704_extended_-_(16r)	Zfp704	0.440191	0.5396	repressor
Basal	Ebf2	Ebf2_+_(749r)	Ebf2_+_(749r)	Ebf2	0.104394	0.0058637	activator
Basal	Zbtb20	Zbtb20_extended_+_(16r)	Zbtb20_extended_+_(16r)	Zbtb20	0.682895	0.323267	activator
Basal	Nr3c1	Nr3c1_extended_+_(1580r)	Nr3c1_extended_+_(1580r)	Nr3c1	0.141071	0.325409	activator
Basal	Mafg	Mafg_+_(1141r)	Mafg_+_(1141r)	Mafg	1	0.964702	activator
Basal	Fosb	Fosb_extended_-_(729r)	Fosb_extended_-_(729r)	Fosb	0.069574	0.792497	repressor
Basal	Fosb	Fosb_+_(2536r)	Fosb_+_(2536r)	Fosb	1	0.792497	activator
Basal	Prrx2	Prrx2_extended_+_(94r)	Prrx2_extended_+_(94r)	Prrx2	0.193478	0.040763	activator
Basal	Myc	Myc_+_(29r)	Myc_+_(29r)	Myc	0.881324	0.445428	activator
Basal	Tbx21	Tbx21_extended_-_(55r)	Tbx21_extended_-_(55r)	Tbx21	0.479817	0	repressor
Basal	Tbx21	Tbx21_extended_+_(443r)	Tbx21_extended_+_(443r)	Tbx21	0.0320334	0	activator
Basal	Pir	Pir_extended_-_(13r)	Pir_extended_-_(13r)	Pir	0.51331	0.515789	repressor
Basal	Maf	Maf_+_(1206r)	Maf_+_(1206r)	Maf	0.449316	0.434307	activator
Basal	Nfia	Nfia_+_(2390r)	Nfia_+_(2390r)	Nfia	0.845313	0.471568	activator
Basal	Elf2	Elf2_+_(2038r)	Elf2_+_(2038r)	Elf2	0.167648	0.265307	activator
Basal	Mypop	Mypop_+_(24r)	Mypop_+_(24r)	Mypop	0.46289	0.328544	activator
Basal	Nr2f1	Nr2f1_extended_-_(87r)	Nr2f1_extended_-_(87r)	Nr2f1	0.351452	0	repressor
Basal	Nr2f1	Nr2f1_extended_+_(859r)	Nr2f1_extended_+_(859r)	Nr2f1	0.111775	0	activator
Basal	Tcf4	Tcf4_+_(129r)	Tcf4_+_(129r)	Tcf4	0.28915	0.0721237	activator
Basal	Smarcc1	Smarcc1_extended_+_(2439r)	Smarcc1_extended_+_(2439r)	Smarcc1	0.725536	0.436402	activator
Basal	Foxa1	Foxa1_extended_-_(149r)	Foxa1_extended_-_(149r)	Foxa1	0.212468	0.531698	repressor
Basal	Foxa1	Foxa1_+_(3361r)	Foxa1_+_(3361r)	Foxa1	0.523853	0.531698	activator
Basal	Etv6	Etv6_+_(2291r)	Etv6_+_(2291r)	Etv6	0.0902855	0.238187	activator
Basal	Ovol2	Ovol2_extended_-_(77r)	Ovol2_extended_-_(77r)	Ovol2	0	0.735043	repressor
Basal	Glis2	Glis2_extended_-_(19r)	Glis2_extended_-_(19r)	Glis2	0.162712	0.667417	repressor
Basal	Glis2	Glis2_+_(53r)	Glis2_+_(53r)	Glis2	0.422015	0.667417	activator
Basal	Tcf21	Tcf21_extended_+_(1044r)	Tcf21_extended_+_(1044r)	Tcf21	0.0937826	0.008122	activator
Basal	Maff	Maff_+_(574r)	Maff_+_(574r)	Maff	1	1	activator
Basal	Nfe2	Nfe2_extended_+_(162r)	Nfe2_extended_+_(162r)	Nfe2	0.0825483	0.227306	activator
Basal	Bcl11b	Bcl11b_+_(163r)	Bcl11b_+_(163r)	Bcl11b	0.0466726	0.0692784	activator
Basal	Zeb2	Zeb2_extended_-_(685r)	Zeb2_extended_-_(685r)	Zeb2	0.63486	0.0298482	repressor
Basal	Creb3l4	Creb3l4_extended_+_(111r)	Creb3l4_extended_+_(111r)	Creb3l4	0.398405	0	activator
Basal	Tbx1	Tbx1_extended_+_(20r)	Tbx1_extended_+_(20r)	Tbx1	0.497616	0.0165746	activator
Basal	Fosl1	Fosl1_-_(62r)	Fosl1_-_(62r)	Fosl1	0.121338	1	repressor
Basal	Fosl1	Fosl1_+_(2616r)	Fosl1_+_(2616r)	Fosl1	1	1	activator
Basal	Sox13	Sox13_extended_+_(139r)	Sox13_extended_+_(139r)	Sox13	0.268298	0.0923077	activator
Basal	Rora	Rora_extended_+_(72r)	Rora_extended_+_(72r)	Rora	0.137228	0.805379	activator
Basal	E2f6	E2f6_extended_+_(704r)	E2f6_extended_+_(704r)	E2f6	0.651942	0.65812	activator
Basal	Batf3	Batf3_extended_+_(653r)	Batf3_extended_+_(653r)	Batf3	0.208345	0.0132841	activator
Basal	Jdp2	Jdp2_+_(443r)	Jdp2_+_(443r)	Jdp2	0.100239	0.25731	activator
Basal	Hoxd10	Hoxd10_extended_-_(41r)	Hoxd10_extended_-_(41r)	Hoxd10	0.105318	0.807692	repressor
Basal	Atf4	Atf4_extended_+_(192r)	Atf4_extended_+_(192r)	Atf4	0.834968	0.854623	activator
Basal	Meis2	Meis2_-_(29r)	Meis2_-_(29r)	Meis2	0.434532	0.3587	repressor
Basal	Vezf1	Vezf1_extended_+_(1334r)	Vezf1_extended_+_(1334r)	Vezf1	0.524694	0.90945	activator
Basal	Irf5	Irf5_+_(949r)	Irf5_+_(949r)	Irf5	0.035691	0.147363	activator
Basal	Msx1	Msx1_+_(101r)	Msx1_+_(101r)	Msx1	0.145054	0.124236	activator
Basal	Ikzf2	Ikzf2_-_(153r)	Ikzf2_-_(153r)	Ikzf2	0.0680699	0.430946	repressor
Basal	Ikzf2	Ikzf2_extended_+_(1204r)	Ikzf2_extended_+_(1204r)	Ikzf2	0.0208309	0.430946	activator
Basal	Bcl6b	Bcl6b_extended_-_(12r)	Bcl6b_extended_-_(12r)	Bcl6b	0.11438	0	repressor
Basal	Bcl6b	Bcl6b_extended_+_(231r)	Bcl6b_extended_+_(231r)	Bcl6b	0.254681	0	activator
Basal	Bach1	Bach1_-_(130r)	Bach1_-_(130r)	Bach1	0.72638	0.378995	repressor
Basal	Bach1	Bach1_extended_+_(1006r)	Bach1_extended_+_(1006r)	Bach1	0.501273	0.378995	activator
Basal	Mecom	Mecom_+_(28r)	Mecom_+_(28r)	Mecom	0.154059	0.367383	activator
Basal	Snai1	Snai1_-_(266r)	Snai1_-_(266r)	Snai1	0.767727	0.119318	repressor
Basal	Zfp142	Zfp142_extended_+_(200r)	Zfp142_extended_+_(200r)	Zfp142	0.55813	0.360544	activator
Basal	Zbtb41	Zbtb41_+_(135r)	Zbtb41_+_(135r)	Zbtb41	0.398552	0.367003	activator
Basal	Rel	Rel_-_(141r)	Rel_-_(141r)	Rel	0.391197	0.186646	repressor
Basal	Rel	Rel_+_(83r)	Rel_+_(83r)	Rel	0.106697	0.186646	activator
Basal	Foxc2	Foxc2_extended_-_(31r)	Foxc2_extended_-_(31r)	Foxc2	0.775232	0	repressor
Basal	Ltf	Ltf_extended_+_(116r)	Ltf_extended_+_(116r)	Ltf	0.401001	0.00691409	activator
Basal	Mxi1	Mxi1_extended_+_(226r)	Mxi1_extended_+_(226r)	Mxi1	0.139445	0.121299	activator
Basal	Foxo1	Foxo1_extended_+_(2576r)	Foxo1_extended_+_(2576r)	Foxo1	0.524873	0.573248	activator
Basal	Ar	Ar_+_(2220r)	Ar_+_(2220r)	Ar	0.39689	0.357649	activator
Basal	Etv3	Etv3_+_(1619r)	Etv3_+_(1619r)	Etv3	0.0735318	0.702238	activator
Basal	Runx3	Runx3_+_(512r)	Runx3_+_(512r)	Runx3	0.0387581	0.0105374	activator
Basal	Zfp423	Zfp423_extended_+_(264r)	Zfp423_extended_+_(264r)	Zfp423	0.427502	0.0397878	activator
Basal	Atf7	Atf7_extended_+_(484r)	Atf7_extended_+_(484r)	Atf7	0.756715	0.613675	activator
Basal	Mafk	Mafk_+_(1364r)	Mafk_+_(1364r)	Mafk	0.856322	0.690303	activator
Basal	Hnf1b	Hnf1b_+_(682r)	Hnf1b_+_(682r)	Hnf1b	0.387374	0.339497	activator
Basal	Hnf1b	Hnf1b_extended_-_(24r)	Hnf1b_extended_-_(24r)	Hnf1b	0	0.339497	repressor
Basal	Prdm16	Prdm16_+_(34r)	Prdm16_+_(34r)	Prdm16	0	0.130081	activator
Basal	Tfdp1	Tfdp1_+_(400r)	Tfdp1_+_(400r)	Tfdp1	0.736747	0.534785	activator
Basal	Tfdp1	Tfdp1_-_(34r)	Tfdp1_-_(34r)	Tfdp1	0	0.534785	repressor
Basal	Smad5	Smad5_extended_+_(242r)	Smad5_extended_+_(242r)	Smad5	0.642344	0.379368	activator
Basal	Irf1	Irf1_+_(79r)	Irf1_+_(79r)	Irf1	0.0687501	0	activator
Basal	Ehf	Ehf_-_(717r)	Ehf_-_(717r)	Ehf	0.117118	0.215455	repressor
Basal	Erg	Erg_+_(1980r)	Erg_+_(1980r)	Erg	0.142003	0.015625	activator
Basal	Erg	Erg_-_(263r)	Erg_-_(263r)	Erg	0.377681	0.015625	repressor
Basal	Sox7	Sox7_+_(501r)	Sox7_+_(501r)	Sox7	0.0768527	0.0272727	activator
Basal	Spdef	Spdef_-_(340r)	Spdef_-_(340r)	Spdef	0.161439	0.0149612	repressor
Basal	Bcl11a	Bcl11a_extended_+_(607r)	Bcl11a_extended_+_(607r)	Bcl11a	1	0.898765	activator
Basal	Elk4	Elk4_+_(1023r)	Elk4_+_(1023r)	Elk4	0.429562	0.839058	activator
Basal	Tfap2c	Tfap2c_+_(107r)	Tfap2c_+_(107r)	Tfap2c	1	1	activator
Basal	Ets1	Ets1_+_(1932r)	Ets1_+_(1932r)	Ets1	0.132335	0.479344	activator
Basal	Ets1	Ets1_-_(40r)	Ets1_-_(40r)	Ets1	0.250874	0.479344	repressor
Basal	Erf	Erf_extended_+_(996r)	Erf_extended_+_(996r)	Erf	0.548058	1	activator
Basal	Elf3	Elf3_-_(1015r)	Elf3_-_(1015r)	Elf3	0.143452	0.128861	repressor
Basal	Nfatc1	Nfatc1_extended_+_(1259r)	Nfatc1_extended_+_(1259r)	Nfatc1	0.18874	0.0570627	activator
Basal	Zfp654	Zfp654_extended_-_(43r)	Zfp654_extended_-_(43r)	Zfp654	0.350849	0.201372	repressor
Basal	Id4	Id4_extended_+_(172r)	Id4_extended_+_(172r)	Id4	1	1	activator
Basal	Eomes	Eomes_extended_+_(174r)	Eomes_extended_+_(174r)	Eomes	0.0955799	0	activator
Basal	Tead1	Tead1_+_(1297r)	Tead1_+_(1297r)	Tead1	0.984645	1	activator
Basal	Trp53	Trp53_+_(465r)	Trp53_+_(465r)	Trp53	1	1	activator
Basal	Sox17	Sox17_+_(358r)	Sox17_+_(358r)	Sox17	0.105138	0.0480427	activator
Basal	Pou3f1	Pou3f1_+_(14r)	Pou3f1_+_(14r)	Pou3f1	0.713609	1	activator
Basal	Klf9	Klf9_extended_+_(1979r)	Klf9_extended_+_(1979r)	Klf9	0.575212	0.647719	activator
Basal	Nfib	Nfib_+_(3686r)	Nfib_+_(3686r)	Nfib	0.851885	0.454786	activator
CAF	Zkscan5	Zkscan5_extended_-_(28r)	Zkscan5_extended_-_(28r)	Zkscan5	0.043996	0.10156	repressor
CAF	Stat3	Stat3_+_(919r)	Stat3_+_(919r)	Stat3	0.817	1	activator
CAF	Stat3	Stat3_extended_-_(26r)	Stat3_extended_-_(26r)	Stat3	0.0596845	1	repressor
CAF	Nr3c2	Nr3c2_extended_-_(93r)	Nr3c2_extended_-_(93r)	Nr3c2	1	0.0871756	repressor
CAF	Grhl1	Grhl1_extended_+_(299r)	Grhl1_extended_+_(299r)	Grhl1	0.0751177	0.00534245	activator
CAF	Trps1	Trps1_extended_-_(136r)	Trps1_extended_-_(136r)	Trps1	0.111516	0.361093	repressor
CAF	Hoxa13	Hoxa13_extended_-_(164r)	Hoxa13_extended_-_(164r)	Hoxa13	0.00265794	0.943821	repressor
CAF	Twist1	Twist1_+_(285r)	Twist1_+_(285r)	Twist1	1	1	activator
CAF	Twist1	Twist1_-_(28r)	Twist1_-_(28r)	Twist1	0.103226	1	repressor
CAF	Klf5	Klf5_extended_+_(978r)	Klf5_extended_+_(978r)	Klf5	0.243695	0.0406582	activator
CAF	Klf5	Klf5_-_(404r)	Klf5_-_(404r)	Klf5	1	0.0406582	repressor
CAF	Pbx1	Pbx1_-_(160r)	Pbx1_-_(160r)	Pbx1	0.156845	1	repressor
CAF	Pbx1	Pbx1_extended_+_(516r)	Pbx1_extended_+_(516r)	Pbx1	1	1	activator
CAF	Zfp354c	Zfp354c_extended_+_(530r)	Zfp354c_extended_+_(530r)	Zfp354c	1	1	activator
CAF	Lmx1a	Lmx1a_extended_+_(21r)	Lmx1a_extended_+_(21r)	Lmx1a	1	1	activator
CAF	Grhl2	Grhl2_+_(1613r)	Grhl2_+_(1613r)	Grhl2	0.0358443	0.00575147	activator
CAF	Clock	Clock_-_(22r)	Clock_-_(22r)	Clock	0.394899	0.172228	repressor
CAF	Clock	Clock_extended_+_(33r)	Clock_extended_+_(33r)	Clock	0.517884	0.172228	activator
CAF	Egr1	Egr1_-_(347r)	Egr1_-_(347r)	Egr1	0.0945338	1	repressor
CAF	Egr1	Egr1_extended_+_(2008r)	Egr1_extended_+_(2008r)	Egr1	1	1	activator
CAF	Klf12	Klf12_-_(80r)	Klf12_-_(80r)	Klf12	0.320073	0.226336	repressor
CAF	Atf3	Atf3_+_(3710r)	Atf3_+_(3710r)	Atf3	0.374552	0.272837	activator
CAF	Atf3	Atf3_-_(749r)	Atf3_-_(749r)	Atf3	0.078467	0.272837	repressor
CAF	Mxd4	Mxd4_extended_+_(642r)	Mxd4_extended_+_(642r)	Mxd4	0.574977	0.310232	activator
CAF	Zfp579	Zfp579_+_(14r)	Zfp579_+_(14r)	Zfp579	0.9995	0.236605	activator
CAF	Creb3l2	Creb3l2_+_(56r)	Creb3l2_+_(56r)	Creb3l2	0.938999	0.45518	activator
CAF	Nr2f2	Nr2f2_+_(111r)	Nr2f2_+_(111r)	Nr2f2	0.246327	1	activator
CAF	Sox18	Sox18_-_(11r)	Sox18_-_(11r)	Sox18	0.00928206	0.00181598	repressor
CAF	Sox18	Sox18_+_(374r)	Sox18_+_(374r)	Sox18	0.135266	0.00181598	activator
CAF	Thra	Thra_extended_+_(807r)	Thra_extended_+_(807r)	Thra	0.546565	0.597448	activator
CAF	Trp63	Trp63_-_(66r)	Trp63_-_(66r)	Trp63	0.301814	0.00341945	repressor
CAF	Trp63	Trp63_+_(661r)	Trp63_+_(661r)	Trp63	0.0504637	0.00341945	activator
CAF	Klf4	Klf4_extended_-_(741r)	Klf4_extended_-_(741r)	Klf4	0	1	repressor
CAF	Klf4	Klf4_+_(1601r)	Klf4_+_(1601r)	Klf4	1	1	activator
CAF	Xbp1	Xbp1_-_(55r)	Xbp1_-_(55r)	Xbp1	0.177352	0.422161	repressor
CAF	Xbp1	Xbp1_+_(43r)	Xbp1_+_(43r)	Xbp1	0.877743	0.422161	activator
CAF	Elf4	Elf4_-_(61r)	Elf4_-_(61r)	Elf4	0.529628	0.751756	repressor
CAF	Tcf7l1	Tcf7l1_extended_+_(480r)	Tcf7l1_extended_+_(480r)	Tcf7l1	0.712212	0.560484	activator
CAF	Tcf7l1	Tcf7l1_extended_-_(664r)	Tcf7l1_extended_-_(664r)	Tcf7l1	0.011048	0.560484	repressor
CAF	Mef2c	Mef2c_extended_+_(930r)	Mef2c_extended_+_(930r)	Mef2c	0.134471	0.0516064	activator
CAF	Mef2c	Mef2c_extended_-_(694r)	Mef2c_extended_-_(694r)	Mef2c	0.534802	0.0516064	repressor
CAF	Gata3	Gata3_+_(879r)	Gata3_+_(879r)	Gata3	0.070524	0.00315916	activator
CAF	Gata3	Gata3_-_(31r)	Gata3_-_(31r)	Gata3	0.154648	0.00315916	repressor
CAF	Sp8	Sp8_extended_+_(493r)	Sp8_extended_+_(493r)	Sp8	0.177816	0.0140328	activator
CAF	Sp8	Sp8_extended_-_(141r)	Sp8_extended_-_(141r)	Sp8	0.988541	0.0140328	repressor
CAF	Crem	Crem_+_(485r)	Crem_+_(485r)	Crem	0.13388	0.319604	activator
CAF	Gatad1	Gatad1_extended_+_(406r)	Gatad1_extended_+_(406r)	Gatad1	0.756865	0.658501	activator
CAF	Jun	Jun_-_(763r)	Jun_-_(763r)	Jun	0.039735	1	repressor
CAF	Jun	Jun_+_(1648r)	Jun_+_(1648r)	Jun	0.881822	1	activator
CAF	Zfp46	Zfp46_extended_+_(86r)	Zfp46_extended_+_(86r)	Zfp46	0.228649	0.157888	activator
CAF	Fli1	Fli1_+_(2912r)	Fli1_+_(2912r)	Fli1	0.079954	0.0955154	activator
CAF	Fli1	Fli1_-_(643r)	Fli1_-_(643r)	Fli1	0.774827	0.0955154	repressor
CAF	Irf4	Irf4_+_(723r)	Irf4_+_(723r)	Irf4	0.0748415	0.0358715	activator
CAF	Irf4	Irf4_-_(14r)	Irf4_-_(14r)	Irf4	0.478544	0.0358715	repressor
CAF	Ebf3	Ebf3_+_(489r)	Ebf3_+_(489r)	Ebf3	1	1	activator
CAF	Spi1	Spi1_-_(792r)	Spi1_-_(792r)	Spi1	0.624614	0.0513908	repressor
CAF	Spi1	Spi1_+_(3685r)	Spi1_+_(3685r)	Spi1	0.0456268	0.0513908	activator
CAF	Cebpb	Cebpb_+_(465r)	Cebpb_+_(465r)	Cebpb	0.137484	0.522975	activator
CAF	Ikzf1	Ikzf1_extended_-_(726r)	Ikzf1_extended_-_(726r)	Ikzf1	1	0	repressor
CAF	Ikzf1	Ikzf1_+_(1593r)	Ikzf1_+_(1593r)	Ikzf1	0.0375445	0	activator
CAF	Bnc2	Bnc2_extended_-_(508r)	Bnc2_extended_-_(508r)	Bnc2	0	1	repressor
CAF	Bnc2	Bnc2_extended_+_(1020r)	Bnc2_extended_+_(1020r)	Bnc2	1	1	activator
CAF	Pax5	Pax5_extended_+_(14r)	Pax5_extended_+_(14r)	Pax5	0	0.0171253	activator
CAF	Irf6	Irf6_+_(57r)	Irf6_+_(57r)	Irf6	0.184878	0	activator
CAF	Irf6	Irf6_-_(173r)	Irf6_-_(173r)	Irf6	0.453684	0	repressor
CAF	Tead4	Tead4_-_(123r)	Tead4_-_(123r)	Tead4	1	0.0202895	repressor
CAF	Tead4	Tead4_extended_+_(896r)	Tead4_extended_+_(896r)	Tead4	0.369714	0.0202895	activator
CAF	Stat4	Stat4_-_(236r)	Stat4_-_(236r)	Stat4	1	0.0270036	repressor
CAF	Mitf	Mitf_extended_-_(148r)	Mitf_extended_-_(148r)	Mitf	0.00787368	1	repressor
CAF	Mitf	Mitf_+_(80r)	Mitf_+_(80r)	Mitf	0.0623551	1	activator
CAF	Tal1	Tal1_extended_+_(497r)	Tal1_extended_+_(497r)	Tal1	0.120452	0.00108043	activator
CAF	Tal1	Tal1_-_(39r)	Tal1_-_(39r)	Tal1	0.0822997	0.00108043	repressor
CAF	Relb	Relb_extended_+_(120r)	Relb_extended_+_(120r)	Relb	0.312969	0.480209	activator
CAF	Relb	Relb_extended_-_(11r)	Relb_extended_-_(11r)	Relb	0.77927	0.480209	repressor
CAF	Tfeb	Tfeb_extended_+_(75r)	Tfeb_extended_+_(75r)	Tfeb	0.135229	0.628648	activator
CAF	Cebpd	Cebpd_+_(278r)	Cebpd_+_(278r)	Cebpd	1	1	activator
CAF	Cebpd	Cebpd_-_(235r)	Cebpd_-_(235r)	Cebpd	0.0173503	1	repressor
CAF	Prrx1	Prrx1_extended_+_(207r)	Prrx1_extended_+_(207r)	Prrx1	1	1	activator
CAF	Prrx1	Prrx1_extended_-_(25r)	Prrx1_extended_-_(25r)	Prrx1	0.197386	1	repressor
CAF	Nfat5	Nfat5_-_(16r)	Nfat5_-_(16r)	Nfat5	0.627718	0.181408	repressor
CAF	Nfat5	Nfat5_+_(1956r)	Nfat5_+_(1956r)	Nfat5	0.450448	0.181408	activator
CAF	Wt1	Wt1_extended_-_(36r)	Wt1_extended_-_(36r)	Wt1	0	1	repressor
CAF	Wt1	Wt1_extended_+_(2650r)	Wt1_extended_+_(2650r)	Wt1	1	1	activator
CAF	Irf8	Irf8_+_(1797r)	Irf8_+_(1797r)	Irf8	0.0584724	0.10813	activator
CAF	Foxa3	Foxa3_+_(45r)	Foxa3_+_(45r)	Foxa3	0	0.103316	activator
CAF	Mafb	Mafb_+_(912r)	Mafb_+_(912r)	Mafb	0.0751166	0.0888107	activator
CAF	Gata2	Gata2_extended_-_(315r)	Gata2_extended_-_(315r)	Gata2	0.0484605	0.184691	repressor
CAF	Gata2	Gata2_+_(536r)	Gata2_+_(536r)	Gata2	0.123422	0.184691	activator
CAF	Nfatc4	Nfatc4_-_(87r)	Nfatc4_-_(87r)	Nfatc4	0	1	repressor
CAF	Nfatc4	Nfatc4_+_(1166r)	Nfatc4_+_(1166r)	Nfatc4	1	1	activator
CAF	Mafa	Mafa_extended_-_(30r)	Mafa_extended_-_(30r)	Mafa	0.491996	0.0449813	repressor
CAF	Mafa	Mafa_+_(49r)	Mafa_+_(49r)	Mafa	0.113669	0.0449813	activator
CAF	Elk3	Elk3_+_(2420r)	Elk3_+_(2420r)	Elk3	0.199517	0.0979196	activator
CAF	Elk3	Elk3_-_(19r)	Elk3_-_(19r)	Elk3	0.623635	0.0979196	repressor
CAF	Nfe2l1	Nfe2l1_+_(4965r)	Nfe2l1_+_(4965r)	Nfe2l1	0.450283	0.167073	activator
CAF	Nr5a2	Nr5a2_extended_+_(115r)	Nr5a2_extended_+_(115r)	Nr5a2	0.091348	0	activator
CAF	E2f2	E2f2_+_(112r)	E2f2_+_(112r)	E2f2	0.467829	0.0808577	activator
CAF	E2f2	E2f2_-_(64r)	E2f2_-_(64r)	E2f2	0.999025	0.0808577	repressor
CAF	Creb3	Creb3_extended_+_(543r)	Creb3_extended_+_(543r)	Creb3	1	0.571833	activator
CAF	Creb3	Creb3_extended_-_(81r)	Creb3_extended_-_(81r)	Creb3	0.0976517	0.571833	repressor
CAF	Bhlhe41	Bhlhe41_extended_+_(468r)	Bhlhe41_extended_+_(468r)	Bhlhe41	0.39995	0.159257	activator
CAF	Bhlhe41	Bhlhe41_extended_-_(82r)	Bhlhe41_extended_-_(82r)	Bhlhe41	0.210472	0.159257	repressor
CAF	Sp3	Sp3_-_(20r)	Sp3_-_(20r)	Sp3	0	0.752931	repressor
CAF	Irx3	Irx3_extended_+_(422r)	Irx3_extended_+_(422r)	Irx3	0.0330376	0.0172869	activator
CAF	Ikzf3	Ikzf3_-_(51r)	Ikzf3_-_(51r)	Ikzf3	0.922018	0.0331401	repressor
CAF	Ikzf3	Ikzf3_+_(796r)	Ikzf3_+_(796r)	Ikzf3	0.0432919	0.0331401	activator
CAF	Hoxc4	Hoxc4_extended_+_(45r)	Hoxc4_extended_+_(45r)	Hoxc4	1	1	activator
CAF	Hes1	Hes1_extended_-_(294r)	Hes1_extended_-_(294r)	Hes1	0.0430941	0.460093	repressor
CAF	Hes1	Hes1_+_(57r)	Hes1_+_(57r)	Hes1	0.972983	0.460093	activator
CAF	Klf11	Klf11_-_(11r)	Klf11_-_(11r)	Klf11	0	0.763587	repressor
CAF	Tfcp2l1	Tfcp2l1_+_(1462r)	Tfcp2l1_+_(1462r)	Tfcp2l1	0.0406551	0.00353295	activator
CAF	Ebf1	Ebf1_+_(733r)	Ebf1_+_(733r)	Ebf1	1	0.853185	activator
CAF	Fosl2	Fosl2_-_(50r)	Fosl2_-_(50r)	Fosl2	0.833841	0.641565	repressor
CAF	Nfe2l2	Nfe2l2_+_(1315r)	Nfe2l2_+_(1315r)	Nfe2l2	0.100392	0.426056	activator
CAF	Creb1	Creb1_+_(141r)	Creb1_+_(141r)	Creb1	0.0105087	0.285714	activator
CAF	Runx1	Runx1_+_(327r)	Runx1_+_(327r)	Runx1	0	0.37303	activator
CAF	Runx1	Runx1_-_(15r)	Runx1_-_(15r)	Runx1	0.0520444	0.37303	repressor
CAF	Foxq1	Foxq1_extended_+_(1872r)	Foxq1_extended_+_(1872r)	Foxq1	0.067277	0.00390487	activator
CAF	Smad2	Smad2_extended_+_(681r)	Smad2_extended_+_(681r)	Smad2	0.154399	0.323003	activator
CAF	E2f1	E2f1_+_(185r)	E2f1_+_(185r)	E2f1	0.604454	0.432653	activator
CAF	Acaa1a	Acaa1a_extended_+_(323r)	Acaa1a_extended_+_(323r)	Acaa1a	0.926443	0.260739	activator
CAF	Gfi1	Gfi1_extended_-_(26r)	Gfi1_extended_-_(26r)	Gfi1	1	0	repressor
CAF	Zfp704	Zfp704_extended_+_(104r)	Zfp704_extended_+_(104r)	Zfp704	0.976778	0.125506	activator
CAF	Zfp704	Zfp704_extended_-_(16r)	Zfp704_extended_-_(16r)	Zfp704	0.553983	0.125506	repressor
CAF	Ebf2	Ebf2_+_(749r)	Ebf2_+_(749r)	Ebf2	1	1	activator
CAF	Zbtb20	Zbtb20_extended_+_(16r)	Zbtb20_extended_+_(16r)	Zbtb20	1	0.782342	activator
CAF	Nr3c1	Nr3c1_extended_+_(1580r)	Nr3c1_extended_+_(1580r)	Nr3c1	0.162608	0.237602	activator
CAF	Mafg	Mafg_+_(1141r)	Mafg_+_(1141r)	Mafg	0.154093	0.168412	activator
CAF	Fosb	Fosb_extended_-_(729r)	Fosb_extended_-_(729r)	Fosb	0.0183594	1	repressor
CAF	Fosb	Fosb_+_(2536r)	Fosb_+_(2536r)	Fosb	0.803763	1	activator
CAF	Prrx2	Prrx2_extended_+_(94r)	Prrx2_extended_+_(94r)	Prrx2	1	1	activator
CAF	Myc	Myc_+_(29r)	Myc_+_(29r)	Myc	1	1	activator
CAF	Tbx21	Tbx21_extended_-_(55r)	Tbx21_extended_-_(55r)	Tbx21	0.747996	0.0154443	repressor
CAF	Tbx21	Tbx21_extended_+_(443r)	Tbx21_extended_+_(443r)	Tbx21	0.115649	0.0154443	activator
CAF	Pir	Pir_extended_-_(13r)	Pir_extended_-_(13r)	Pir	0	1	repressor
CAF	Maf	Maf_+_(1206r)	Maf_+_(1206r)	Maf	0.338272	1	activator
CAF	Nfia	Nfia_+_(2390r)	Nfia_+_(2390r)	Nfia	0.727275	0.989825	activator
CAF	Elf2	Elf2_+_(2038r)	Elf2_+_(2038r)	Elf2	0.397445	0.487133	activator
CAF	Mypop	Mypop_+_(24r)	Mypop_+_(24r)	Mypop	1	1	activator
CAF	Nr2f1	Nr2f1_extended_-_(87r)	Nr2f1_extended_-_(87r)	Nr2f1	0.0020832	1	repressor
CAF	Nr2f1	Nr2f1_extended_+_(859r)	Nr2f1_extended_+_(859r)	Nr2f1	1	1	activator
CAF	Tcf4	Tcf4_+_(129r)	Tcf4_+_(129r)	Tcf4	1	0.183292	activator
CAF	Smarcc1	Smarcc1_extended_+_(2439r)	Smarcc1_extended_+_(2439r)	Smarcc1	0.110231	0.129335	activator
CAF	Foxa1	Foxa1_extended_-_(149r)	Foxa1_extended_-_(149r)	Foxa1	1	0.00049474	repressor
CAF	Foxa1	Foxa1_+_(3361r)	Foxa1_+_(3361r)	Foxa1	0.072169	0.00049474	activator
CAF	Etv6	Etv6_+_(2291r)	Etv6_+_(2291r)	Etv6	0.0637697	0	activator
CAF	Ovol2	Ovol2_extended_-_(77r)	Ovol2_extended_-_(77r)	Ovol2	0.83017	0.0125589	repressor
CAF	Glis2	Glis2_extended_-_(19r)	Glis2_extended_-_(19r)	Glis2	0.266866	1	repressor
CAF	Glis2	Glis2_+_(53r)	Glis2_+_(53r)	Glis2	1	1	activator
CAF	Tcf21	Tcf21_extended_+_(1044r)	Tcf21_extended_+_(1044r)	Tcf21	1	1	activator
CAF	Maff	Maff_+_(574r)	Maff_+_(574r)	Maff	0.407928	0.612933	activator
CAF	Nfe2	Nfe2_extended_+_(162r)	Nfe2_extended_+_(162r)	Nfe2	0.00722575	0.12525	activator
CAF	Bcl11b	Bcl11b_+_(163r)	Bcl11b_+_(163r)	Bcl11b	0	0.0296908	activator
CAF	Zeb2	Zeb2_extended_-_(685r)	Zeb2_extended_-_(685r)	Zeb2	0.0571798	0.327393	repressor
CAF	Creb3l4	Creb3l4_extended_+_(111r)	Creb3l4_extended_+_(111r)	Creb3l4	0	0.083965	activator
CAF	Tbx1	Tbx1_extended_+_(20r)	Tbx1_extended_+_(20r)	Tbx1	0.567363	0.00456647	activator
CAF	Fosl1	Fosl1_-_(62r)	Fosl1_-_(62r)	Fosl1	0.0575728	0.395168	repressor
CAF	Fosl1	Fosl1_+_(2616r)	Fosl1_+_(2616r)	Fosl1	0.41218	0.395168	activator
CAF	Sox13	Sox13_extended_+_(139r)	Sox13_extended_+_(139r)	Sox13	0.363017	0.466248	activator
CAF	Rora	Rora_extended_+_(72r)	Rora_extended_+_(72r)	Rora	0.191193	1	activator
CAF	E2f6	E2f6_extended_+_(704r)	E2f6_extended_+_(704r)	E2f6	1	0.748823	activator
CAF	Batf3	Batf3_extended_+_(653r)	Batf3_extended_+_(653r)	Batf3	0.0718374	0.365991	activator
CAF	Jdp2	Jdp2_+_(443r)	Jdp2_+_(443r)	Jdp2	0.104846	0.640685	activator
CAF	Hoxd10	Hoxd10_extended_-_(41r)	Hoxd10_extended_-_(41r)	Hoxd10	0	1	repressor
CAF	Atf4	Atf4_extended_+_(192r)	Atf4_extended_+_(192r)	Atf4	0.799016	0.661457	activator
CAF	Meis2	Meis2_-_(29r)	Meis2_-_(29r)	Meis2	0	1	repressor
CAF	Vezf1	Vezf1_extended_+_(1334r)	Vezf1_extended_+_(1334r)	Vezf1	1	0.480725	activator
CAF	Irf5	Irf5_+_(949r)	Irf5_+_(949r)	Irf5	0.0510222	0.159474	activator
CAF	Msx1	Msx1_+_(101r)	Msx1_+_(101r)	Msx1	1	1	activator
CAF	Ikzf2	Ikzf2_-_(153r)	Ikzf2_-_(153r)	Ikzf2	1	0.0757659	repressor
CAF	Ikzf2	Ikzf2_extended_+_(1204r)	Ikzf2_extended_+_(1204r)	Ikzf2	0.173389	0.0757659	activator
CAF	Bcl6b	Bcl6b_extended_-_(12r)	Bcl6b_extended_-_(12r)	Bcl6b	0.368753	0.118076	repressor
CAF	Bcl6b	Bcl6b_extended_+_(231r)	Bcl6b_extended_+_(231r)	Bcl6b	0.504989	0.118076	activator
CAF	Bach1	Bach1_-_(130r)	Bach1_-_(130r)	Bach1	0.145578	0.46156	repressor
CAF	Bach1	Bach1_extended_+_(1006r)	Bach1_extended_+_(1006r)	Bach1	0.448814	0.46156	activator
CAF	Mecom	Mecom_+_(28r)	Mecom_+_(28r)	Mecom	0.135256	0.000199972	activator
CAF	Snai1	Snai1_-_(266r)	Snai1_-_(266r)	Snai1	0	0.346266	repressor
CAF	Zfp142	Zfp142_extended_+_(200r)	Zfp142_extended_+_(200r)	Zfp142	1	0.905873	activator
CAF	Zbtb41	Zbtb41_+_(135r)	Zbtb41_+_(135r)	Zbtb41	0.810245	0.463203	activator
CAF	Rel	Rel_-_(141r)	Rel_-_(141r)	Rel	0.534266	0.0742464	repressor
CAF	Rel	Rel_+_(83r)	Rel_+_(83r)	Rel	0.214809	0.0742464	activator
CAF	Foxc2	Foxc2_extended_-_(31r)	Foxc2_extended_-_(31r)	Foxc2	0.287391	0.0678179	repressor
CAF	Ltf	Ltf_extended_+_(116r)	Ltf_extended_+_(116r)	Ltf	0.138528	0	activator
CAF	Mxi1	Mxi1_extended_+_(226r)	Mxi1_extended_+_(226r)	Mxi1	0	0.136364	activator
CAF	Foxo1	Foxo1_extended_+_(2576r)	Foxo1_extended_+_(2576r)	Foxo1	0.118626	0.331665	activator
CAF	Ar	Ar_+_(2220r)	Ar_+_(2220r)	Ar	0.523826	0.549384	activator
CAF	Etv3	Etv3_+_(1619r)	Etv3_+_(1619r)	Etv3	0.0961282	0.150006	activator
CAF	Runx3	Runx3_+_(512r)	Runx3_+_(512r)	Runx3	0	0.0482247	activator
CAF	Zfp423	Zfp423_extended_+_(264r)	Zfp423_extended_+_(264r)	Zfp423	1	0.38586	activator
CAF	Atf7	Atf7_extended_+_(484r)	Atf7_extended_+_(484r)	Atf7	0.918212	0.405338	activator
CAF	Mafk	Mafk_+_(1364r)	Mafk_+_(1364r)	Mafk	0.398947	0.435692	activator
CAF	Hnf1b	Hnf1b_+_(682r)	Hnf1b_+_(682r)	Hnf1b	0.0442779	0	activator
CAF	Hnf1b	Hnf1b_extended_-_(24r)	Hnf1b_extended_-_(24r)	Hnf1b	0.830522	0	repressor
CAF	Prdm16	Prdm16_+_(34r)	Prdm16_+_(34r)	Prdm16	0.100962	0.0511034	activator
CAF	Tfdp1	Tfdp1_+_(400r)	Tfdp1_+_(400r)	Tfdp1	0.912816	0.508129	activator
CAF	Tfdp1	Tfdp1_-_(34r)	Tfdp1_-_(34r)	Tfdp1	0.282544	0.508129	repressor
CAF	Smad5	Smad5_extended_+_(242r)	Smad5_extended_+_(242r)	Smad5	1	0.506095	activator
CAF	Irf1	Irf1_+_(79r)	Irf1_+_(79r)	Irf1	1	1	activator
CAF	Ehf	Ehf_-_(717r)	Ehf_-_(717r)	Ehf	0.549299	2e-05	repressor
CAF	Erg	Erg_+_(1980r)	Erg_+_(1980r)	Erg	0.228759	0.0057398	activator
CAF	Erg	Erg_-_(263r)	Erg_-_(263r)	Erg	0.29227	0.0057398	repressor
CAF	Sox7	Sox7_+_(501r)	Sox7_+_(501r)	Sox7	0.136204	0.00250464	activator
CAF	Spdef	Spdef_-_(340r)	Spdef_-_(340r)	Spdef	0.405223	0.0156502	repressor
CAF	Bcl11a	Bcl11a_extended_+_(607r)	Bcl11a_extended_+_(607r)	Bcl11a	0	0.00997732	activator
CAF	Elk4	Elk4_+_(1023r)	Elk4_+_(1023r)	Elk4	0.431466	0.380145	activator
CAF	Tfap2c	Tfap2c_+_(107r)	Tfap2c_+_(107r)	Tfap2c	0.299592	0.273407	activator
CAF	Ets1	Ets1_+_(1932r)	Ets1_+_(1932r)	Ets1	0.170021	0.0705082	activator
CAF	Ets1	Ets1_-_(40r)	Ets1_-_(40r)	Ets1	0.53169	0.0705082	repressor
CAF	Erf	Erf_extended_+_(996r)	Erf_extended_+_(996r)	Erf	0.707658	0.533661	activator
CAF	Elf3	Elf3_-_(1015r)	Elf3_-_(1015r)	Elf3	0.648052	0.000192694	repressor
CAF	Nfatc1	Nfatc1_extended_+_(1259r)	Nfatc1_extended_+_(1259r)	Nfatc1	0.524726	0.346328	activator
CAF	Zfp654	Zfp654_extended_-_(43r)	Zfp654_extended_-_(43r)	Zfp654	1	0	repressor
CAF	Id4	Id4_extended_+_(172r)	Id4_extended_+_(172r)	Id4	0.0556273	0.165167	activator
CAF	Eomes	Eomes_extended_+_(174r)	Eomes_extended_+_(174r)	Eomes	0	0.0154792	activator
CAF	Tead1	Tead1_+_(1297r)	Tead1_+_(1297r)	Tead1	1	0.770769	activator
CAF	Trp53	Trp53_+_(465r)	Trp53_+_(465r)	Trp53	0.0691051	0.61634	activator
CAF	Sox17	Sox17_+_(358r)	Sox17_+_(358r)	Sox17	0.186499	0	activator
CAF	Pou3f1	Pou3f1_+_(14r)	Pou3f1_+_(14r)	Pou3f1	1	0.394558	activator
CAF	Klf9	Klf9_extended_+_(1979r)	Klf9_extended_+_(1979r)	Klf9	1	1	activator
CAF	Nfib	Nfib_+_(3686r)	Nfib_+_(3686r)	Nfib	0.614688	0.258899	activator
EMT	Zkscan5	Zkscan5_extended_-_(28r)	Zkscan5_extended_-_(28r)	Zkscan5	0.0711929	0.398537	repressor
EMT	Stat3	Stat3_+_(919r)	Stat3_+_(919r)	Stat3	0.377268	0.827646	activator
EMT	Stat3	Stat3_extended_-_(26r)	Stat3_extended_-_(26r)	Stat3	0.0347111	0.827646	repressor
EMT	Nr3c2	Nr3c2_extended_-_(93r)	Nr3c2_extended_-_(93r)	Nr3c2	0.160796	0.248971	repressor
EMT	Grhl1	Grhl1_extended_+_(299r)	Grhl1_extended_+_(299r)	Grhl1	0.0131089	0.052356	activator
EMT	Trps1	Trps1_extended_-_(136r)	Trps1_extended_-_(136r)	Trps1	0.0633806	0.490025	repressor
EMT	Hoxa13	Hoxa13_extended_-_(164r)	Hoxa13_extended_-_(164r)	Hoxa13	0.116176	1	repressor
EMT	Twist1	Twist1_+_(285r)	Twist1_+_(285r)	Twist1	0.147095	0.0528343	activator
EMT	Twist1	Twist1_-_(28r)	Twist1_-_(28r)	Twist1	0.0851967	0.0528343	repressor
EMT	Klf5	Klf5_extended_+_(978r)	Klf5_extended_+_(978r)	Klf5	0.215722	0.0482952	activator
EMT	Klf5	Klf5_-_(404r)	Klf5_-_(404r)	Klf5	0.837322	0.0482952	repressor
EMT	Pbx1	Pbx1_-_(160r)	Pbx1_-_(160r)	Pbx1	0.662682	0.984435	repressor
EMT	Pbx1	Pbx1_extended_+_(516r)	Pbx1_extended_+_(516r)	Pbx1	0.762404	0.984435	activator
EMT	Zfp354c	Zfp354c_extended_+_(530r)	Zfp354c_extended_+_(530r)	Zfp354c	0.411235	0.611835	activator
EMT	Lmx1a	Lmx1a_extended_+_(21r)	Lmx1a_extended_+_(21r)	Lmx1a	0.399877	0	activator
EMT	Grhl2	Grhl2_+_(1613r)	Grhl2_+_(1613r)	Grhl2	0.0328192	0.0131755	activator
EMT	Clock	Clock_-_(22r)	Clock_-_(22r)	Clock	0.730805	0.725019	repressor
EMT	Clock	Clock_extended_+_(33r)	Clock_extended_+_(33r)	Clock	0.408045	0.725019	activator
EMT	Egr1	Egr1_-_(347r)	Egr1_-_(347r)	Egr1	0.71132	0.822254	repressor
EMT	Egr1	Egr1_extended_+_(2008r)	Egr1_extended_+_(2008r)	Egr1	0.879556	0.822254	activator
EMT	Klf12	Klf12_-_(80r)	Klf12_-_(80r)	Klf12	0.673988	0	repressor
EMT	Atf3	Atf3_+_(3710r)	Atf3_+_(3710r)	Atf3	0.263165	0.648597	activator
EMT	Atf3	Atf3_-_(749r)	Atf3_-_(749r)	Atf3	0.205681	0.648597	repressor
EMT	Mxd4	Mxd4_extended_+_(642r)	Mxd4_extended_+_(642r)	Mxd4	0.500468	0.512252	activator
EMT	Zfp579	Zfp579_+_(14r)	Zfp579_+_(14r)	Zfp579	1	0.42711	activator
EMT	Creb3l2	Creb3l2_+_(56r)	Creb3l2_+_(56r)	Creb3l2	1	1	activator
EMT	Nr2f2	Nr2f2_+_(111r)	Nr2f2_+_(111r)	Nr2f2	0.130609	0.260081	activator
EMT	Sox18	Sox18_-_(11r)	Sox18_-_(11r)	Sox18	0.00263167	0.00423729	repressor
EMT	Sox18	Sox18_+_(374r)	Sox18_+_(374r)	Sox18	0.0663257	0.00423729	activator
EMT	Thra	Thra_extended_+_(807r)	Thra_extended_+_(807r)	Thra	0.332604	1	activator
EMT	Trp63	Trp63_-_(66r)	Trp63_-_(66r)	Trp63	0.114509	0.00797872	repressor
EMT	Trp63	Trp63_+_(661r)	Trp63_+_(661r)	Trp63	0.0212767	0.00797872	activator
EMT	Klf4	Klf4_extended_-_(741r)	Klf4_extended_-_(741r)	Klf4	0.235196	0.616522	repressor
EMT	Klf4	Klf4_+_(1601r)	Klf4_+_(1601r)	Klf4	0.623073	0.616522	activator
EMT	Xbp1	Xbp1_-_(55r)	Xbp1_-_(55r)	Xbp1	0.665159	0.668312	repressor
EMT	Xbp1	Xbp1_+_(43r)	Xbp1_+_(43r)	Xbp1	1	0.668312	activator
EMT	Elf4	Elf4_-_(61r)	Elf4_-_(61r)	Elf4	0.583803	1	repressor
EMT	Tcf7l1	Tcf7l1_extended_+_(480r)	Tcf7l1_extended_+_(480r)	Tcf7l1	0.328342	0.279069	activator
EMT	Tcf7l1	Tcf7l1_extended_-_(664r)	Tcf7l1_extended_-_(664r)	Tcf7l1	0.0690675	0.279069	repressor
EMT	Mef2c	Mef2c_extended_+_(930r)	Mef2c_extended_+_(930r)	Mef2c	0.183457	0.0104062	activator
EMT	Mef2c	Mef2c_extended_-_(694r)	Mef2c_extended_-_(694r)	Mef2c	0.277836	0.0104062	repressor
EMT	Gata3	Gata3_+_(879r)	Gata3_+_(879r)	Gata3	0.0472944	0.49226	activator
EMT	Gata3	Gata3_-_(31r)	Gata3_-_(31r)	Gata3	0.0310385	0.49226	repressor
EMT	Sp8	Sp8_extended_+_(493r)	Sp8_extended_+_(493r)	Sp8	0.168341	0.515705	activator
EMT	Sp8	Sp8_extended_-_(141r)	Sp8_extended_-_(141r)	Sp8	1	0.515705	repressor
EMT	Crem	Crem_+_(485r)	Crem_+_(485r)	Crem	0.353495	0.398151	activator
EMT	Gatad1	Gatad1_extended_+_(406r)	Gatad1_extended_+_(406r)	Gatad1	0.701651	1	activator
EMT	Jun	Jun_-_(763r)	Jun_-_(763r)	Jun	0.151294	0.710467	repressor
EMT	Jun	Jun_+_(1648r)	Jun_+_(1648r)	Jun	0.434944	0.710467	activator
EMT	Zfp46	Zfp46_extended_+_(86r)	Zfp46_extended_+_(86r)	Zfp46	0.202782	0.0921788	activator
EMT	Fli1	Fli1_+_(2912r)	Fli1_+_(2912r)	Fli1	0.232558	0.00638072	activator
EMT	Fli1	Fli1_-_(643r)	Fli1_-_(643r)	Fli1	0.583271	0.00638072	repressor
EMT	Irf4	Irf4_+_(723r)	Irf4_+_(723r)	Irf4	0.178458	0	activator
EMT	Irf4	Irf4_-_(14r)	Irf4_-_(14r)	Irf4	0.969308	0	repressor
EMT	Ebf3	Ebf3_+_(489r)	Ebf3_+_(489r)	Ebf3	0.282071	0.0251475	activator
EMT	Spi1	Spi1_-_(792r)	Spi1_-_(792r)	Spi1	0.460483	0.0324761	repressor
EMT	Spi1	Spi1_+_(3685r)	Spi1_+_(3685r)	Spi1	0.164893	0.0324761	activator
EMT	Cebpb	Cebpb_+_(465r)	Cebpb_+_(465r)	Cebpb	0.155655	1	activator
EMT	Ikzf1	Ikzf1_extended_-_(726r)	Ikzf1_extended_-_(726r)	Ikzf1	0.462986	0.202365	repressor
EMT	Ikzf1	Ikzf1_+_(1593r)	Ikzf1_+_(1593r)	Ikzf1	0.135486	0.202365	activator
EMT	Bnc2	Bnc2_extended_-_(508r)	Bnc2_extended_-_(508r)	Bnc2	0.0913058	0.0874535	repressor
EMT	Bnc2	Bnc2_extended_+_(1020r)	Bnc2_extended_+_(1020r)	Bnc2	0.255209	0.0874535	activator
EMT	Pax5	Pax5_extended_+_(14r)	Pax5_extended_+_(14r)	Pax5	0.360138	0	activator
EMT	Irf6	Irf6_+_(57r)	Irf6_+_(57r)	Irf6	0.186842	0.00181418	activator
EMT	Irf6	Irf6_-_(173r)	Irf6_-_(173r)	Irf6	0.548426	0.00181418	repressor
EMT	Tead4	Tead4_-_(123r)	Tead4_-_(123r)	Tead4	0.206543	0.218023	repressor
EMT	Tead4	Tead4_extended_+_(896r)	Tead4_extended_+_(896r)	Tead4	0.239476	0.218023	activator
EMT	Stat4	Stat4_-_(236r)	Stat4_-_(236r)	Stat4	0.54959	0	repressor
EMT	Mitf	Mitf_extended_-_(148r)	Mitf_extended_-_(148r)	Mitf	0.0473595	0	repressor
EMT	Mitf	Mitf_+_(80r)	Mitf_+_(80r)	Mitf	0.103914	0	activator
EMT	Tal1	Tal1_extended_+_(497r)	Tal1_extended_+_(497r)	Tal1	0.0408952	0	activator
EMT	Tal1	Tal1_-_(39r)	Tal1_-_(39r)	Tal1	0.0428591	0	repressor
EMT	Relb	Relb_extended_+_(120r)	Relb_extended_+_(120r)	Relb	0.205841	0.758017	activator
EMT	Relb	Relb_extended_-_(11r)	Relb_extended_-_(11r)	Relb	0.342188	0.758017	repressor
EMT	Tfeb	Tfeb_extended_+_(75r)	Tfeb_extended_+_(75r)	Tfeb	0.322674	0.163929	activator
EMT	Cebpd	Cebpd_+_(278r)	Cebpd_+_(278r)	Cebpd	0.214273	0.831439	activator
EMT	Cebpd	Cebpd_-_(235r)	Cebpd_-_(235r)	Cebpd	0.0883216	0.831439	repressor
EMT	Prrx1	Prrx1_extended_+_(207r)	Prrx1_extended_+_(207r)	Prrx1	0.26037	0.014067	activator
EMT	Prrx1	Prrx1_extended_-_(25r)	Prrx1_extended_-_(25r)	Prrx1	0.651914	0.014067	repressor
EMT	Nfat5	Nfat5_-_(16r)	Nfat5_-_(16r)	Nfat5	0.576581	0.283623	repressor
EMT	Nfat5	Nfat5_+_(1956r)	Nfat5_+_(1956r)	Nfat5	0.272475	0.283623	activator
EMT	Wt1	Wt1_extended_-_(36r)	Wt1_extended_-_(36r)	Wt1	0.614191	0.00337859	repressor
EMT	Wt1	Wt1_extended_+_(2650r)	Wt1_extended_+_(2650r)	Wt1	0.447484	0.00337859	activator
EMT	Irf8	Irf8_+_(1797r)	Irf8_+_(1797r)	Irf8	0.187362	0	activator
EMT	Foxa3	Foxa3_+_(45r)	Foxa3_+_(45r)	Foxa3	0.0401681	0	activator
EMT	Mafb	Mafb_+_(912r)	Mafb_+_(912r)	Mafb	0.17191	0.0353306	activator
EMT	Gata2	Gata2_extended_-_(315r)	Gata2_extended_-_(315r)	Gata2	0.0832592	0.250909	repressor
EMT	Gata2	Gata2_+_(536r)	Gata2_+_(536r)	Gata2	0.0808179	0.250909	activator
EMT	Nfatc4	Nfatc4_-_(87r)	Nfatc4_-_(87r)	Nfatc4	0.102726	0.0157354	repressor
EMT	Nfatc4	Nfatc4_+_(1166r)	Nfatc4_+_(1166r)	Nfatc4	0.308728	0.0157354	activator
EMT	Mafa	Mafa_extended_-_(30r)	Mafa_extended_-_(30r)	Mafa	0.432479	0	repressor
EMT	Mafa	Mafa_+_(49r)	Mafa_+_(49r)	Mafa	0.111978	0	activator
EMT	Elk3	Elk3_+_(2420r)	Elk3_+_(2420r)	Elk3	0.232647	0.219911	activator
EMT	Elk3	Elk3_-_(19r)	Elk3_-_(19r)	Elk3	0.526356	0.219911	repressor
EMT	Nfe2l1	Nfe2l1_+_(4965r)	Nfe2l1_+_(4965r)	Nfe2l1	0.354568	0.617971	activator
EMT	Nr5a2	Nr5a2_extended_+_(115r)	Nr5a2_extended_+_(115r)	Nr5a2	0.0311756	0	activator
EMT	E2f2	E2f2_+_(112r)	E2f2_+_(112r)	E2f2	0.912147	0.165084	activator
EMT	E2f2	E2f2_-_(64r)	E2f2_-_(64r)	E2f2	1	0.165084	repressor
EMT	Creb3	Creb3_extended_+_(543r)	Creb3_extended_+_(543r)	Creb3	0.670577	0.989865	activator
EMT	Creb3	Creb3_extended_-_(81r)	Creb3_extended_-_(81r)	Creb3	0.23064	0.989865	repressor
EMT	Bhlhe41	Bhlhe41_extended_+_(468r)	Bhlhe41_extended_+_(468r)	Bhlhe41	0.396255	1	activator
EMT	Bhlhe41	Bhlhe41_extended_-_(82r)	Bhlhe41_extended_-_(82r)	Bhlhe41	0.414112	1	repressor
EMT	Sp3	Sp3_-_(20r)	Sp3_-_(20r)	Sp3	0.290944	1	repressor
EMT	Irx3	Irx3_extended_+_(422r)	Irx3_extended_+_(422r)	Irx3	0.0166865	0.441176	activator
EMT	Ikzf3	Ikzf3_-_(51r)	Ikzf3_-_(51r)	Ikzf3	0.488481	0.0067661	repressor
EMT	Ikzf3	Ikzf3_+_(796r)	Ikzf3_+_(796r)	Ikzf3	0.227493	0.0067661	activator
EMT	Hoxc4	Hoxc4_extended_+_(45r)	Hoxc4_extended_+_(45r)	Hoxc4	0.305458	0	activator
EMT	Hes1	Hes1_extended_-_(294r)	Hes1_extended_-_(294r)	Hes1	0.19904	0.831427	repressor
EMT	Hes1	Hes1_+_(57r)	Hes1_+_(57r)	Hes1	1	0.831427	activator
EMT	Klf11	Klf11_-_(11r)	Klf11_-_(11r)	Klf11	0.557236	0.253191	repressor
EMT	Tfcp2l1	Tfcp2l1_+_(1462r)	Tfcp2l1_+_(1462r)	Tfcp2l1	0.027575	0.027781	activator
EMT	Ebf1	Ebf1_+_(733r)	Ebf1_+_(733r)	Ebf1	0.277381	0.0422667	activator
EMT	Fosl2	Fosl2_-_(50r)	Fosl2_-_(50r)	Fosl2	0.358294	0.645172	repressor
EMT	Nfe2l2	Nfe2l2_+_(1315r)	Nfe2l2_+_(1315r)	Nfe2l2	0.154763	0.381849	activator
EMT	Creb1	Creb1_+_(141r)	Creb1_+_(141r)	Creb1	0.157189	0.601852	activator
EMT	Runx1	Runx1_+_(327r)	Runx1_+_(327r)	Runx1	0.0582254	1	activator
EMT	Runx1	Runx1_-_(15r)	Runx1_-_(15r)	Runx1	0.190627	1	repressor
EMT	Foxq1	Foxq1_extended_+_(1872r)	Foxq1_extended_+_(1872r)	Foxq1	0.0403143	0.0171563	activator
EMT	Smad2	Smad2_extended_+_(681r)	Smad2_extended_+_(681r)	Smad2	0.0810374	0.652474	activator
EMT	E2f1	E2f1_+_(185r)	E2f1_+_(185r)	E2f1	1	1	activator
EMT	Acaa1a	Acaa1a_extended_+_(323r)	Acaa1a_extended_+_(323r)	Acaa1a	1	1	activator
EMT	Gfi1	Gfi1_extended_-_(26r)	Gfi1_extended_-_(26r)	Gfi1	0.522112	0	repressor
EMT	Zfp704	Zfp704_extended_+_(104r)	Zfp704_extended_+_(104r)	Zfp704	1	1	activator
EMT	Zfp704	Zfp704_extended_-_(16r)	Zfp704_extended_-_(16r)	Zfp704	0.944578	1	repressor
EMT	Ebf2	Ebf2_+_(749r)	Ebf2_+_(749r)	Ebf2	0.220472	0.0175911	activator
EMT	Zbtb20	Zbtb20_extended_+_(16r)	Zbtb20_extended_+_(16r)	Zbtb20	0.911051	1	activator
EMT	Nr3c1	Nr3c1_extended_+_(1580r)	Nr3c1_extended_+_(1580r)	Nr3c1	0.296908	0.136404	activator
EMT	Mafg	Mafg_+_(1141r)	Mafg_+_(1141r)	Mafg	0.0551459	1	activator
EMT	Fosb	Fosb_extended_-_(729r)	Fosb_extended_-_(729r)	Fosb	0.133305	0.446131	repressor
EMT	Fosb	Fosb_+_(2536r)	Fosb_+_(2536r)	Fosb	0.386946	0.446131	activator
EMT	Prrx2	Prrx2_extended_+_(94r)	Prrx2_extended_+_(94r)	Prrx2	0.642672	0.511812	activator
EMT	Myc	Myc_+_(29r)	Myc_+_(29r)	Myc	0.933296	0.62372	activator
EMT	Tbx21	Tbx21_extended_-_(55r)	Tbx21_extended_-_(55r)	Tbx21	0.640206	0	repressor
EMT	Tbx21	Tbx21_extended_+_(443r)	Tbx21_extended_+_(443r)	Tbx21	0.341804	0	activator
EMT	Pir	Pir_extended_-_(13r)	Pir_extended_-_(13r)	Pir	0	0.451316	repressor
EMT	Maf	Maf_+_(1206r)	Maf_+_(1206r)	Maf	0.306704	0.808827	activator
EMT	Nfia	Nfia_+_(2390r)	Nfia_+_(2390r)	Nfia	0.251196	0.199697	activator
EMT	Elf2	Elf2_+_(2038r)	Elf2_+_(2038r)	Elf2	0.429267	0.424089	activator
EMT	Mypop	Mypop_+_(24r)	Mypop_+_(24r)	Mypop	0.98224	0.140805	activator
EMT	Nr2f1	Nr2f1_extended_-_(87r)	Nr2f1_extended_-_(87r)	Nr2f1	0	0.0723247	repressor
EMT	Nr2f1	Nr2f1_extended_+_(859r)	Nr2f1_extended_+_(859r)	Nr2f1	0.21348	0.0723247	activator
EMT	Tcf4	Tcf4_+_(129r)	Tcf4_+_(129r)	Tcf4	0.266948	0.139598	activator
EMT	Smarcc1	Smarcc1_extended_+_(2439r)	Smarcc1_extended_+_(2439r)	Smarcc1	0.0178973	0.453965	activator
EMT	Foxa1	Foxa1_extended_-_(149r)	Foxa1_extended_-_(149r)	Foxa1	0.41437	0.230382	repressor
EMT	Foxa1	Foxa1_+_(3361r)	Foxa1_+_(3361r)	Foxa1	0.0471732	0.230382	activator
EMT	Etv6	Etv6_+_(2291r)	Etv6_+_(2291r)	Etv6	0.161288	1	activator
EMT	Ovol2	Ovol2_extended_-_(77r)	Ovol2_extended_-_(77r)	Ovol2	0.509451	0	repressor
EMT	Glis2	Glis2_extended_-_(19r)	Glis2_extended_-_(19r)	Glis2	0.711229	0.717342	repressor
EMT	Glis2	Glis2_+_(53r)	Glis2_+_(53r)	Glis2	0.764442	0.717342	activator
EMT	Tcf21	Tcf21_extended_+_(1044r)	Tcf21_extended_+_(1044r)	Tcf21	0.212234	0.024366	activator
EMT	Maff	Maff_+_(574r)	Maff_+_(574r)	Maff	0.162489	0.372961	activator
EMT	Nfe2	Nfe2_extended_+_(162r)	Nfe2_extended_+_(162r)	Nfe2	0.0777595	0	activator
EMT	Bcl11b	Bcl11b_+_(163r)	Bcl11b_+_(163r)	Bcl11b	0.0537215	0	activator
EMT	Zeb2	Zeb2_extended_-_(685r)	Zeb2_extended_-_(685r)	Zeb2	0.0615682	0.508568	repressor
EMT	Creb3l4	Creb3l4_extended_+_(111r)	Creb3l4_extended_+_(111r)	Creb3l4	0.456327	0.0571429	activator
EMT	Tbx1	Tbx1_extended_+_(20r)	Tbx1_extended_+_(20r)	Tbx1	0.497506	0	activator
EMT	Fosl1	Fosl1_-_(62r)	Fosl1_-_(62r)	Fosl1	0.151333	0.782834	repressor
EMT	Fosl1	Fosl1_+_(2616r)	Fosl1_+_(2616r)	Fosl1	0.191179	0.782834	activator
EMT	Sox13	Sox13_extended_+_(139r)	Sox13_extended_+_(139r)	Sox13	0.0916483	0	activator
EMT	Rora	Rora_extended_+_(72r)	Rora_extended_+_(72r)	Rora	0.0591104	0.333295	activator
EMT	E2f6	E2f6_extended_+_(704r)	E2f6_extended_+_(704r)	E2f6	0.835358	0.846154	activator
EMT	Batf3	Batf3_extended_+_(653r)	Batf3_extended_+_(653r)	Batf3	0.214694	0.0398523	activator
EMT	Jdp2	Jdp2_+_(443r)	Jdp2_+_(443r)	Jdp2	0.195293	0.787267	activator
EMT	Hoxd10	Hoxd10_extended_-_(41r)	Hoxd10_extended_-_(41r)	Hoxd10	0.266038	0	repressor
EMT	Atf4	Atf4_extended_+_(192r)	Atf4_extended_+_(192r)	Atf4	0.607821	1	activator
EMT	Meis2	Meis2_-_(29r)	Meis2_-_(29r)	Meis2	0.115638	0.0995839	repressor
EMT	Vezf1	Vezf1_extended_+_(1334r)	Vezf1_extended_+_(1334r)	Vezf1	0.603706	1	activator
EMT	Irf5	Irf5_+_(949r)	Irf5_+_(949r)	Irf5	0.184345	0.0477936	activator
EMT	Msx1	Msx1_+_(101r)	Msx1_+_(101r)	Msx1	0.286315	0.010962	activator
EMT	Ikzf2	Ikzf2_-_(153r)	Ikzf2_-_(153r)	Ikzf2	0.421531	0.188245	repressor
EMT	Ikzf2	Ikzf2_extended_+_(1204r)	Ikzf2_extended_+_(1204r)	Ikzf2	0.116344	0.188245	activator
EMT	Bcl6b	Bcl6b_extended_-_(12r)	Bcl6b_extended_-_(12r)	Bcl6b	0.865366	0	repressor
EMT	Bcl6b	Bcl6b_extended_+_(231r)	Bcl6b_extended_+_(231r)	Bcl6b	0.393151	0	activator
EMT	Bach1	Bach1_-_(130r)	Bach1_-_(130r)	Bach1	0.0512846	1	repressor
EMT	Bach1	Bach1_extended_+_(1006r)	Bach1_extended_+_(1006r)	Bach1	0.35049	1	activator
EMT	Mecom	Mecom_+_(28r)	Mecom_+_(28r)	Mecom	0.0415274	0.128746	activator
EMT	Snai1	Snai1_-_(266r)	Snai1_-_(266r)	Snai1	0.0207651	0.925568	repressor
EMT	Zfp142	Zfp142_extended_+_(200r)	Zfp142_extended_+_(200r)	Zfp142	0.837717	1	activator
EMT	Zbtb41	Zbtb41_+_(135r)	Zbtb41_+_(135r)	Zbtb41	0.522833	1	activator
EMT	Rel	Rel_-_(141r)	Rel_-_(141r)	Rel	0.300159	0.203227	repressor
EMT	Rel	Rel_+_(83r)	Rel_+_(83r)	Rel	0.279261	0.203227	activator
EMT	Foxc2	Foxc2_extended_-_(31r)	Foxc2_extended_-_(31r)	Foxc2	0.183758	0	repressor
EMT	Ltf	Ltf_extended_+_(116r)	Ltf_extended_+_(116r)	Ltf	0.127686	0.0232021	activator
EMT	Mxi1	Mxi1_extended_+_(226r)	Mxi1_extended_+_(226r)	Mxi1	0.178257	0.516387	activator
EMT	Foxo1	Foxo1_extended_+_(2576r)	Foxo1_extended_+_(2576r)	Foxo1	0.0970731	0.526672	activator
EMT	Ar	Ar_+_(2220r)	Ar_+_(2220r)	Ar	0.162733	0.462577	activator
EMT	Etv3	Etv3_+_(1619r)	Etv3_+_(1619r)	Etv3	0.228157	0.533639	activator
EMT	Runx3	Runx3_+_(512r)	Runx3_+_(512r)	Runx3	0.0685461	0	activator
EMT	Zfp423	Zfp423_extended_+_(264r)	Zfp423_extended_+_(264r)	Zfp423	0.420867	0.0119363	activator
EMT	Atf7	Atf7_extended_+_(484r)	Atf7_extended_+_(484r)	Atf7	0.867225	1	activator
EMT	Mafk	Mafk_+_(1364r)	Mafk_+_(1364r)	Mafk	0.208197	1	activator
EMT	Hnf1b	Hnf1b_+_(682r)	Hnf1b_+_(682r)	Hnf1b	0.0292845	0.549186	activator
EMT	Hnf1b	Hnf1b_extended_-_(24r)	Hnf1b_extended_-_(24r)	Hnf1b	0.0795942	0.549186	repressor
EMT	Prdm16	Prdm16_+_(34r)	Prdm16_+_(34r)	Prdm16	0.00456701	0.0487805	activator
EMT	Tfdp1	Tfdp1_+_(400r)	Tfdp1_+_(400r)	Tfdp1	1	1	activator
EMT	Tfdp1	Tfdp1_-_(34r)	Tfdp1_-_(34r)	Tfdp1	0.664216	1	repressor
EMT	Smad5	Smad5_extended_+_(242r)	Smad5_extended_+_(242r)	Smad5	0.972183	0.973378	activator
EMT	Irf1	Irf1_+_(79r)	Irf1_+_(79r)	Irf1	0.889932	0.526922	activator
EMT	Ehf	Ehf_-_(717r)	Ehf_-_(717r)	Ehf	0.550366	0.343811	repressor
EMT	Erg	Erg_+_(1980r)	Erg_+_(1980r)	Erg	0.183757	0	activator
EMT	Erg	Erg_-_(263r)	Erg_-_(263r)	Erg	0.320807	0	repressor
EMT	Sox7	Sox7_+_(501r)	Sox7_+_(501r)	Sox7	0.0627423	0.00767045	activator
EMT	Spdef	Spdef_-_(340r)	Spdef_-_(340r)	Spdef	0.515337	0.0125498	repressor
EMT	Bcl11a	Bcl11a_extended_+_(607r)	Bcl11a_extended_+_(607r)	Bcl11a	0.0168497	0.00740741	activator
EMT	Elk4	Elk4_+_(1023r)	Elk4_+_(1023r)	Elk4	0.34033	0.653582	activator
EMT	Tfap2c	Tfap2c_+_(107r)	Tfap2c_+_(107r)	Tfap2c	0.273722	0.0190065	activator
EMT	Ets1	Ets1_+_(1932r)	Ets1_+_(1932r)	Ets1	0.32917	0.480495	activator
EMT	Ets1	Ets1_-_(40r)	Ets1_-_(40r)	Ets1	0.353361	0.480495	repressor
EMT	Erf	Erf_extended_+_(996r)	Erf_extended_+_(996r)	Erf	0.55851	0.195022	activator
EMT	Elf3	Elf3_-_(1015r)	Elf3_-_(1015r)	Elf3	0.598886	0.0240945	repressor
EMT	Nfatc1	Nfatc1_extended_+_(1259r)	Nfatc1_extended_+_(1259r)	Nfatc1	0.280602	0.234799	activator
EMT	Zfp654	Zfp654_extended_-_(43r)	Zfp654_extended_-_(43r)	Zfp654	0.804047	0.220468	repressor
EMT	Id4	Id4_extended_+_(172r)	Id4_extended_+_(172r)	Id4	0.0578373	0.104902	activator
EMT	Eomes	Eomes_extended_+_(174r)	Eomes_extended_+_(174r)	Eomes	0.208553	0	activator
EMT	Tead1	Tead1_+_(1297r)	Tead1_+_(1297r)	Tead1	0.423087	0.790639	activator
EMT	Trp53	Trp53_+_(465r)	Trp53_+_(465r)	Trp53	0.0233359	0.102773	activator
EMT	Sox17	Sox17_+_(358r)	Sox17_+_(358r)	Sox17	0.109998	0	activator
EMT	Pou3f1	Pou3f1_+_(14r)	Pou3f1_+_(14r)	Pou3f1	0.1168	0.388889	activator
EMT	Klf9	Klf9_extended_+_(1979r)	Klf9_extended_+_(1979r)	Klf9	0.680431	0.681115	activator
EMT	Nfib	Nfib_+_(3686r)	Nfib_+_(3686r)	Nfib	0.299398	1	activator
Endothelial	Zkscan5	Zkscan5_extended_-_(28r)	Zkscan5_extended_-_(28r)	Zkscan5	0.32513	0.0157294	repressor
Endothelial	Stat3	Stat3_+_(919r)	Stat3_+_(919r)	Stat3	1	0.897518	activator
Endothelial	Stat3	Stat3_extended_-_(26r)	Stat3_extended_-_(26r)	Stat3	0.0451973	0.897518	repressor
Endothelial	Nr3c2	Nr3c2_extended_-_(93r)	Nr3c2_extended_-_(93r)	Nr3c2	0.0516086	0.463192	repressor
Endothelial	Grhl1	Grhl1_extended_+_(299r)	Grhl1_extended_+_(299r)	Grhl1	0.0675266	0	activator
Endothelial	Trps1	Trps1_extended_-_(136r)	Trps1_extended_-_(136r)	Trps1	0.0740376	0.347345	repressor
Endothelial	Hoxa13	Hoxa13_extended_-_(164r)	Hoxa13_extended_-_(164r)	Hoxa13	0.204506	0.0333213	repressor
Endothelial	Twist1	Twist1_+_(285r)	Twist1_+_(285r)	Twist1	0.0381594	0.0201273	activator
Endothelial	Twist1	Twist1_-_(28r)	Twist1_-_(28r)	Twist1	0.0188058	0.0201273	repressor
Endothelial	Klf5	Klf5_extended_+_(978r)	Klf5_extended_+_(978r)	Klf5	0.229741	0.00551811	activator
Endothelial	Klf5	Klf5_-_(404r)	Klf5_-_(404r)	Klf5	0.806325	0.00551811	repressor
Endothelial	Pbx1	Pbx1_-_(160r)	Pbx1_-_(160r)	Pbx1	0.375298	0.152836	repressor
Endothelial	Pbx1	Pbx1_extended_+_(516r)	Pbx1_extended_+_(516r)	Pbx1	0.734076	0.152836	activator
Endothelial	Zfp354c	Zfp354c_extended_+_(530r)	Zfp354c_extended_+_(530r)	Zfp354c	0.503946	0.0827603	activator
Endothelial	Lmx1a	Lmx1a_extended_+_(21r)	Lmx1a_extended_+_(21r)	Lmx1a	0.00224168	0	activator
Endothelial	Grhl2	Grhl2_+_(1613r)	Grhl2_+_(1613r)	Grhl2	0.0622733	0	activator
Endothelial	Clock	Clock_-_(22r)	Clock_-_(22r)	Clock	0.474228	0.384566	repressor
Endothelial	Clock	Clock_extended_+_(33r)	Clock_extended_+_(33r)	Clock	0.590233	0.384566	activator
Endothelial	Egr1	Egr1_-_(347r)	Egr1_-_(347r)	Egr1	0.282846	0.433459	repressor
Endothelial	Egr1	Egr1_extended_+_(2008r)	Egr1_extended_+_(2008r)	Egr1	0.944679	0.433459	activator
Endothelial	Klf12	Klf12_-_(80r)	Klf12_-_(80r)	Klf12	0.262793	1	repressor
Endothelial	Atf3	Atf3_+_(3710r)	Atf3_+_(3710r)	Atf3	0.28155	0.135352	activator
Endothelial	Atf3	Atf3_-_(749r)	Atf3_-_(749r)	Atf3	0.150869	0.135352	repressor
Endothelial	Mxd4	Mxd4_extended_+_(642r)	Mxd4_extended_+_(642r)	Mxd4	0.659571	0.294505	activator
Endothelial	Zfp579	Zfp579_+_(14r)	Zfp579_+_(14r)	Zfp579	0.94041	0.415877	activator
Endothelial	Creb3l2	Creb3l2_+_(56r)	Creb3l2_+_(56r)	Creb3l2	0.903422	0.625649	activator
Endothelial	Nr2f2	Nr2f2_+_(111r)	Nr2f2_+_(111r)	Nr2f2	1	0.795606	activator
Endothelial	Sox18	Sox18_-_(11r)	Sox18_-_(11r)	Sox18	0.61926	1	repressor
Endothelial	Sox18	Sox18_+_(374r)	Sox18_+_(374r)	Sox18	1	1	activator
Endothelial	Thra	Thra_extended_+_(807r)	Thra_extended_+_(807r)	Thra	1	0.476163	activator
Endothelial	Trp63	Trp63_-_(66r)	Trp63_-_(66r)	Trp63	0.039715	0	repressor
Endothelial	Trp63	Trp63_+_(661r)	Trp63_+_(661r)	Trp63	0.0289474	0	activator
Endothelial	Klf4	Klf4_extended_-_(741r)	Klf4_extended_-_(741r)	Klf4	0.214253	0.657958	repressor
Endothelial	Klf4	Klf4_+_(1601r)	Klf4_+_(1601r)	Klf4	0.722819	0.657958	activator
Endothelial	Xbp1	Xbp1_-_(55r)	Xbp1_-_(55r)	Xbp1	0.425549	0.24874	repressor
Endothelial	Xbp1	Xbp1_+_(43r)	Xbp1_+_(43r)	Xbp1	0.99799	0.24874	activator
Endothelial	Elf4	Elf4_-_(61r)	Elf4_-_(61r)	Elf4	0.849362	0.990893	repressor
Endothelial	Tcf7l1	Tcf7l1_extended_+_(480r)	Tcf7l1_extended_+_(480r)	Tcf7l1	1	0.67755	activator
Endothelial	Tcf7l1	Tcf7l1_extended_-_(664r)	Tcf7l1_extended_-_(664r)	Tcf7l1	0.0534267	0.67755	repressor
Endothelial	Mef2c	Mef2c_extended_+_(930r)	Mef2c_extended_+_(930r)	Mef2c	0.662041	1	activator
Endothelial	Mef2c	Mef2c_extended_-_(694r)	Mef2c_extended_-_(694r)	Mef2c	0.463001	1	repressor
Endothelial	Gata3	Gata3_+_(879r)	Gata3_+_(879r)	Gata3	0.0511717	0	activator
Endothelial	Gata3	Gata3_-_(31r)	Gata3_-_(31r)	Gata3	0.0437395	0	repressor
Endothelial	Sp8	Sp8_extended_+_(493r)	Sp8_extended_+_(493r)	Sp8	0.155386	0	activator
Endothelial	Sp8	Sp8_extended_-_(141r)	Sp8_extended_-_(141r)	Sp8	0.977586	0	repressor
Endothelial	Crem	Crem_+_(485r)	Crem_+_(485r)	Crem	0.209064	0.259536	activator
Endothelial	Gatad1	Gatad1_extended_+_(406r)	Gatad1_extended_+_(406r)	Gatad1	1	0.24234	activator
Endothelial	Jun	Jun_-_(763r)	Jun_-_(763r)	Jun	0.112934	0.417661	repressor
Endothelial	Jun	Jun_+_(1648r)	Jun_+_(1648r)	Jun	0.505935	0.417661	activator
Endothelial	Zfp46	Zfp46_extended_+_(86r)	Zfp46_extended_+_(86r)	Zfp46	1	1	activator
Endothelial	Fli1	Fli1_+_(2912r)	Fli1_+_(2912r)	Fli1	0.397402	1	activator
Endothelial	Fli1	Fli1_-_(643r)	Fli1_-_(643r)	Fli1	1	1	repressor
Endothelial	Irf4	Irf4_+_(723r)	Irf4_+_(723r)	Irf4	0.133681	0.0238171	activator
Endothelial	Irf4	Irf4_-_(14r)	Irf4_-_(14r)	Irf4	0.563272	0.0238171	repressor
Endothelial	Ebf3	Ebf3_+_(489r)	Ebf3_+_(489r)	Ebf3	0.489247	0.586776	activator
Endothelial	Spi1	Spi1_-_(792r)	Spi1_-_(792r)	Spi1	1	0.0655074	repressor
Endothelial	Spi1	Spi1_+_(3685r)	Spi1_+_(3685r)	Spi1	0.147855	0.0655074	activator
Endothelial	Cebpb	Cebpb_+_(465r)	Cebpb_+_(465r)	Cebpb	0.112735	0.301544	activator
Endothelial	Ikzf1	Ikzf1_extended_-_(726r)	Ikzf1_extended_-_(726r)	Ikzf1	0.783538	0.128025	repressor
Endothelial	Ikzf1	Ikzf1_+_(1593r)	Ikzf1_+_(1593r)	Ikzf1	0.116425	0.128025	activator
Endothelial	Bnc2	Bnc2_extended_-_(508r)	Bnc2_extended_-_(508r)	Bnc2	0.32587	0.0413492	repressor
Endothelial	Bnc2	Bnc2_extended_+_(1020r)	Bnc2_extended_+_(1020r)	Bnc2	0.216523	0.0413492	activator
Endothelial	Pax5	Pax5_extended_+_(14r)	Pax5_extended_+_(14r)	Pax5	0.466666	0.186476	activator
Endothelial	Irf6	Irf6_+_(57r)	Irf6_+_(57r)	Irf6	0.276523	0.0197271	activator
Endothelial	Irf6	Irf6_-_(173r)	Irf6_-_(173r)	Irf6	0.473855	0.0197271	repressor
Endothelial	Tead4	Tead4_-_(123r)	Tead4_-_(123r)	Tead4	0.403108	1	repressor
Endothelial	Tead4	Tead4_extended_+_(896r)	Tead4_extended_+_(896r)	Tead4	0.768576	1	activator
Endothelial	Stat4	Stat4_-_(236r)	Stat4_-_(236r)	Stat4	0.848915	0.0243343	repressor
Endothelial	Mitf	Mitf_extended_-_(148r)	Mitf_extended_-_(148r)	Mitf	0.366102	0.034436	repressor
Endothelial	Mitf	Mitf_+_(80r)	Mitf_+_(80r)	Mitf	0.0759124	0.034436	activator
Endothelial	Tal1	Tal1_extended_+_(497r)	Tal1_extended_+_(497r)	Tal1	1	1	activator
Endothelial	Tal1	Tal1_-_(39r)	Tal1_-_(39r)	Tal1	0.00889774	1	repressor
Endothelial	Relb	Relb_extended_+_(120r)	Relb_extended_+_(120r)	Relb	1	0.516974	activator
Endothelial	Relb	Relb_extended_-_(11r)	Relb_extended_-_(11r)	Relb	1	0.516974	repressor
Endothelial	Tfeb	Tfeb_extended_+_(75r)	Tfeb_extended_+_(75r)	Tfeb	0.210489	0.98523	activator
Endothelial	Cebpd	Cebpd_+_(278r)	Cebpd_+_(278r)	Cebpd	0.187775	0.514242	activator
Endothelial	Cebpd	Cebpd_-_(235r)	Cebpd_-_(235r)	Cebpd	0.0791594	0.514242	repressor
Endothelial	Prrx1	Prrx1_extended_+_(207r)	Prrx1_extended_+_(207r)	Prrx1	0.253291	0.0263973	activator
Endothelial	Prrx1	Prrx1_extended_-_(25r)	Prrx1_extended_-_(25r)	Prrx1	0.603709	0.0263973	repressor
Endothelial	Nfat5	Nfat5_-_(16r)	Nfat5_-_(16r)	Nfat5	1	1	repressor
Endothelial	Nfat5	Nfat5_+_(1956r)	Nfat5_+_(1956r)	Nfat5	1	1	activator
Endothelial	Wt1	Wt1_extended_-_(36r)	Wt1_extended_-_(36r)	Wt1	0.504625	0.00559556	repressor
Endothelial	Wt1	Wt1_extended_+_(2650r)	Wt1_extended_+_(2650r)	Wt1	0.417842	0.00559556	activator
Endothelial	Irf8	Irf8_+_(1797r)	Irf8_+_(1797r)	Irf8	0.130618	0.322155	activator
Endothelial	Foxa3	Foxa3_+_(45r)	Foxa3_+_(45r)	Foxa3	0.0935049	0	activator
Endothelial	Mafb	Mafb_+_(912r)	Mafb_+_(912r)	Mafb	0.158591	0.430585	activator
Endothelial	Gata2	Gata2_extended_-_(315r)	Gata2_extended_-_(315r)	Gata2	0.103412	0.210442	repressor
Endothelial	Gata2	Gata2_+_(536r)	Gata2_+_(536r)	Gata2	0.0916239	0.210442	activator
Endothelial	Nfatc4	Nfatc4_-_(87r)	Nfatc4_-_(87r)	Nfatc4	1	0.013987	repressor
Endothelial	Nfatc4	Nfatc4_+_(1166r)	Nfatc4_+_(1166r)	Nfatc4	0.496985	0.013987	activator
Endothelial	Mafa	Mafa_extended_-_(30r)	Mafa_extended_-_(30r)	Mafa	0.728722	0.0816327	repressor
Endothelial	Mafa	Mafa_+_(49r)	Mafa_+_(49r)	Mafa	0.152555	0.0816327	activator
Endothelial	Elk3	Elk3_+_(2420r)	Elk3_+_(2420r)	Elk3	1	1	activator
Endothelial	Elk3	Elk3_-_(19r)	Elk3_-_(19r)	Elk3	0.260513	1	repressor
Endothelial	Nfe2l1	Nfe2l1_+_(4965r)	Nfe2l1_+_(4965r)	Nfe2l1	0.424908	0.185746	activator
Endothelial	Nr5a2	Nr5a2_extended_+_(115r)	Nr5a2_extended_+_(115r)	Nr5a2	1	1	activator
Endothelial	E2f2	E2f2_+_(112r)	E2f2_+_(112r)	E2f2	0.603155	0.366854	activator
Endothelial	E2f2	E2f2_-_(64r)	E2f2_-_(64r)	E2f2	0.877874	0.366854	repressor
Endothelial	Creb3	Creb3_extended_+_(543r)	Creb3_extended_+_(543r)	Creb3	0.647825	0.231965	activator
Endothelial	Creb3	Creb3_extended_-_(81r)	Creb3_extended_-_(81r)	Creb3	0.171503	0.231965	repressor
Endothelial	Bhlhe41	Bhlhe41_extended_+_(468r)	Bhlhe41_extended_+_(468r)	Bhlhe41	0.491505	0.0218254	activator
Endothelial	Bhlhe41	Bhlhe41_extended_-_(82r)	Bhlhe41_extended_-_(82r)	Bhlhe41	0.328249	0.0218254	repressor
Endothelial	Sp3	Sp3_-_(20r)	Sp3_-_(20r)	Sp3	0.0205308	0.576832	repressor
Endothelial	Irx3	Irx3_extended_+_(422r)	Irx3_extended_+_(422r)	Irx3	0.0607371	0.478431	activator
Endothelial	Ikzf3	Ikzf3_-_(51r)	Ikzf3_-_(51r)	Ikzf3	1	0.0150358	repressor
Endothelial	Ikzf3	Ikzf3_+_(796r)	Ikzf3_+_(796r)	Ikzf3	0.22295	0.0150358	activator
Endothelial	Hoxc4	Hoxc4_extended_+_(45r)	Hoxc4_extended_+_(45r)	Hoxc4	0.131904	0	activator
Endothelial	Hes1	Hes1_extended_-_(294r)	Hes1_extended_-_(294r)	Hes1	0.106845	1	repressor
Endothelial	Hes1	Hes1_+_(57r)	Hes1_+_(57r)	Hes1	0.91184	1	activator
Endothelial	Klf11	Klf11_-_(11r)	Klf11_-_(11r)	Klf11	0.607042	0.617911	repressor
Endothelial	Tfcp2l1	Tfcp2l1_+_(1462r)	Tfcp2l1_+_(1462r)	Tfcp2l1	0.0357541	0	activator
Endothelial	Ebf1	Ebf1_+_(733r)	Ebf1_+_(733r)	Ebf1	0.432447	1	activator
Endothelial	Fosl2	Fosl2_-_(50r)	Fosl2_-_(50r)	Fosl2	0.392518	1	repressor
Endothelial	Nfe2l2	Nfe2l2_+_(1315r)	Nfe2l2_+_(1315r)	Nfe2l2	0.154148	0.474764	activator
Endothelial	Creb1	Creb1_+_(141r)	Creb1_+_(141r)	Creb1	0.121742	0.606996	activator
Endothelial	Runx1	Runx1_+_(327r)	Runx1_+_(327r)	Runx1	0.0737234	0.0193015	activator
Endothelial	Runx1	Runx1_-_(15r)	Runx1_-_(15r)	Runx1	0.715088	0.0193015	repressor
Endothelial	Foxq1	Foxq1_extended_+_(1872r)	Foxq1_extended_+_(1872r)	Foxq1	0.071328	0.00504409	activator
Endothelial	Smad2	Smad2_extended_+_(681r)	Smad2_extended_+_(681r)	Smad2	0.146974	0.460529	activator
Endothelial	E2f1	E2f1_+_(185r)	E2f1_+_(185r)	E2f1	0.777784	0.385185	activator
Endothelial	Acaa1a	Acaa1a_extended_+_(323r)	Acaa1a_extended_+_(323r)	Acaa1a	0.83691	0.00996877	activator
Endothelial	Gfi1	Gfi1_extended_-_(26r)	Gfi1_extended_-_(26r)	Gfi1	0.829511	0.0865119	repressor
Endothelial	Zfp704	Zfp704_extended_+_(104r)	Zfp704_extended_+_(104r)	Zfp704	0.452005	0.0312979	activator
Endothelial	Zfp704	Zfp704_extended_-_(16r)	Zfp704_extended_-_(16r)	Zfp704	0.675955	0.0312979	repressor
Endothelial	Ebf2	Ebf2_+_(749r)	Ebf2_+_(749r)	Ebf2	0.171737	0.0117274	activator
Endothelial	Zbtb20	Zbtb20_extended_+_(16r)	Zbtb20_extended_+_(16r)	Zbtb20	0.80308	0.354543	activator
Endothelial	Nr3c1	Nr3c1_extended_+_(1580r)	Nr3c1_extended_+_(1580r)	Nr3c1	0.363483	1	activator
Endothelial	Mafg	Mafg_+_(1141r)	Mafg_+_(1141r)	Mafg	0.106134	0.164618	activator
Endothelial	Fosb	Fosb_extended_-_(729r)	Fosb_extended_-_(729r)	Fosb	0.121911	0.444046	repressor
Endothelial	Fosb	Fosb_+_(2536r)	Fosb_+_(2536r)	Fosb	0.490687	0.444046	activator
Endothelial	Prrx2	Prrx2_extended_+_(94r)	Prrx2_extended_+_(94r)	Prrx2	0.422808	0.00523895	activator
Endothelial	Myc	Myc_+_(29r)	Myc_+_(29r)	Myc	0.866862	0.297008	activator
Endothelial	Tbx21	Tbx21_extended_-_(55r)	Tbx21_extended_-_(55r)	Tbx21	1	0.056057	repressor
Endothelial	Tbx21	Tbx21_extended_+_(443r)	Tbx21_extended_+_(443r)	Tbx21	0.427192	0.056057	activator
Endothelial	Pir	Pir_extended_-_(13r)	Pir_extended_-_(13r)	Pir	0	0.534893	repressor
Endothelial	Maf	Maf_+_(1206r)	Maf_+_(1206r)	Maf	0.386956	0.990321	activator
Endothelial	Nfia	Nfia_+_(2390r)	Nfia_+_(2390r)	Nfia	0.678489	0.480033	activator
Endothelial	Elf2	Elf2_+_(2038r)	Elf2_+_(2038r)	Elf2	1	1	activator
Endothelial	Mypop	Mypop_+_(24r)	Mypop_+_(24r)	Mypop	0.942708	0.406769	activator
Endothelial	Nr2f1	Nr2f1_extended_-_(87r)	Nr2f1_extended_-_(87r)	Nr2f1	1	0.00876663	repressor
Endothelial	Nr2f1	Nr2f1_extended_+_(859r)	Nr2f1_extended_+_(859r)	Nr2f1	0.37239	0.00876663	activator
Endothelial	Tcf4	Tcf4_+_(129r)	Tcf4_+_(129r)	Tcf4	0.522986	1	activator
Endothelial	Smarcc1	Smarcc1_extended_+_(2439r)	Smarcc1_extended_+_(2439r)	Smarcc1	0.127778	0	activator
Endothelial	Foxa1	Foxa1_extended_-_(149r)	Foxa1_extended_-_(149r)	Foxa1	0.669904	0.00328162	repressor
Endothelial	Foxa1	Foxa1_+_(3361r)	Foxa1_+_(3361r)	Foxa1	0.0929855	0.00328162	activator
Endothelial	Etv6	Etv6_+_(2291r)	Etv6_+_(2291r)	Etv6	0.375842	0.498947	activator
Endothelial	Ovol2	Ovol2_extended_-_(77r)	Ovol2_extended_-_(77r)	Ovol2	1	0	repressor
Endothelial	Glis2	Glis2_extended_-_(19r)	Glis2_extended_-_(19r)	Glis2	0.357225	0.182182	repressor
Endothelial	Glis2	Glis2_+_(53r)	Glis2_+_(53r)	Glis2	0.330509	0.182182	activator
Endothelial	Tcf21	Tcf21_extended_+_(1044r)	Tcf21_extended_+_(1044r)	Tcf21	0.164956	0.0117318	activator
Endothelial	Maff	Maff_+_(574r)	Maff_+_(574r)	Maff	0.276461	0.328259	activator
Endothelial	Nfe2	Nfe2_extended_+_(162r)	Nfe2_extended_+_(162r)	Nfe2	0.200975	0.227306	activator
Endothelial	Bcl11b	Bcl11b_+_(163r)	Bcl11b_+_(163r)	Bcl11b	0.00407101	0.0230928	activator
Endothelial	Zeb2	Zeb2_extended_-_(685r)	Zeb2_extended_-_(685r)	Zeb2	0.134499	0.0966879	repressor
Endothelial	Creb3l4	Creb3l4_extended_+_(111r)	Creb3l4_extended_+_(111r)	Creb3l4	0.146345	0.143915	activator
Endothelial	Tbx1	Tbx1_extended_+_(20r)	Tbx1_extended_+_(20r)	Tbx1	1	1	activator
Endothelial	Fosl1	Fosl1_-_(62r)	Fosl1_-_(62r)	Fosl1	0.239377	0.0958516	repressor
Endothelial	Fosl1	Fosl1_+_(2616r)	Fosl1_+_(2616r)	Fosl1	0.270542	0.0958516	activator
Endothelial	Sox13	Sox13_extended_+_(139r)	Sox13_extended_+_(139r)	Sox13	1	1	activator
Endothelial	Rora	Rora_extended_+_(72r)	Rora_extended_+_(72r)	Rora	1	0.74989	activator
Endothelial	E2f6	E2f6_extended_+_(704r)	E2f6_extended_+_(704r)	E2f6	0.990284	0.908832	activator
Endothelial	Batf3	Batf3_extended_+_(653r)	Batf3_extended_+_(653r)	Batf3	0.118721	0.194833	activator
Endothelial	Jdp2	Jdp2_+_(443r)	Jdp2_+_(443r)	Jdp2	0.1486	0.422034	activator
Endothelial	Hoxd10	Hoxd10_extended_-_(41r)	Hoxd10_extended_-_(41r)	Hoxd10	0.14264	0.438746	repressor
Endothelial	Atf4	Atf4_extended_+_(192r)	Atf4_extended_+_(192r)	Atf4	1	0.678916	activator
Endothelial	Meis2	Meis2_-_(29r)	Meis2_-_(29r)	Meis2	0.190539	0.367122	repressor
Endothelial	Vezf1	Vezf1_extended_+_(1334r)	Vezf1_extended_+_(1334r)	Vezf1	0.881608	0.458938	activator
Endothelial	Irf5	Irf5_+_(949r)	Irf5_+_(949r)	Irf5	0.136463	0.135415	activator
Endothelial	Msx1	Msx1_+_(101r)	Msx1_+_(101r)	Msx1	0.270759	0.131544	activator
Endothelial	Ikzf2	Ikzf2_-_(153r)	Ikzf2_-_(153r)	Ikzf2	0.933182	0	repressor
Endothelial	Ikzf2	Ikzf2_extended_+_(1204r)	Ikzf2_extended_+_(1204r)	Ikzf2	0.29946	0	activator
Endothelial	Bcl6b	Bcl6b_extended_-_(12r)	Bcl6b_extended_-_(12r)	Bcl6b	0.690668	1	repressor
Endothelial	Bcl6b	Bcl6b_extended_+_(231r)	Bcl6b_extended_+_(231r)	Bcl6b	1	1	activator
Endothelial	Bach1	Bach1_-_(130r)	Bach1_-_(130r)	Bach1	0.00422068	0.677321	repressor
Endothelial	Bach1	Bach1_extended_+_(1006r)	Bach1_extended_+_(1006r)	Bach1	0.59138	0.677321	activator
Endothelial	Mecom	Mecom_+_(28r)	Mecom_+_(28r)	Mecom	0.068025	0.350914	activator
Endothelial	Snai1	Snai1_-_(266r)	Snai1_-_(266r)	Snai1	0.00611628	1	repressor
Endothelial	Zfp142	Zfp142_extended_+_(200r)	Zfp142_extended_+_(200r)	Zfp142	0.701984	0.478458	activator
Endothelial	Zbtb41	Zbtb41_+_(135r)	Zbtb41_+_(135r)	Zbtb41	1	0.883277	activator
Endothelial	Rel	Rel_-_(141r)	Rel_-_(141r)	Rel	1	0.181523	repressor
Endothelial	Rel	Rel_+_(83r)	Rel_+_(83r)	Rel	1	0.181523	activator
Endothelial	Foxc2	Foxc2_extended_-_(31r)	Foxc2_extended_-_(31r)	Foxc2	0	1	repressor
Endothelial	Ltf	Ltf_extended_+_(116r)	Ltf_extended_+_(116r)	Ltf	0	0.000760846	activator
Endothelial	Mxi1	Mxi1_extended_+_(226r)	Mxi1_extended_+_(226r)	Mxi1	0.173984	0	activator
Endothelial	Foxo1	Foxo1_extended_+_(2576r)	Foxo1_extended_+_(2576r)	Foxo1	1	1	activator
Endothelial	Ar	Ar_+_(2220r)	Ar_+_(2220r)	Ar	0.198331	0.0249345	activator
Endothelial	Etv3	Etv3_+_(1619r)	Etv3_+_(1619r)	Etv3	0.259198	0.301106	activator
Endothelial	Runx3	Runx3_+_(512r)	Runx3_+_(512r)	Runx3	0.0623196	0.0342465	activator
Endothelial	Zfp423	Zfp423_extended_+_(264r)	Zfp423_extended_+_(264r)	Zfp423	0.905592	1	activator
Endothelial	Atf7	Atf7_extended_+_(484r)	Atf7_extended_+_(484r)	Atf7	1	0.68661	activator
Endothelial	Mafk	Mafk_+_(1364r)	Mafk_+_(1364r)	Mafk	0.302096	0.476502	activator
Endothelial	Hnf1b	Hnf1b_+_(682r)	Hnf1b_+_(682r)	Hnf1b	0.0684301	0.0133136	activator
Endothelial	Hnf1b	Hnf1b_extended_-_(24r)	Hnf1b_extended_-_(24r)	Hnf1b	1	0.0133136	repressor
Endothelial	Prdm16	Prdm16_+_(34r)	Prdm16_+_(34r)	Prdm16	0.0127144	0.118037	activator
Endothelial	Tfdp1	Tfdp1_+_(400r)	Tfdp1_+_(400r)	Tfdp1	0.773104	0.302178	activator
Endothelial	Tfdp1	Tfdp1_-_(34r)	Tfdp1_-_(34r)	Tfdp1	0.318735	0.302178	repressor
Endothelial	Smad5	Smad5_extended_+_(242r)	Smad5_extended_+_(242r)	Smad5	0.828602	1	activator
Endothelial	Irf1	Irf1_+_(79r)	Irf1_+_(79r)	Irf1	0.983285	0.923922	activator
Endothelial	Ehf	Ehf_-_(717r)	Ehf_-_(717r)	Ehf	0.80448	0	repressor
Endothelial	Erg	Erg_+_(1980r)	Erg_+_(1980r)	Erg	1	1	activator
Endothelial	Erg	Erg_-_(263r)	Erg_-_(263r)	Erg	0.305937	1	repressor
Endothelial	Sox7	Sox7_+_(501r)	Sox7_+_(501r)	Sox7	1	1	activator
Endothelial	Spdef	Spdef_-_(340r)	Spdef_-_(340r)	Spdef	0.649986	0.0422899	repressor
Endothelial	Bcl11a	Bcl11a_extended_+_(607r)	Bcl11a_extended_+_(607r)	Bcl11a	0.0834066	0	activator
Endothelial	Elk4	Elk4_+_(1023r)	Elk4_+_(1023r)	Elk4	1	1	activator
Endothelial	Tfap2c	Tfap2c_+_(107r)	Tfap2c_+_(107r)	Tfap2c	0.232038	0.00265658	activator
Endothelial	Ets1	Ets1_+_(1932r)	Ets1_+_(1932r)	Ets1	1	1	activator
Endothelial	Ets1	Ets1_-_(40r)	Ets1_-_(40r)	Ets1	0.0434774	1	repressor
Endothelial	Erf	Erf_extended_+_(996r)	Erf_extended_+_(996r)	Erf	1	0.561969	activator
Endothelial	Elf3	Elf3_-_(1015r)	Elf3_-_(1015r)	Elf3	0.883031	0.00550422	repressor
Endothelial	Nfatc1	Nfatc1_extended_+_(1259r)	Nfatc1_extended_+_(1259r)	Nfatc1	1	1	activator
Endothelial	Zfp654	Zfp654_extended_-_(43r)	Zfp654_extended_-_(43r)	Zfp654	0.488085	0.0858862	repressor
Endothelial	Id4	Id4_extended_+_(172r)	Id4_extended_+_(172r)	Id4	0.0813218	0.0928183	activator
Endothelial	Eomes	Eomes_extended_+_(174r)	Eomes_extended_+_(174r)	Eomes	0.191731	0.0374559	activator
Endothelial	Tead1	Tead1_+_(1297r)	Tead1_+_(1297r)	Tead1	0.562424	0.487296	activator
Endothelial	Trp53	Trp53_+_(465r)	Trp53_+_(465r)	Trp53	0.0962382	0.706362	activator
Endothelial	Sox17	Sox17_+_(358r)	Sox17_+_(358r)	Sox17	1	1	activator
Endothelial	Pou3f1	Pou3f1_+_(14r)	Pou3f1_+_(14r)	Pou3f1	0.00704167	0.0740741	activator
Endothelial	Klf9	Klf9_extended_+_(1979r)	Klf9_extended_+_(1979r)	Klf9	0.651395	0.506119	activator
Endothelial	Nfib	Nfib_+_(3686r)	Nfib_+_(3686r)	Nfib	0.652389	0.419336	activator
Immune	Zkscan5	Zkscan5_extended_-_(28r)	Zkscan5_extended_-_(28r)	Zkscan5	1	0	repressor
Immune	Stat3	Stat3_+_(919r)	Stat3_+_(919r)	Stat3	0	0.404817	activator
Immune	Stat3	Stat3_extended_-_(26r)	Stat3_extended_-_(26r)	Stat3	1	0.404817	repressor
Immune	Nr3c2	Nr3c2_extended_-_(93r)	Nr3c2_extended_-_(93r)	Nr3c2	0.240363	0.00327377	repressor
Immune	Grhl1	Grhl1_extended_+_(299r)	Grhl1_extended_+_(299r)	Grhl1	0	0.0188013	activator
Immune	Trps1	Trps1_extended_-_(136r)	Trps1_extended_-_(136r)	Trps1	0	1	repressor
Immune	Hoxa13	Hoxa13_extended_-_(164r)	Hoxa13_extended_-_(164r)	Hoxa13	1	0	repressor
Immune	Twist1	Twist1_+_(285r)	Twist1_+_(285r)	Twist1	0	0.0130217	activator
Immune	Twist1	Twist1_-_(28r)	Twist1_-_(28r)	Twist1	0	0.0130217	repressor
Immune	Klf5	Klf5_extended_+_(978r)	Klf5_extended_+_(978r)	Klf5	0	0	activator
Immune	Klf5	Klf5_-_(404r)	Klf5_-_(404r)	Klf5	0.326736	0	repressor
Immune	Pbx1	Pbx1_-_(160r)	Pbx1_-_(160r)	Pbx1	1	0	repressor
Immune	Pbx1	Pbx1_extended_+_(516r)	Pbx1_extended_+_(516r)	Pbx1	0	0	activator
Immune	Zfp354c	Zfp354c_extended_+_(530r)	Zfp354c_extended_+_(530r)	Zfp354c	0	0.0356953	activator
Immune	Lmx1a	Lmx1a_extended_+_(21r)	Lmx1a_extended_+_(21r)	Lmx1a	0	0	activator
Immune	Grhl2	Grhl2_+_(1613r)	Grhl2_+_(1613r)	Grhl2	0	0.00673509	activator
Immune	Clock	Clock_-_(22r)	Clock_-_(22r)	Clock	1	0	repressor
Immune	Clock	Clock_extended_+_(33r)	Clock_extended_+_(33r)	Clock	0	0	activator
Immune	Egr1	Egr1_-_(347r)	Egr1_-_(347r)	Egr1	1	0	repressor
Immune	Egr1	Egr1_extended_+_(2008r)	Egr1_extended_+_(2008r)	Egr1	0	0	activator
Immune	Klf12	Klf12_-_(80r)	Klf12_-_(80r)	Klf12	1	0.0307514	repressor
Immune	Atf3	Atf3_+_(3710r)	Atf3_+_(3710r)	Atf3	0	0	activator
Immune	Atf3	Atf3_-_(749r)	Atf3_-_(749r)	Atf3	1	0	repressor
Immune	Mxd4	Mxd4_extended_+_(642r)	Mxd4_extended_+_(642r)	Mxd4	0	0	activator
Immune	Zfp579	Zfp579_+_(14r)	Zfp579_+_(14r)	Zfp579	0	0	activator
Immune	Creb3l2	Creb3l2_+_(56r)	Creb3l2_+_(56r)	Creb3l2	0	0	activator
Immune	Nr2f2	Nr2f2_+_(111r)	Nr2f2_+_(111r)	Nr2f2	0	0	activator
Immune	Sox18	Sox18_-_(11r)	Sox18_-_(11r)	Sox18	0	0.000324904	repressor
Immune	Sox18	Sox18_+_(374r)	Sox18_+_(374r)	Sox18	0	0.000324904	activator
Immune	Thra	Thra_extended_+_(807r)	Thra_extended_+_(807r)	Thra	0	0	activator
Immune	Trp63	Trp63_-_(66r)	Trp63_-_(66r)	Trp63	0	0.00221773	repressor
Immune	Trp63	Trp63_+_(661r)	Trp63_+_(661r)	Trp63	0	0.00221773	activator
Immune	Klf4	Klf4_extended_-_(741r)	Klf4_extended_-_(741r)	Klf4	1	0.12396	repressor
Immune	Klf4	Klf4_+_(1601r)	Klf4_+_(1601r)	Klf4	0	0.12396	activator
Immune	Xbp1	Xbp1_-_(55r)	Xbp1_-_(55r)	Xbp1	1	0	repressor
Immune	Xbp1	Xbp1_+_(43r)	Xbp1_+_(43r)	Xbp1	0	0	activator
Immune	Elf4	Elf4_-_(61r)	Elf4_-_(61r)	Elf4	0	0.849421	repressor
Immune	Tcf7l1	Tcf7l1_extended_+_(480r)	Tcf7l1_extended_+_(480r)	Tcf7l1	0	0	activator
Immune	Tcf7l1	Tcf7l1_extended_-_(664r)	Tcf7l1_extended_-_(664r)	Tcf7l1	1	0	repressor
Immune	Mef2c	Mef2c_extended_+_(930r)	Mef2c_extended_+_(930r)	Mef2c	1	0.554123	activator
Immune	Mef2c	Mef2c_extended_-_(694r)	Mef2c_extended_-_(694r)	Mef2c	0	0.554123	repressor
Immune	Gata3	Gata3_+_(879r)	Gata3_+_(879r)	Gata3	0	0.0330171	activator
Immune	Gata3	Gata3_-_(31r)	Gata3_-_(31r)	Gata3	0	0.0330171	repressor
Immune	Sp8	Sp8_extended_+_(493r)	Sp8_extended_+_(493r)	Sp8	0	0.0166959	activator
Immune	Sp8	Sp8_extended_-_(141r)	Sp8_extended_-_(141r)	Sp8	0.258319	0.0166959	repressor
Immune	Crem	Crem_+_(485r)	Crem_+_(485r)	Crem	1	1	activator
Immune	Gatad1	Gatad1_extended_+_(406r)	Gatad1_extended_+_(406r)	Gatad1	0	0	activator
Immune	Jun	Jun_-_(763r)	Jun_-_(763r)	Jun	1	0	repressor
Immune	Jun	Jun_+_(1648r)	Jun_+_(1648r)	Jun	0	0	activator
Immune	Zfp46	Zfp46_extended_+_(86r)	Zfp46_extended_+_(86r)	Zfp46	0	0	activator
Immune	Fli1	Fli1_+_(2912r)	Fli1_+_(2912r)	Fli1	1	0.636492	activator
Immune	Fli1	Fli1_-_(643r)	Fli1_-_(643r)	Fli1	0	0.636492	repressor
Immune	Irf4	Irf4_+_(723r)	Irf4_+_(723r)	Irf4	1	1	activator
Immune	Irf4	Irf4_-_(14r)	Irf4_-_(14r)	Irf4	0	1	repressor
Immune	Ebf3	Ebf3_+_(489r)	Ebf3_+_(489r)	Ebf3	0	0.00964123	activator
Immune	Spi1	Spi1_-_(792r)	Spi1_-_(792r)	Spi1	0	1	repressor
Immune	Spi1	Spi1_+_(3685r)	Spi1_+_(3685r)	Spi1	1	1	activator
Immune	Cebpb	Cebpb_+_(465r)	Cebpb_+_(465r)	Cebpb	1	0.564353	activator
Immune	Ikzf1	Ikzf1_extended_-_(726r)	Ikzf1_extended_-_(726r)	Ikzf1	0	1	repressor
Immune	Ikzf1	Ikzf1_+_(1593r)	Ikzf1_+_(1593r)	Ikzf1	1	1	activator
Immune	Bnc2	Bnc2_extended_-_(508r)	Bnc2_extended_-_(508r)	Bnc2	0.803817	0.00649169	repressor
Immune	Bnc2	Bnc2_extended_+_(1020r)	Bnc2_extended_+_(1020r)	Bnc2	0	0.00649169	activator
Immune	Pax5	Pax5_extended_+_(14r)	Pax5_extended_+_(14r)	Pax5	1	1	activator
Immune	Irf6	Irf6_+_(57r)	Irf6_+_(57r)	Irf6	0	0.000634822	activator
Immune	Irf6	Irf6_-_(173r)	Irf6_-_(173r)	Irf6	1	0.000634822	repressor
Immune	Tead4	Tead4_-_(123r)	Tead4_-_(123r)	Tead4	0.272571	0.00568393	repressor
Immune	Tead4	Tead4_extended_+_(896r)	Tead4_extended_+_(896r)	Tead4	0	0.00568393	activator
Immune	Stat4	Stat4_-_(236r)	Stat4_-_(236r)	Stat4	0	1	repressor
Immune	Mitf	Mitf_extended_-_(148r)	Mitf_extended_-_(148r)	Mitf	0	0.797976	repressor
Immune	Mitf	Mitf_+_(80r)	Mitf_+_(80r)	Mitf	1	0.797976	activator
Immune	Tal1	Tal1_extended_+_(497r)	Tal1_extended_+_(497r)	Tal1	0.0299352	0.0226649	activator
Immune	Tal1	Tal1_-_(39r)	Tal1_-_(39r)	Tal1	0	0.0226649	repressor
Immune	Relb	Relb_extended_+_(120r)	Relb_extended_+_(120r)	Relb	0.391961	0.679021	activator
Immune	Relb	Relb_extended_-_(11r)	Relb_extended_-_(11r)	Relb	0	0.679021	repressor
Immune	Tfeb	Tfeb_extended_+_(75r)	Tfeb_extended_+_(75r)	Tfeb	1	1	activator
Immune	Cebpd	Cebpd_+_(278r)	Cebpd_+_(278r)	Cebpd	0	0	activator
Immune	Cebpd	Cebpd_-_(235r)	Cebpd_-_(235r)	Cebpd	1	0	repressor
Immune	Prrx1	Prrx1_extended_+_(207r)	Prrx1_extended_+_(207r)	Prrx1	0	0.00802972	activator
Immune	Prrx1	Prrx1_extended_-_(25r)	Prrx1_extended_-_(25r)	Prrx1	1	0.00802972	repressor
Immune	Nfat5	Nfat5_-_(16r)	Nfat5_-_(16r)	Nfat5	0.810385	0	repressor
Immune	Nfat5	Nfat5_+_(1956r)	Nfat5_+_(1956r)	Nfat5	0	0	activator
Immune	Wt1	Wt1_extended_-_(36r)	Wt1_extended_-_(36r)	Wt1	1	0	repressor
Immune	Wt1	Wt1_extended_+_(2650r)	Wt1_extended_+_(2650r)	Wt1	0	0	activator
Immune	Irf8	Irf8_+_(1797r)	Irf8_+_(1797r)	Irf8	1	1	activator
Immune	Foxa3	Foxa3_+_(45r)	Foxa3_+_(45r)	Foxa3	0.0342918	0.0161741	activator
Immune	Mafb	Mafb_+_(912r)	Mafb_+_(912r)	Mafb	1	1	activator
Immune	Gata2	Gata2_extended_-_(315r)	Gata2_extended_-_(315r)	Gata2	1	0	repressor
Immune	Gata2	Gata2_+_(536r)	Gata2_+_(536r)	Gata2	0	0	activator
Immune	Nfatc4	Nfatc4_-_(87r)	Nfatc4_-_(87r)	Nfatc4	0.166142	0.00482619	repressor
Immune	Nfatc4	Nfatc4_+_(1166r)	Nfatc4_+_(1166r)	Nfatc4	0	0.00482619	activator
Immune	Mafa	Mafa_extended_-_(30r)	Mafa_extended_-_(30r)	Mafa	1	0.0211254	repressor
Immune	Mafa	Mafa_+_(49r)	Mafa_+_(49r)	Mafa	0	0.0211254	activator
Immune	Elk3	Elk3_+_(2420r)	Elk3_+_(2420r)	Elk3	0.318772	0.17343	activator
Immune	Elk3	Elk3_-_(19r)	Elk3_-_(19r)	Elk3	0.350389	0.17343	repressor
Immune	Nfe2l1	Nfe2l1_+_(4965r)	Nfe2l1_+_(4965r)	Nfe2l1	0	0	activator
Immune	Nr5a2	Nr5a2_extended_+_(115r)	Nr5a2_extended_+_(115r)	Nr5a2	0	0.0011657	activator
Immune	E2f2	E2f2_+_(112r)	E2f2_+_(112r)	E2f2	1	1	activator
Immune	E2f2	E2f2_-_(64r)	E2f2_-_(64r)	E2f2	0	1	repressor
Immune	Creb3	Creb3_extended_+_(543r)	Creb3_extended_+_(543r)	Creb3	0	0	activator
Immune	Creb3	Creb3_extended_-_(81r)	Creb3_extended_-_(81r)	Creb3	1	0	repressor
Immune	Bhlhe41	Bhlhe41_extended_+_(468r)	Bhlhe41_extended_+_(468r)	Bhlhe41	0	0.0339457	activator
Immune	Bhlhe41	Bhlhe41_extended_-_(82r)	Bhlhe41_extended_-_(82r)	Bhlhe41	1	0.0339457	repressor
Immune	Sp3	Sp3_-_(20r)	Sp3_-_(20r)	Sp3	0.394213	0.434233	repressor
Immune	Irx3	Irx3_extended_+_(422r)	Irx3_extended_+_(422r)	Irx3	0	0.00202969	activator
Immune	Ikzf3	Ikzf3_-_(51r)	Ikzf3_-_(51r)	Ikzf3	0	1	repressor
Immune	Ikzf3	Ikzf3_+_(796r)	Ikzf3_+_(796r)	Ikzf3	1	1	activator
Immune	Hoxc4	Hoxc4_extended_+_(45r)	Hoxc4_extended_+_(45r)	Hoxc4	0	0	activator
Immune	Hes1	Hes1_extended_-_(294r)	Hes1_extended_-_(294r)	Hes1	1	0	repressor
Immune	Hes1	Hes1_+_(57r)	Hes1_+_(57r)	Hes1	0	0	activator
Immune	Klf11	Klf11_-_(11r)	Klf11_-_(11r)	Klf11	1	0	repressor
Immune	Tfcp2l1	Tfcp2l1_+_(1462r)	Tfcp2l1_+_(1462r)	Tfcp2l1	0	0.00366471	activator
Immune	Ebf1	Ebf1_+_(733r)	Ebf1_+_(733r)	Ebf1	0	0.0603618	activator
Immune	Fosl2	Fosl2_-_(50r)	Fosl2_-_(50r)	Fosl2	0.75182	0.588285	repressor
Immune	Nfe2l2	Nfe2l2_+_(1315r)	Nfe2l2_+_(1315r)	Nfe2l2	1	1	activator
Immune	Creb1	Creb1_+_(141r)	Creb1_+_(141r)	Creb1	1	0.801029	activator
Immune	Runx1	Runx1_+_(327r)	Runx1_+_(327r)	Runx1	1	0.801509	activator
Immune	Runx1	Runx1_-_(15r)	Runx1_-_(15r)	Runx1	1	0.801509	repressor
Immune	Foxq1	Foxq1_extended_+_(1872r)	Foxq1_extended_+_(1872r)	Foxq1	0	0	activator
Immune	Smad2	Smad2_extended_+_(681r)	Smad2_extended_+_(681r)	Smad2	0	0.163729	activator
Immune	E2f1	E2f1_+_(185r)	E2f1_+_(185r)	E2f1	0.776672	0.586581	activator
Immune	Acaa1a	Acaa1a_extended_+_(323r)	Acaa1a_extended_+_(323r)	Acaa1a	0	0	activator
Immune	Gfi1	Gfi1_extended_-_(26r)	Gfi1_extended_-_(26r)	Gfi1	0	1	repressor
Immune	Zfp704	Zfp704_extended_+_(104r)	Zfp704_extended_+_(104r)	Zfp704	0.182963	0	activator
Immune	Zfp704	Zfp704_extended_-_(16r)	Zfp704_extended_-_(16r)	Zfp704	1	0	repressor
Immune	Ebf2	Ebf2_+_(749r)	Ebf2_+_(749r)	Ebf2	0	0.00488954	activator
Immune	Zbtb20	Zbtb20_extended_+_(16r)	Zbtb20_extended_+_(16r)	Zbtb20	0	0	activator
Immune	Nr3c1	Nr3c1_extended_+_(1580r)	Nr3c1_extended_+_(1580r)	Nr3c1	1	0.749851	activator
Immune	Mafg	Mafg_+_(1141r)	Mafg_+_(1141r)	Mafg	0	0	activator
Immune	Fosb	Fosb_extended_-_(729r)	Fosb_extended_-_(729r)	Fosb	1	0.0332946	repressor
Immune	Fosb	Fosb_+_(2536r)	Fosb_+_(2536r)	Fosb	0	0.0332946	activator
Immune	Prrx2	Prrx2_extended_+_(94r)	Prrx2_extended_+_(94r)	Prrx2	0	0	activator
Immune	Myc	Myc_+_(29r)	Myc_+_(29r)	Myc	0	0	activator
Immune	Tbx21	Tbx21_extended_-_(55r)	Tbx21_extended_-_(55r)	Tbx21	0	1	repressor
Immune	Tbx21	Tbx21_extended_+_(443r)	Tbx21_extended_+_(443r)	Tbx21	1	1	activator
Immune	Pir	Pir_extended_-_(13r)	Pir_extended_-_(13r)	Pir	0.0511223	0.0346057	repressor
Immune	Maf	Maf_+_(1206r)	Maf_+_(1206r)	Maf	1	0.931566	activator
Immune	Nfia	Nfia_+_(2390r)	Nfia_+_(2390r)	Nfia	0	0	activator
Immune	Elf2	Elf2_+_(2038r)	Elf2_+_(2038r)	Elf2	0.328641	0	activator
Immune	Mypop	Mypop_+_(24r)	Mypop_+_(24r)	Mypop	0	0.0755756	activator
Immune	Nr2f1	Nr2f1_extended_-_(87r)	Nr2f1_extended_-_(87r)	Nr2f1	0.308555	0.00174352	repressor
Immune	Nr2f1	Nr2f1_extended_+_(859r)	Nr2f1_extended_+_(859r)	Nr2f1	0	0.00174352	activator
Immune	Tcf4	Tcf4_+_(129r)	Tcf4_+_(129r)	Tcf4	0	0.0535254	activator
Immune	Smarcc1	Smarcc1_extended_+_(2439r)	Smarcc1_extended_+_(2439r)	Smarcc1	0	0.0636053	activator
Immune	Foxa1	Foxa1_extended_-_(149r)	Foxa1_extended_-_(149r)	Foxa1	0.565548	0	repressor
Immune	Foxa1	Foxa1_+_(3361r)	Foxa1_+_(3361r)	Foxa1	0	0	activator
Immune	Etv6	Etv6_+_(2291r)	Etv6_+_(2291r)	Etv6	1	0.534835	activator
Immune	Ovol2	Ovol2_extended_-_(77r)	Ovol2_extended_-_(77r)	Ovol2	0.914316	0.0196609	repressor
Immune	Glis2	Glis2_extended_-_(19r)	Glis2_extended_-_(19r)	Glis2	1	0.0287108	repressor
Immune	Glis2	Glis2_+_(53r)	Glis2_+_(53r)	Glis2	0	0.0287108	activator
Immune	Tcf21	Tcf21_extended_+_(1044r)	Tcf21_extended_+_(1044r)	Tcf21	0	0.00755112	activator
Immune	Maff	Maff_+_(574r)	Maff_+_(574r)	Maff	0	0.0623542	activator
Immune	Nfe2	Nfe2_extended_+_(162r)	Nfe2_extended_+_(162r)	Nfe2	1	1	activator
Immune	Bcl11b	Bcl11b_+_(163r)	Bcl11b_+_(163r)	Bcl11b	1	1	activator
Immune	Zeb2	Zeb2_extended_-_(685r)	Zeb2_extended_-_(685r)	Zeb2	0	1	repressor
Immune	Creb3l4	Creb3l4_extended_+_(111r)	Creb3l4_extended_+_(111r)	Creb3l4	0.330584	0.033592	activator
Immune	Tbx1	Tbx1_extended_+_(20r)	Tbx1_extended_+_(20r)	Tbx1	0	0.00381268	activator
Immune	Fosl1	Fosl1_-_(62r)	Fosl1_-_(62r)	Fosl1	1	0	repressor
Immune	Fosl1	Fosl1_+_(2616r)	Fosl1_+_(2616r)	Fosl1	0	0	activator
Immune	Sox13	Sox13_extended_+_(139r)	Sox13_extended_+_(139r)	Sox13	0	0.0643647	activator
Immune	Rora	Rora_extended_+_(72r)	Rora_extended_+_(72r)	Rora	0	0	activator
Immune	E2f6	E2f6_extended_+_(704r)	E2f6_extended_+_(704r)	E2f6	0	0.0444827	activator
Immune	Batf3	Batf3_extended_+_(653r)	Batf3_extended_+_(653r)	Batf3	1	1	activator
Immune	Jdp2	Jdp2_+_(443r)	Jdp2_+_(443r)	Jdp2	1	1	activator
Immune	Hoxd10	Hoxd10_extended_-_(41r)	Hoxd10_extended_-_(41r)	Hoxd10	0.98119	0.0137626	repressor
Immune	Atf4	Atf4_extended_+_(192r)	Atf4_extended_+_(192r)	Atf4	0	0	activator
Immune	Meis2	Meis2_-_(29r)	Meis2_-_(29r)	Meis2	0.251109	0	repressor
Immune	Vezf1	Vezf1_extended_+_(1334r)	Vezf1_extended_+_(1334r)	Vezf1	0	0	activator
Immune	Irf5	Irf5_+_(949r)	Irf5_+_(949r)	Irf5	1	1	activator
Immune	Msx1	Msx1_+_(101r)	Msx1_+_(101r)	Msx1	0	0.0105067	activator
Immune	Ikzf2	Ikzf2_-_(153r)	Ikzf2_-_(153r)	Ikzf2	0.0861659	0.346073	repressor
Immune	Ikzf2	Ikzf2_extended_+_(1204r)	Ikzf2_extended_+_(1204r)	Ikzf2	1	0.346073	activator
Immune	Bcl6b	Bcl6b_extended_-_(12r)	Bcl6b_extended_-_(12r)	Bcl6b	1	0.00924236	repressor
Immune	Bcl6b	Bcl6b_extended_+_(231r)	Bcl6b_extended_+_(231r)	Bcl6b	0	0.00924236	activator
Immune	Bach1	Bach1_-_(130r)	Bach1_-_(130r)	Bach1	0	0.742658	repressor
Immune	Bach1	Bach1_extended_+_(1006r)	Bach1_extended_+_(1006r)	Bach1	1	0.742658	activator
Immune	Mecom	Mecom_+_(28r)	Mecom_+_(28r)	Mecom	0	0	activator
Immune	Snai1	Snai1_-_(266r)	Snai1_-_(266r)	Snai1	0.204053	0.0268588	repressor
Immune	Zfp142	Zfp142_extended_+_(200r)	Zfp142_extended_+_(200r)	Zfp142	0	0.0393167	activator
Immune	Zbtb41	Zbtb41_+_(135r)	Zbtb41_+_(135r)	Zbtb41	0	0.0310775	activator
Immune	Rel	Rel_-_(141r)	Rel_-_(141r)	Rel	0	1	repressor
Immune	Rel	Rel_+_(83r)	Rel_+_(83r)	Rel	0.864009	1	activator
Immune	Foxc2	Foxc2_extended_-_(31r)	Foxc2_extended_-_(31r)	Foxc2	0.464697	0	repressor
Immune	Ltf	Ltf_extended_+_(116r)	Ltf_extended_+_(116r)	Ltf	0.745269	0.0181648	activator
Immune	Mxi1	Mxi1_extended_+_(226r)	Mxi1_extended_+_(226r)	Mxi1	1	1	activator
Immune	Foxo1	Foxo1_extended_+_(2576r)	Foxo1_extended_+_(2576r)	Foxo1	0	0.143266	activator
Immune	Ar	Ar_+_(2220r)	Ar_+_(2220r)	Ar	0	0	activator
Immune	Etv3	Etv3_+_(1619r)	Etv3_+_(1619r)	Etv3	1	1	activator
Immune	Runx3	Runx3_+_(512r)	Runx3_+_(512r)	Runx3	1	1	activator
Immune	Zfp423	Zfp423_extended_+_(264r)	Zfp423_extended_+_(264r)	Zfp423	0	0.00457623	activator
Immune	Atf7	Atf7_extended_+_(484r)	Atf7_extended_+_(484r)	Atf7	0	0.106119	activator
Immune	Mafk	Mafk_+_(1364r)	Mafk_+_(1364r)	Mafk	0	0	activator
Immune	Hnf1b	Hnf1b_+_(682r)	Hnf1b_+_(682r)	Hnf1b	0	0.00995331	activator
Immune	Hnf1b	Hnf1b_extended_-_(24r)	Hnf1b_extended_-_(24r)	Hnf1b	5.93e-06	0.00995331	repressor
Immune	Prdm16	Prdm16_+_(34r)	Prdm16_+_(34r)	Prdm16	0.00390714	0.0087275	activator
Immune	Tfdp1	Tfdp1_+_(400r)	Tfdp1_+_(400r)	Tfdp1	0	0	activator
Immune	Tfdp1	Tfdp1_-_(34r)	Tfdp1_-_(34r)	Tfdp1	1	0	repressor
Immune	Smad5	Smad5_extended_+_(242r)	Smad5_extended_+_(242r)	Smad5	0	0.021099	activator
Immune	Irf1	Irf1_+_(79r)	Irf1_+_(79r)	Irf1	0.434336	0.0204282	activator
Immune	Ehf	Ehf_-_(717r)	Ehf_-_(717r)	Ehf	1	0.000125536	repressor
Immune	Erg	Erg_+_(1980r)	Erg_+_(1980r)	Erg	0	0.00913538	activator
Immune	Erg	Erg_-_(263r)	Erg_-_(263r)	Erg	1	0.00913538	repressor
Immune	Sox7	Sox7_+_(501r)	Sox7_+_(501r)	Sox7	0	0.00215655	activator
Immune	Spdef	Spdef_-_(340r)	Spdef_-_(340r)	Spdef	1	0	repressor
Immune	Bcl11a	Bcl11a_extended_+_(607r)	Bcl11a_extended_+_(607r)	Bcl11a	0.530797	0.110756	activator
Immune	Elk4	Elk4_+_(1023r)	Elk4_+_(1023r)	Elk4	0	0.141964	activator
Immune	Tfap2c	Tfap2c_+_(107r)	Tfap2c_+_(107r)	Tfap2c	0	0	activator
Immune	Ets1	Ets1_+_(1932r)	Ets1_+_(1932r)	Ets1	0.811013	0.31157	activator
Immune	Ets1	Ets1_-_(40r)	Ets1_-_(40r)	Ets1	1	0.31157	repressor
Immune	Erf	Erf_extended_+_(996r)	Erf_extended_+_(996r)	Erf	0	0	activator
Immune	Elf3	Elf3_-_(1015r)	Elf3_-_(1015r)	Elf3	1	0	repressor
Immune	Nfatc1	Nfatc1_extended_+_(1259r)	Nfatc1_extended_+_(1259r)	Nfatc1	0	0.163029	activator
Immune	Zfp654	Zfp654_extended_-_(43r)	Zfp654_extended_-_(43r)	Zfp654	0.508893	0.0794308	repressor
Immune	Id4	Id4_extended_+_(172r)	Id4_extended_+_(172r)	Id4	0	0	activator
Immune	Eomes	Eomes_extended_+_(174r)	Eomes_extended_+_(174r)	Eomes	1	1	activator
Immune	Tead1	Tead1_+_(1297r)	Tead1_+_(1297r)	Tead1	0	0	activator
Immune	Trp53	Trp53_+_(465r)	Trp53_+_(465r)	Trp53	0	0.110372	activator
Immune	Sox17	Sox17_+_(358r)	Sox17_+_(358r)	Sox17	0	0.000613964	activator
Immune	Pou3f1	Pou3f1_+_(14r)	Pou3f1_+_(14r)	Pou3f1	0	0.0340788	activator
Immune	Klf9	Klf9_extended_+_(1979r)	Klf9_extended_+_(1979r)	Klf9	0	0	activator
Immune	Nfib	Nfib_+_(3686r)	Nfib_+_(3686r)	Nfib	0	0	activator
LumB	Zkscan5	Zkscan5_extended_-_(28r)	Zkscan5_extended_-_(28r)	Zkscan5	0.0443801	1	repressor
LumB	Stat3	Stat3_+_(919r)	Stat3_+_(919r)	Stat3	0.109463	0.463845	activator
LumB	Stat3	Stat3_extended_-_(26r)	Stat3_extended_-_(26r)	Stat3	0.00196771	0.463845	repressor
LumB	Nr3c2	Nr3c2_extended_-_(93r)	Nr3c2_extended_-_(93r)	Nr3c2	0	1	repressor
LumB	Grhl1	Grhl1_extended_+_(299r)	Grhl1_extended_+_(299r)	Grhl1	0.611027	1	activator
LumB	Trps1	Trps1_extended_-_(136r)	Trps1_extended_-_(136r)	Trps1	0.19047	0.177181	repressor
LumB	Hoxa13	Hoxa13_extended_-_(164r)	Hoxa13_extended_-_(164r)	Hoxa13	0.0985481	0.668648	repressor
LumB	Twist1	Twist1_+_(285r)	Twist1_+_(285r)	Twist1	0.125994	0	activator
LumB	Twist1	Twist1_-_(28r)	Twist1_-_(28r)	Twist1	0.788546	0	repressor
LumB	Klf5	Klf5_extended_+_(978r)	Klf5_extended_+_(978r)	Klf5	0.718685	1	activator
LumB	Klf5	Klf5_-_(404r)	Klf5_-_(404r)	Klf5	0.408415	1	repressor
LumB	Pbx1	Pbx1_-_(160r)	Pbx1_-_(160r)	Pbx1	0.675078	0.956771	repressor
LumB	Pbx1	Pbx1_extended_+_(516r)	Pbx1_extended_+_(516r)	Pbx1	0.819653	0.956771	activator
LumB	Zfp354c	Zfp354c_extended_+_(530r)	Zfp354c_extended_+_(530r)	Zfp354c	0.192641	0	activator
LumB	Lmx1a	Lmx1a_extended_+_(21r)	Lmx1a_extended_+_(21r)	Lmx1a	0.161387	0	activator
LumB	Grhl2	Grhl2_+_(1613r)	Grhl2_+_(1613r)	Grhl2	0.508579	1	activator
LumB	Clock	Clock_-_(22r)	Clock_-_(22r)	Clock	0.709295	1	repressor
LumB	Clock	Clock_extended_+_(33r)	Clock_extended_+_(33r)	Clock	0.673561	1	activator
LumB	Egr1	Egr1_-_(347r)	Egr1_-_(347r)	Egr1	0.762614	0.350031	repressor
LumB	Egr1	Egr1_extended_+_(2008r)	Egr1_extended_+_(2008r)	Egr1	0.663715	0.350031	activator
LumB	Klf12	Klf12_-_(80r)	Klf12_-_(80r)	Klf12	0.799076	0.00325615	repressor
LumB	Atf3	Atf3_+_(3710r)	Atf3_+_(3710r)	Atf3	0.350814	1	activator
LumB	Atf3	Atf3_-_(749r)	Atf3_-_(749r)	Atf3	0.135489	1	repressor
LumB	Mxd4	Mxd4_extended_+_(642r)	Mxd4_extended_+_(642r)	Mxd4	0.47072	1	activator
LumB	Zfp579	Zfp579_+_(14r)	Zfp579_+_(14r)	Zfp579	0.95381	1	activator
LumB	Creb3l2	Creb3l2_+_(56r)	Creb3l2_+_(56r)	Creb3l2	0.884839	0.77771	activator
LumB	Nr2f2	Nr2f2_+_(111r)	Nr2f2_+_(111r)	Nr2f2	0.120534	0.883471	activator
LumB	Sox18	Sox18_-_(11r)	Sox18_-_(11r)	Sox18	0.515062	0	repressor
LumB	Sox18	Sox18_+_(374r)	Sox18_+_(374r)	Sox18	0.0430289	0	activator
LumB	Thra	Thra_extended_+_(807r)	Thra_extended_+_(807r)	Thra	0.186192	0.204348	activator
LumB	Trp63	Trp63_-_(66r)	Trp63_-_(66r)	Trp63	0.160506	0	repressor
LumB	Trp63	Trp63_+_(661r)	Trp63_+_(661r)	Trp63	0.0189873	0	activator
LumB	Klf4	Klf4_extended_-_(741r)	Klf4_extended_-_(741r)	Klf4	0.388032	0.3455	repressor
LumB	Klf4	Klf4_+_(1601r)	Klf4_+_(1601r)	Klf4	0.432625	0.3455	activator
LumB	Xbp1	Xbp1_-_(55r)	Xbp1_-_(55r)	Xbp1	0.74864	1	repressor
LumB	Xbp1	Xbp1_+_(43r)	Xbp1_+_(43r)	Xbp1	0.909183	1	activator
LumB	Elf4	Elf4_-_(61r)	Elf4_-_(61r)	Elf4	0.803012	0.467213	repressor
LumB	Tcf7l1	Tcf7l1_extended_+_(480r)	Tcf7l1_extended_+_(480r)	Tcf7l1	0.210863	1	activator
LumB	Tcf7l1	Tcf7l1_extended_-_(664r)	Tcf7l1_extended_-_(664r)	Tcf7l1	0.0551901	1	repressor
LumB	Mef2c	Mef2c_extended_+_(930r)	Mef2c_extended_+_(930r)	Mef2c	0.103471	0	activator
LumB	Mef2c	Mef2c_extended_-_(694r)	Mef2c_extended_-_(694r)	Mef2c	0.336301	0	repressor
LumB	Gata3	Gata3_+_(879r)	Gata3_+_(879r)	Gata3	0.180764	0.280186	activator
LumB	Gata3	Gata3_-_(31r)	Gata3_-_(31r)	Gata3	0.18079	0.280186	repressor
LumB	Sp8	Sp8_extended_+_(493r)	Sp8_extended_+_(493r)	Sp8	0.719854	0.670416	activator
LumB	Sp8	Sp8_extended_-_(141r)	Sp8_extended_-_(141r)	Sp8	0.466499	0.670416	repressor
LumB	Crem	Crem_+_(485r)	Crem_+_(485r)	Crem	0.298029	0.145989	activator
LumB	Gatad1	Gatad1_extended_+_(406r)	Gatad1_extended_+_(406r)	Gatad1	0.602953	0.902587	activator
LumB	Jun	Jun_-_(763r)	Jun_-_(763r)	Jun	0.115536	0.432038	repressor
LumB	Jun	Jun_+_(1648r)	Jun_+_(1648r)	Jun	0.371324	0.432038	activator
LumB	Zfp46	Zfp46_extended_+_(86r)	Zfp46_extended_+_(86r)	Zfp46	0.096918	0.446438	activator
LumB	Fli1	Fli1_+_(2912r)	Fli1_+_(2912r)	Fli1	0.168541	0	activator
LumB	Fli1	Fli1_-_(643r)	Fli1_-_(643r)	Fli1	0.516651	0	repressor
LumB	Irf4	Irf4_+_(723r)	Irf4_+_(723r)	Irf4	0.139433	0.0535885	activator
LumB	Irf4	Irf4_-_(14r)	Irf4_-_(14r)	Irf4	0.61279	0.0535885	repressor
LumB	Ebf3	Ebf3_+_(489r)	Ebf3_+_(489r)	Ebf3	0.0525719	0.0188607	activator
LumB	Spi1	Spi1_-_(792r)	Spi1_-_(792r)	Spi1	0.333955	0	repressor
LumB	Spi1	Spi1_+_(3685r)	Spi1_+_(3685r)	Spi1	0.128475	0	activator
LumB	Cebpb	Cebpb_+_(465r)	Cebpb_+_(465r)	Cebpb	0.0714606	0	activator
LumB	Ikzf1	Ikzf1_extended_-_(726r)	Ikzf1_extended_-_(726r)	Ikzf1	0.320959	0.00395502	repressor
LumB	Ikzf1	Ikzf1_+_(1593r)	Ikzf1_+_(1593r)	Ikzf1	0.106981	0.00395502	activator
LumB	Bnc2	Bnc2_extended_-_(508r)	Bnc2_extended_-_(508r)	Bnc2	0.32641	0	repressor
LumB	Bnc2	Bnc2_extended_+_(1020r)	Bnc2_extended_+_(1020r)	Bnc2	0.0896063	0	activator
LumB	Pax5	Pax5_extended_+_(14r)	Pax5_extended_+_(14r)	Pax5	0.309625	0	activator
LumB	Irf6	Irf6_+_(57r)	Irf6_+_(57r)	Irf6	0.513475	1	activator
LumB	Irf6	Irf6_-_(173r)	Irf6_-_(173r)	Irf6	0.350091	1	repressor
LumB	Tead4	Tead4_-_(123r)	Tead4_-_(123r)	Tead4	0	0.889535	repressor
LumB	Tead4	Tead4_extended_+_(896r)	Tead4_extended_+_(896r)	Tead4	0.499054	0.889535	activator
LumB	Stat4	Stat4_-_(236r)	Stat4_-_(236r)	Stat4	0.249718	0.00228134	repressor
LumB	Mitf	Mitf_extended_-_(148r)	Mitf_extended_-_(148r)	Mitf	0.249922	0.491603	repressor
LumB	Mitf	Mitf_+_(80r)	Mitf_+_(80r)	Mitf	0.0119135	0.491603	activator
LumB	Tal1	Tal1_extended_+_(497r)	Tal1_extended_+_(497r)	Tal1	0.0145624	0	activator
LumB	Tal1	Tal1_-_(39r)	Tal1_-_(39r)	Tal1	0.166568	0	repressor
LumB	Relb	Relb_extended_+_(120r)	Relb_extended_+_(120r)	Relb	0.133032	0.789733	activator
LumB	Relb	Relb_extended_-_(11r)	Relb_extended_-_(11r)	Relb	0.251168	0.789733	repressor
LumB	Tfeb	Tfeb_extended_+_(75r)	Tfeb_extended_+_(75r)	Tfeb	0.303822	0.178832	activator
LumB	Cebpd	Cebpd_+_(278r)	Cebpd_+_(278r)	Cebpd	0.0388075	0.0995311	activator
LumB	Cebpd	Cebpd_-_(235r)	Cebpd_-_(235r)	Cebpd	0.0927141	0.0995311	repressor
LumB	Prrx1	Prrx1_extended_+_(207r)	Prrx1_extended_+_(207r)	Prrx1	0.0661504	0	activator
LumB	Prrx1	Prrx1_extended_-_(25r)	Prrx1_extended_-_(25r)	Prrx1	0.733056	0	repressor
LumB	Nfat5	Nfat5_-_(16r)	Nfat5_-_(16r)	Nfat5	0.139251	0.263398	repressor
LumB	Nfat5	Nfat5_+_(1956r)	Nfat5_+_(1956r)	Nfat5	0.136836	0.263398	activator
LumB	Wt1	Wt1_extended_-_(36r)	Wt1_extended_-_(36r)	Wt1	0.944068	0.000884489	repressor
LumB	Wt1	Wt1_extended_+_(2650r)	Wt1_extended_+_(2650r)	Wt1	0.205309	0.000884489	activator
LumB	Irf8	Irf8_+_(1797r)	Irf8_+_(1797r)	Irf8	0.149498	0.0973086	activator
LumB	Foxa3	Foxa3_+_(45r)	Foxa3_+_(45r)	Foxa3	0.498262	0	activator
LumB	Mafb	Mafb_+_(912r)	Mafb_+_(912r)	Mafb	0.143925	0.0423967	activator
LumB	Gata2	Gata2_extended_-_(315r)	Gata2_extended_-_(315r)	Gata2	0.0143169	0.114334	repressor
LumB	Gata2	Gata2_+_(536r)	Gata2_+_(536r)	Gata2	0.196271	0.114334	activator
LumB	Nfatc4	Nfatc4_-_(87r)	Nfatc4_-_(87r)	Nfatc4	0.262813	0	repressor
LumB	Nfatc4	Nfatc4_+_(1166r)	Nfatc4_+_(1166r)	Nfatc4	0.117814	0	activator
LumB	Mafa	Mafa_extended_-_(30r)	Mafa_extended_-_(30r)	Mafa	0.169507	0.0918367	repressor
LumB	Mafa	Mafa_+_(49r)	Mafa_+_(49r)	Mafa	0.0327814	0.0918367	activator
LumB	Elk3	Elk3_+_(2420r)	Elk3_+_(2420r)	Elk3	0.12954	0	activator
LumB	Elk3	Elk3_-_(19r)	Elk3_-_(19r)	Elk3	0.789894	0	repressor
LumB	Nfe2l1	Nfe2l1_+_(4965r)	Nfe2l1_+_(4965r)	Nfe2l1	0.521887	1	activator
LumB	Nr5a2	Nr5a2_extended_+_(115r)	Nr5a2_extended_+_(115r)	Nr5a2	0.00566724	0	activator
LumB	E2f2	E2f2_+_(112r)	E2f2_+_(112r)	E2f2	0.736758	0	activator
LumB	E2f2	E2f2_-_(64r)	E2f2_-_(64r)	E2f2	0.550519	0	repressor
LumB	Creb3	Creb3_extended_+_(543r)	Creb3_extended_+_(543r)	Creb3	0.424407	1	activator
LumB	Creb3	Creb3_extended_-_(81r)	Creb3_extended_-_(81r)	Creb3	0.181043	1	repressor
LumB	Bhlhe41	Bhlhe41_extended_+_(468r)	Bhlhe41_extended_+_(468r)	Bhlhe41	0.36896	0	activator
LumB	Bhlhe41	Bhlhe41_extended_-_(82r)	Bhlhe41_extended_-_(82r)	Bhlhe41	0.268594	0	repressor
LumB	Sp3	Sp3_-_(20r)	Sp3_-_(20r)	Sp3	0.625024	0.691489	repressor
LumB	Irx3	Irx3_extended_+_(422r)	Irx3_extended_+_(422r)	Irx3	0.0612597	0	activator
LumB	Ikzf3	Ikzf3_-_(51r)	Ikzf3_-_(51r)	Ikzf3	0.368852	0	repressor
LumB	Ikzf3	Ikzf3_+_(796r)	Ikzf3_+_(796r)	Ikzf3	0.172972	0	activator
LumB	Hoxc4	Hoxc4_extended_+_(45r)	Hoxc4_extended_+_(45r)	Hoxc4	0.0877948	0	activator
LumB	Hes1	Hes1_extended_-_(294r)	Hes1_extended_-_(294r)	Hes1	0.178889	0.349615	repressor
LumB	Hes1	Hes1_+_(57r)	Hes1_+_(57r)	Hes1	0.817913	0.349615	activator
LumB	Klf11	Klf11_-_(11r)	Klf11_-_(11r)	Klf11	0.77914	0.0187271	repressor
LumB	Tfcp2l1	Tfcp2l1_+_(1462r)	Tfcp2l1_+_(1462r)	Tfcp2l1	0.56172	1	activator
LumB	Ebf1	Ebf1_+_(733r)	Ebf1_+_(733r)	Ebf1	0.0967519	0	activator
LumB	Fosl2	Fosl2_-_(50r)	Fosl2_-_(50r)	Fosl2	0	0.818985	repressor
LumB	Nfe2l2	Nfe2l2_+_(1315r)	Nfe2l2_+_(1315r)	Nfe2l2	0.0737788	0.0816088	activator
LumB	Creb1	Creb1_+_(141r)	Creb1_+_(141r)	Creb1	0.151279	1	activator
LumB	Runx1	Runx1_+_(327r)	Runx1_+_(327r)	Runx1	0.0487298	0.252298	activator
LumB	Runx1	Runx1_-_(15r)	Runx1_-_(15r)	Runx1	0.158851	0.252298	repressor
LumB	Foxq1	Foxq1_extended_+_(1872r)	Foxq1_extended_+_(1872r)	Foxq1	0.406248	0.35248	activator
LumB	Smad2	Smad2_extended_+_(681r)	Smad2_extended_+_(681r)	Smad2	0.223963	0.671116	activator
LumB	E2f1	E2f1_+_(185r)	E2f1_+_(185r)	E2f1	0.872328	0.1	activator
LumB	Acaa1a	Acaa1a_extended_+_(323r)	Acaa1a_extended_+_(323r)	Acaa1a	0.797312	0.785826	activator
LumB	Gfi1	Gfi1_extended_-_(26r)	Gfi1_extended_-_(26r)	Gfi1	0.623648	0	repressor
LumB	Zfp704	Zfp704_extended_+_(104r)	Zfp704_extended_+_(104r)	Zfp704	0.330965	0.397269	activator
LumB	Zfp704	Zfp704_extended_-_(16r)	Zfp704_extended_-_(16r)	Zfp704	0.473495	0.397269	repressor
LumB	Ebf2	Ebf2_+_(749r)	Ebf2_+_(749r)	Ebf2	0.0316687	0	activator
LumB	Zbtb20	Zbtb20_extended_+_(16r)	Zbtb20_extended_+_(16r)	Zbtb20	0.770036	0.53471	activator
LumB	Nr3c1	Nr3c1_extended_+_(1580r)	Nr3c1_extended_+_(1580r)	Nr3c1	0.299301	0.100297	activator
LumB	Mafg	Mafg_+_(1141r)	Mafg_+_(1141r)	Mafg	0.171783	0.565837	activator
LumB	Fosb	Fosb_extended_-_(729r)	Fosb_extended_-_(729r)	Fosb	0.111494	0.452389	repressor
LumB	Fosb	Fosb_+_(2536r)	Fosb_+_(2536r)	Fosb	0.274094	0.452389	activator
LumB	Prrx2	Prrx2_extended_+_(94r)	Prrx2_extended_+_(94r)	Prrx2	0.119261	0.00346275	activator
LumB	Myc	Myc_+_(29r)	Myc_+_(29r)	Myc	0.865092	0.557215	activator
LumB	Tbx21	Tbx21_extended_-_(55r)	Tbx21_extended_-_(55r)	Tbx21	0.641908	0.0378385	repressor
LumB	Tbx21	Tbx21_extended_+_(443r)	Tbx21_extended_+_(443r)	Tbx21	0.294512	0.0378385	activator
LumB	Pir	Pir_extended_-_(13r)	Pir_extended_-_(13r)	Pir	0.599427	0.0644737	repressor
LumB	Maf	Maf_+_(1206r)	Maf_+_(1206r)	Maf	0.165727	0.382416	activator
LumB	Nfia	Nfia_+_(2390r)	Nfia_+_(2390r)	Nfia	0.512638	1	activator
LumB	Elf2	Elf2_+_(2038r)	Elf2_+_(2038r)	Elf2	0.166805	0.895718	activator
LumB	Mypop	Mypop_+_(24r)	Mypop_+_(24r)	Mypop	0.479408	0.31681	activator
[truncated: 521 more rows]

## Sheet: Supp_table_5
	p_val	avg_log2FC	pct,1	pct,2	p_val_adj	gene
[truncated: 1,067 more rows]

## Sheet: Supp_table_6
Overlap Results
Collection(s):	MH
[truncated: 547 more rows]

## Sheet: Supp_table_7
id_cp_interaction	interacting_pair	partner_a	partner_b	gene_a	gene_b	secreted	receptor_a	receptor_b	annotation_strategy	is_integrin	rank	CAF|CAF	CAF|Endothelial	CAF|Epithelial	CAF|Immune	Endothelial|CAF	Endothelial|Endothelial	Endothelial|Epithelial	Endothelial|Immune	Epithelial|CAF	Epithelial|Endothelial	Epithelial|Epithelial	Epithelial|Immune	Immune|CAF	Immune|Endothelial	Immune|Epithelial	Immune|Immune
[truncated: 1,130 more rows]

[truncated: 2 more sheets: Supp_table_8, Supp_table_9]
